# Supplementary material for: CCR1-mediated monocyte chemotaxis in the immunopathology of primary Sjögren’s syndrome: multi-omics integration analysis and computational target prioritization implicating Polygonatum odoratum
Source: Front Immunol. 2026 Jul 20;17:1867098. doi: 10.3389/fimmu.2026.1867098 (PMC13429757; doi:10.3389/fimmu.2026.1867098)
Supplement: Supplementary file 9 [file Table1.csv]

p_val	avg_log2FC	pct.1	pct.2	p_val_adj	cluster	gene
0	1.26219845246675	0.869	0.446	0	0	S100A12
0	1.38805311227977	0.702	0.356	0	0	IVNS1ABP
0	1.15698305091965	0.848	0.52	0	0	ADAMTSL4-AS1
0	0.946667340164943	0.907	0.605	0	0	CSF3R
0	0.852505808908031	0.909	0.609	0	0	AC020656.1
0	1.08414733583974	0.875	0.575	0	0	PLCB1
0	1.26893848233886	0.897	0.612	0	0	ACSL1
0	1.33217028481248	0.994	0.736	0	0	VCAN
0	0.866790354422057	0.917	0.672	0	0	PTPRE
0	0.909529485344965	0.944	0.721	0	0	FNDC3B
0	1.00081129103211	0.994	0.785	0	0	S100A8
0	0.968692835835443	0.977	0.815	0	0	JARID2
0	0.889118336669431	0.947	0.796	0	0	GPCPD1
0	0.92794589477932	0.996	0.888	0	0	ARHGAP26
0	0.993152918501722	0.973	0.866	0	0	ATP2B1
0	0.797150896077464	0.989	0.889	0	0	PLXDC2
0	0.86164321981265	0.999	0.93	0	0	S100A9
0	0.854269848217267	0.998	0.929	0	0	FOS
0	0.675443877090028	1	0.943	0	0	LYZ
0	0.677659163392595	0.996	0.954	0	0	DPYD
0	0.933119273617398	0.998	0.966	0	0	NAMPT
0	0.689810730181396	1	0.982	0	0	SRGN
3.95625217118607e-313	0.80349315192713	0.969	0.828	1.13085512061183e-308	0	HIF1A
3.73615382818807e-312	0.7759232323818	0.947	0.772	1.06794221024928e-307	0	LRMDA
1.5022957021374e-308	1.21485922862239	0.682	0.326	4.29416203498955e-304	0	FCAR
4.93456324528829e-299	0.642373357786943	0.976	0.884	1.41049555803321e-294	0	QKI
2.27592382711627e-292	0.855876315935785	0.913	0.701	6.50550066742914e-288	0	MCL1
5.45840464906598e-284	0.994754177234122	0.892	0.616	1.56023038488902e-279	0	SLC2A3
6.89571217288867e-282	0.467802583691368	1	0.989	1.9710703674985e-277	0	NEAT1
1.37382927403138e-280	0.591362552667109	0.984	0.899	3.92695359689128e-276	0	PICALM
6.46704854681543e-275	0.923477528970519	0.863	0.607	1.84854115662172e-270	0	RABGEF1
4.48987628975709e-273	0.709488472580493	0.957	0.818	1.28338623866417e-268	0	GAB2
2.42321862665709e-265	0.888827402384462	0.851	0.551	6.92652812243662e-261	0	CD36
3.31181376590865e-263	0.98472349798326	0.794	0.504	9.46648846847328e-259	0	TMEM170B
5.34248369790246e-263	1.00234151841573	0.835	0.583	1.52709554020844e-258	0	MXD1
7.77266734414689e-263	0.873917900993683	0.842	0.57	2.22173923365095e-258	0	FOSB
1.00676239471548e-260	0.651173319325384	0.946	0.798	2.87772962905474e-256	0	APLP2
5.36880594224669e-258	1.76505038254272	0.55	0.266	1.53461949053179e-253	0	CXCL8
3.38242691781875e-246	0.742007150321446	0.884	0.58	9.6683291018931e-242	0	CD14
1.4807335573837e-245	0.94365741838739	0.791	0.508	4.23252880042557e-241	0	AC020916.1
9.95679050458686e-244	0.909305647525853	0.912	0.779	2.84604899783111e-239	0	SAMSN1
4.41853610876775e-243	1.08691444023797	0.617	0.299	1.26299436133017e-238	0	TREM1
4.90284209593504e-238	0.890497090675388	0.816	0.551	1.40142838470207e-233	0	TLR2
1.54652584967787e-237	0.996268949011339	0.748	0.46	4.42058948871922e-233	0	ATP13A3
6.36198877197054e-237	0.663657214777004	0.97	0.876	1.81851087058006e-232	0	SIPA1L1
4.57642084229094e-219	1.07717929430124	0.679	0.394	1.30812413356044e-214	0	NLRP3
1.53344260812053e-217	0.672916453751206	0.91	0.728	4.38319235105172e-213	0	ZFP36
1.80429184990202e-217	0.99419465417642	0.689	0.4	5.15738782375993e-213	0	ARHGAP24
6.08021638588541e-215	0.707634059573834	0.9	0.675	1.73796905174149e-210	0	CEBPD
9.64703566006213e-215	0.930157320306957	0.835	0.627	2.75750867307216e-210	0	RGS2
7.0077261061965e-214	1.62118497418135	0.487	0.23	2.00308843019521e-209	0	THBS1
5.31947446943797e-213	1.10910739310973	0.828	0.626	1.52051858234415e-208	0	PLAUR
2.82051964758524e-212	0.791973734963175	0.873	0.661	8.06217336065766e-208	0	RBM47
2.50911062032475e-211	0.591008691338137	0.952	0.813	7.17204179713627e-207	0	AGTPBP1
4.38128318404806e-208	0.805168620162709	0.79	0.526	1.2523459853283e-203	0	EIF4G3
5.80608845143279e-208	0.520903032157841	0.977	0.889	1.65961232295755e-203	0	ZFAND3
2.3586256707198e-207	1.10500338211157	0.528	0.24	6.74189561718549e-203	0	CLEC4E
2.18453843224155e-206	1.40980790824599	0.51	0.242	6.24428465471924e-202	0	AQP9
1.43190478595153e-203	1.08630546021783	0.608	0.336	4.09295664016384e-199	0	NFIL3
5.18957983862318e-202	0.640046858997984	0.898	0.723	1.48338950107205e-197	0	CUX1
5.32955753315671e-202	0.700677240899537	0.908	0.733	1.52340072527751e-197	0	DMXL2
1.07462994376545e-200	0.585167546091529	0.943	0.821	3.07172223125916e-196	0	ZSWIM6
1.36034376829259e-197	0.674765829834419	0.929	0.774	3.88840662728755e-193	0	IRAK3
2.52168952548023e-195	0.840388147072517	0.729	0.459	7.20799733963268e-191	0	KIF13A
4.96979478805557e-194	1.03680994306864	0.554	0.276	1.4205661422178e-189	0	CREB5
1.63513394196655e-190	0.749236610573993	0.841	0.626	4.67386685971718e-186	0	FBXL5
1.62120733274439e-188	1.05237336448702	0.566	0.296	4.63405903991657e-184	0	GLT1D1
3.83178682172711e-183	0.569979887687235	0.946	0.843	1.09527794512248e-178	0	VMP1
4.04351706762102e-183	0.635449024228737	0.896	0.713	1.15579891860879e-178	0	TET2
7.94165100744867e-183	0.767862957114803	0.788	0.563	2.27004152396913e-178	0	TRPS1
8.46745666188103e-182	0.805697051954816	0.783	0.563	2.42033781223207e-177	0	FGD4
5.44353355162135e-181	0.867501683461754	0.702	0.449	1.55597963039545e-176	0	PTPN12
4.6383508289207e-180	0.577220850389438	0.955	0.852	1.32582620093869e-175	0	JMJD1C
1.81529085145199e-177	0.768098609554852	0.8	0.578	5.18882736979038e-173	0	ATP2B1-AS1
4.80960134060037e-177	0.642217823094265	0.867	0.674	1.37477644719721e-172	0	ATG7
5.16046091965557e-176	0.645939137891152	0.827	0.619	1.47506614927435e-171	0	PRKAG2
5.4277561115588e-176	0.991820014117176	0.574	0.312	1.55146980692797e-171	0	SLC25A37
2.91733977328979e-174	0.721748170598664	0.765	0.512	8.33892400797153e-170	0	WDFY3
2.93069543334129e-174	1.01624477962271	0.504	0.243	8.37709982666275e-170	0	NAIP
4.52650977488419e-174	0.833032002516386	0.645	0.375	1.2938575540529e-169	0	ENTPD1
1.14742475179844e-172	0.691782127017915	0.794	0.577	3.27979891054066e-168	0	SPAG9
2.27405499615856e-172	0.740399674651816	0.83	0.619	6.50015880101962e-168	0	LRRK2
5.65013346245532e-172	1.00042232151574	0.596	0.343	1.61503414890823e-167	0	ANPEP
7.21901898427566e-171	1.27347051821876	0.425	0.192	2.06348438646536e-166	0	DYSF
1.75127796932827e-170	1.27587169134603	0.55	0.307	5.00585294752794e-166	0	BASP1
9.16295680019286e-169	1.04985998937678	0.504	0.256	2.61913957176713e-164	0	GK
4.80514593955369e-167	1.01990947527386	0.554	0.301	1.37350291536203e-162	0	NABP1
7.06353754966449e-166	0.745990871865647	0.847	0.673	2.0190415731961e-161	0	KYNU
2.1759571204796e-164	0.671427956143846	0.813	0.581	6.21975583317889e-160	0	PLSCR1
7.07859648264881e-164	0.767366469503678	0.742	0.508	2.02334601860034e-159	0	UBAP1
7.865525112143e-164	0.554398982487172	0.922	0.798	2.24828169805495e-159	0	FBXW7
8.09333027159718e-164	1.12629876797504	0.458	0.219	2.31339752483334e-159	0	LIMK2
1.64912373345774e-163	0.969966261896857	0.527	0.27	4.71385527971561e-159	0	AL691403.1
2.87581814933356e-163	0.766718056966457	0.746	0.517	8.22023859805505e-159	0	SLC49A4
6.86981129052469e-161	0.788953596295596	0.647	0.379	1.96366685928358e-156	0	FPR1
1.97396166367023e-160	0.953502286531836	0.6	0.355	5.64237201943497e-156	0	DOCK4
1.86868450482644e-158	0.615616032280944	0.877	0.719	5.34144778859589e-154	0	MAP3K2
6.28573533255505e-157	0.752661691212965	0.79	0.587	1.79671458745753e-152	0	RIPK2
1.41592439426886e-155	0.674122548367546	0.854	0.682	4.04727828857811e-151	0	RILPL2
1.70164936981982e-155	0.675130532505236	0.846	0.641	4.86399455869297e-151	0	FOXO3
2.49830650720648e-154	1.09672570747429	0.526	0.288	7.141159320199e-150	0	IRS2
1.72385815962916e-153	0.733775649647884	0.805	0.611	4.927476163484e-149	0	RAB31
9.91249636276631e-153	0.417133461122244	0.988	0.928	2.83338796033312e-148	0	DUSP1
2.72832871247333e-152	1.53289189243443	0.265	0.086	7.79865479173375e-148	0	LUCAT1
7.63461412465583e-152	0.561635095868244	0.894	0.741	2.18227810139162e-147	0	NUMB
1.94291219280869e-151	1.111582288701	0.456	0.229	5.55362021192435e-147	0	ST6GALNAC3
3.5694387691587e-151	0.714618171162626	0.733	0.495	1.02028837777632e-146	0	BAZ2B
3.59297872392493e-150	0.982489049291997	0.592	0.357	1.0270170384467e-145	0	PLBD1
7.98178692128424e-150	0.472548225029308	0.956	0.869	2.28151397357989e-145	0	SIK3
1.11520737912105e-149	0.906385769322673	0.494	0.249	3.18770877247962e-145	0	MICAL2
2.87469085868367e-149	1.25155892155493	0.334	0.13	8.2170163504614e-145	0	AC013652.1
1.41324109355096e-146	0.400152025326633	0.992	0.948	4.03960834180607e-142	0	VIM
1.67118601095061e-145	1.50605974136552	0.287	0.104	4.77691809370121e-141	0	PADI4
2.43199677308971e-145	0.766621361960061	0.719	0.492	6.95161957619964e-141	0	MEGF9
2.74019965616103e-145	0.492441393726828	0.921	0.789	7.83258669717068e-141	0	ETV6
6.89863032711091e-145	1.05242705221744	0.43	0.206	1.97190449270138e-140	0	EEPD1
3.4768829299458e-144	0.479587641634798	0.944	0.794	9.93832216695707e-140	0	MNDA
3.87809991426595e-144	0.922567235240362	0.54	0.304	1.10851607949378e-139	0	HBEGF
7.98632617350037e-144	0.577940680108417	0.876	0.722	2.28281147343335e-139	0	SPIDR
1.37087477802029e-143	1.25555400779904	0.381	0.174	3.91850846549319e-139	0	CYP1B1
1.3508815175832e-142	0.63653498732878	0.843	0.667	3.86135972985981e-138	0	SLC11A1
6.63274975388314e-142	0.616698975860081	0.799	0.595	1.89590518964996e-137	0	RUNX1
2.60366354774493e-140	0.968556983537722	0.478	0.25	7.44231188487411e-136	0	AC007952.4
1.1828414893434e-139	1.01556885413608	0.436	0.216	3.38103411313917e-135	0	PCSK5
1.69374374169946e-139	0.640717465688425	0.734	0.497	4.84139711127374e-135	0	TOM1
1.71268778257994e-139	0.507412829506231	0.856	0.595	4.89554675772651e-135	0	MS4A6A
5.92452713455632e-139	0.673946733869708	0.927	0.811	1.69346683614158e-134	0	ANXA1
2.06176892442851e-138	0.577261240641132	0.866	0.702	5.89336029358646e-134	0	SLCO3A1
7.49078377923723e-138	0.561245934456069	0.92	0.791	2.14116563545717e-133	0	CD55
8.5115186854607e-138	0.814473766167249	0.629	0.393	2.43293250105209e-133	0	MPP7
1.28236240860584e-137	0.6964181905611	0.809	0.623	3.66550470875893e-133	0	RAB11FIP1
2.48290066451696e-137	0.648389946924037	0.766	0.562	7.09712325945529e-133	0	MAML3
2.76482131362544e-136	0.881754507001052	0.568	0.335	7.90296524286695e-132	0	BCL6
2.99198105457772e-136	0.719580545458387	0.658	0.421	8.55227864640494e-132	0	CSF2RA
8.87533985674456e-135	0.885262328393873	0.428	0.204	2.53692714465186e-130	0	MGST1
1.44693774966675e-133	0.731402457005578	0.647	0.418	4.13592686364744e-129	0	RNF24
1.46940935905999e-133	0.905329750155417	0.61	0.39	4.20015971193708e-129	0	TMTC2
1.7784575299176e-133	0.849713973166523	0.48	0.251	5.08354300351648e-129	0	CLMN
1.84704927628443e-133	0.562311994824743	0.813	0.603	5.27960565133141e-129	0	CMIP
2.46276809845392e-132	1.0754318265297	0.407	0.198	7.03957633262069e-128	0	SGK1
1.41291349358159e-131	0.382556432805738	0.978	0.912	4.03867193005363e-127	0	MED13L
2.09863350611403e-131	0.903427803998534	0.437	0.219	5.99873401387634e-127	0	CD93
2.38589741356081e-131	0.850892275488571	0.532	0.302	6.81984916692223e-127	0	RAB27A
8.26972499299839e-131	1.06948730135132	0.326	0.135	2.36381819199866e-126	0	NLRP12
3.92936382486478e-130	0.527749160628834	0.877	0.721	1.12316935569935e-125	0	C9orf72
4.08111811484072e-130	1.07877202254802	0.339	0.144	1.16654680194607e-125	0	LINC00937
1.35165249495847e-129	0.84346193895107	0.54	0.311	3.8635634915893e-125	0	RBP7
2.00318366267391e-129	0.66143468462154	0.776	0.572	5.72590018138712e-125	0	AGFG1
7.41860625919092e-129	0.693561424255323	0.673	0.442	2.12053441312713e-124	0	FOSL2
2.16677385659017e-128	0.474518684091326	0.905	0.754	6.19350639167736e-124	0	GNAQ
3.06104919900105e-128	0.737469325790008	0.762	0.576	8.74970303042459e-124	0	JUN
3.5199048416609e-128	1.17076633707638	0.366	0.171	1.00612959994035e-123	0	VNN2
1.17666393723865e-127	0.968094553771392	0.48	0.263	3.36337619820296e-123	0	SLC16A6
2.44090505807814e-127	0.953554560524118	0.423	0.211	6.97708301801055e-123	0	RFX2
4.11495009345206e-126	0.599575855973138	0.874	0.751	1.17621733471234e-121	0	CTNNB1
9.56315088822366e-126	0.588564229662479	0.806	0.615	2.73353104988985e-121	0	FAR1
1.38063043447667e-125	0.54890717146337	0.876	0.723	3.94639403390811e-121	0	PIK3R5
2.853769990205e-125	0.955321781844012	0.427	0.217	8.15721614000196e-121	0	TMEM71
1.1777341256286e-124	0.930668486204002	0.593	0.377	3.36643522469679e-120	0	AHR
1.35053871930598e-124	1.04426307457965	0.408	0.204	3.86037987526421e-120	0	AL138720.1
4.0705941936714e-123	0.674195212742513	0.694	0.478	1.16353864431903e-118	0	TPM4
1.44190861108677e-122	0.576764031767533	0.792	0.601	4.12155157393043e-118	0	IFNGR1
3.66981537004381e-122	0.750280792212381	0.645	0.431	1.04898002537332e-117	0	RAPGEF2
4.35549010864723e-122	0.561732131062431	0.875	0.725	1.24497329265572e-117	0	ASAP1
1.30034183810875e-120	1.7319965396314	0.325	0.15	3.71689711005004e-116	0	EREG
1.72939269229659e-120	1.36468149010064	0.312	0.137	4.94329607166056e-116	0	OLR1
6.39414976627973e-120	0.8126820294177	0.514	0.298	1.8277037691934e-115	0	RAB20
1.83620275379651e-119	0.881913494972355	0.439	0.229	5.24860195145194e-115	0	ATP6V0A1
1.94141925484373e-119	0.612589094245954	0.764	0.567	5.54935279804532e-115	0	PHF21A
3.54051193245977e-119	0.589953961192913	0.752	0.552	1.0120199307743e-114	0	PELI2
1.91691903684808e-118	0.848840962975289	0.489	0.277	5.47932137492656e-114	0	SLC22A15
2.50072622938508e-118	0.781169528889436	0.62	0.41	7.1480758540743e-114	0	PNPLA8
3.45809803740749e-118	0.826606064725572	0.46	0.245	9.88462743012557e-114	0	SIRPA
1.72949574954011e-117	0.510280985880508	0.802	0.561	4.94359065048545e-113	0	NCF1
2.08045311582826e-117	0.63317950767801	0.769	0.581	5.9467671862835e-113	0	SMAD3
4.09067079998675e-117	0.852038943757735	0.499	0.288	1.16927734146821e-112	0	RIN2
4.25854797900671e-117	0.80177040183675	0.518	0.3	1.21726335431928e-112	0	IER3
4.64275239468057e-117	0.564421132203847	0.747	0.552	1.32708434449549e-112	0	AC022217.3
5.3208535908536e-117	0.759416110144863	0.64	0.438	1.52091279040959e-112	0	ANTXR2
7.3085262369502e-116	0.757579550167657	0.572	0.358	2.08906913956984e-111	0	GABARAPL1
2.81372602823121e-115	0.633310150876722	0.686	0.468	8.04275447909608e-111	0	NR4A2
7.35766747290583e-115	0.73496491759472	0.566	0.346	2.1031156704554e-110	0	KCTD12
9.30971695564541e-115	0.486353811991737	0.841	0.676	2.66108949460169e-110	0	UBAC2
1.59968233008259e-114	0.470296165347782	0.964	0.902	4.57253197230806e-110	0	STK17B
1.63498916332842e-114	0.673273852010275	0.636	0.418	4.67345302445795e-110	0	EVI2A
1.82056413095897e-114	0.397863196976443	0.933	0.823	5.20390051193313e-110	0	SBF2
2.60863347295268e-113	0.700849255011217	0.532	0.311	7.45651791908795e-109	0	TNS3
1.52500268455073e-112	0.815833575839166	0.452	0.246	4.35906767351982e-108	0	MINK1
2.04133296482732e-112	0.483997383956492	0.902	0.771	5.83494614666242e-108	0	CLEC7A
3.77272300426734e-112	0.852192539929582	0.553	0.349	1.07839514353978e-107	0	ETS2
2.57284488675013e-111	0.694623741575021	0.601	0.386	7.35421982428658e-107	0	METTL9
2.30962867685071e-110	1.56610024579384	0.253	0.102	6.60184260991008e-106	0	PTGS2
3.96354860513569e-110	1.04159349942125	0.349	0.169	1.13294073329199e-105	0	PLEKHG2
4.44639630817961e-110	0.840050385200986	0.581	0.384	1.27095792073006e-105	0	PDE4D
1.01076173793594e-109	1.09852083665503	0.29	0.123	2.8891613517161e-105	0	SLC22A4
1.27493270646291e-109	0.855706632160703	0.47	0.27	3.64426764815359e-105	0	CHSY1
2.4704638768392e-109	0.456712786961877	0.84	0.665	7.06157394555718e-105	0	SYK
9.16944341816001e-109	1.38340366221188	0.393	0.213	2.62099370664686e-104	0	IL1B
9.95040135591212e-109	0.953873142659561	0.313	0.139	2.84422272357392e-104	0	SLC2A9
1.44832288966086e-108	0.67523841945162	0.723	0.534	4.13988614780661e-104	0	BTG2
1.56386004292397e-108	0.507639290862473	0.845	0.68	4.47013754669387e-104	0	SDCBP
2.45347903376959e-108	0.46079564685861	0.889	0.741	7.013024470127e-104	0	ELF2
4.93774119364202e-108	0.498604559991942	0.863	0.713	1.41140394279063e-103	0	CHST11
1.13323275821195e-107	0.466134783257845	0.918	0.815	3.23923251607303e-103	0	RNF149
2.03799862142278e-107	0.542276688879364	0.729	0.521	5.82541525947487e-103	0	KDM7A
5.1291951895816e-107	0.702544612937827	0.611	0.404	1.46612915299001e-102	0	GCA
7.58105909629598e-107	0.695271135677242	0.515	0.296	2.16696993208524e-102	0	EMB
8.14764739227337e-107	1.02514499035153	0.398	0.214	2.32892353060742e-102	0	EGR1
2.66146230435658e-106	0.532457462716721	0.778	0.597	7.60752385077284e-102	0	SULF2
3.6063051577769e-106	0.535962755856265	0.775	0.585	1.03082626629895e-101	0	GAS7
1.32169056869325e-105	0.511585889409254	0.826	0.659	3.77792032155277e-101	0	STX11
3.42482210961758e-105	0.668494005849853	0.559	0.345	9.78951151813089e-101	0	ZNF516
3.77382308929871e-105	0.563402193999959	0.775	0.583	1.07870959184514e-100	0	B4GALT1
4.1612930815478e-105	0.637919476495609	0.728	0.534	1.18946401442962e-100	0	MAP4K4
4.64572291672742e-105	0.44277456246214	0.878	0.733	1.32793343851737e-100	0	DENND1A
2.07585741404673e-104	0.808558224793726	0.486	0.282	5.93363083231117e-100	0	SOCS3
2.51774860688801e-104	0.561145447569545	0.798	0.621	7.19673261792868e-100	0	NFE2L2
1.2213666283415e-103	0.704238537843263	0.574	0.367	3.49115437045135e-99	0	MYADM
2.44808536236326e-103	1.18870102931123	0.253	0.103	6.99760719977913e-99	0	ALDH1A2
6.73073754678646e-103	0.603781466392124	0.645	0.433	1.92391402037344e-98	0	MTMR3
7.84131161380369e-103	0.515150332261864	0.816	0.642	2.24136051168965e-98	0	SERPINB1
4.12299396373714e-102	0.622824382345696	0.674	0.475	1.17851659459462e-97	0	ARL8B
8.16249004337196e-102	0.618015381915145	0.722	0.53	2.33316615399744e-97	0	PCNX1
2.98296527147287e-101	1.1900699045882	0.334	0.167	8.52650793197804e-97	0	IL1RAP
3.1639383034351e-101	0.629781887553006	0.574	0.365	9.04380124653889e-97	0	UIMC1
8.12497802588136e-101	0.419263899097087	0.855	0.695	2.32244371891793e-96	0	KDM2A
2.35280114751432e-100	0.640731639626137	0.598	0.397	6.72524680005492e-96	0	ABHD2
2.49318265665371e-100	0.59772086427673	0.598	0.382	7.12651330577896e-96	0	ALDH2
3.64278834238072e-100	0.601118670857501	0.639	0.432	1.04125461978611e-95	0	CPNE8
5.20586561614097e-100	0.771824940232051	0.432	0.238	1.48804462771774e-95	0	IL6R
9.36029881524168e-100	0.393681308307027	0.931	0.832	2.67554781334868e-95	0	USP3
1.30168510064587e-99	0.65622757758937	0.613	0.414	3.72073669168615e-95	0	ETF1
1.55710204475018e-99	0.587683592118117	0.733	0.559	4.45082048471392e-95	0	HIPK3
8.82161623016128e-99	0.696372192924187	0.57	0.374	2.5215707832293e-94	0	NDEL1
1.45335100932384e-98	0.804568448112547	0.454	0.264	4.15425852505127e-94	0	DHX34
1.63608260812437e-98	0.411248888266515	0.903	0.78	4.6765785270627e-94	0	DIAPH2
4.44546394558541e-98	0.397728732513882	0.919	0.803	1.27069141420613e-93	0	CHD1
4.50053599756935e-98	0.570290286364944	0.712	0.518	1.28643320954522e-93	0	TBL1X
9.9015289682632e-98	0.833412636774682	0.324	0.152	2.83025304028835e-93	0	CD163
1.05516404506183e-97	0.677992132606993	0.614	0.419	3.01608090640472e-93	0	SPATA13
1.55684043926837e-97	0.625798278214497	0.722	0.545	4.45007271160472e-93	0	FNDC3A
1.72063810911668e-97	0.790806782476718	0.487	0.298	4.91827197109912e-93	0	CPD
2.2335705951802e-97	0.74049301372259	0.514	0.318	6.38443818926309e-93	0	PGD
4.96582110225713e-97	0.629198744351324	0.628	0.431	1.41943030386918e-92	0	SOAT1
5.50921058129387e-97	0.550333439892534	0.711	0.51	1.57475275255704e-92	0	MPEG1
7.03184685173495e-97	0.916966985044496	0.334	0.163	2.00998310409992e-92	0	GASK1B
7.80248500163063e-97	0.986816748712365	0.326	0.159	2.2302623128661e-92	0	CKAP4
1.79301635027399e-96	0.482631897844882	0.809	0.641	5.12515793562318e-92	0	EMILIN2
2.64374344628128e-96	0.338118622549033	0.952	0.862	7.55687626685041e-92	0	AOAH
6.96230300067625e-96	0.487621405000369	0.807	0.643	1.9901046897133e-91	0	MANBA
7.4349621457413e-96	0.885927404007487	0.373	0.197	2.12520957973869e-91	0	CR1
8.89906463433154e-96	1.09994556409629	0.282	0.129	2.54370863507733e-91	0	PLD1
1.29261481139036e-95	0.503441147947506	0.763	0.573	3.69481017687819e-91	0	CD302
2.50427450283034e-95	0.358517634356598	0.958	0.888	7.15821823889024e-91	0	USP15
4.24943633154105e-95	0.434430461015296	0.845	0.689	1.21465888100769e-90	0	CCNL1
1.24373776608757e-94	0.780760830415056	0.415	0.227	3.5551000305847e-90	0	ITGAM
1.34677455841809e-94	0.559450766135604	0.708	0.524	3.84962039778226e-90	0	CCDC88A
1.5502203125932e-94	1.12991085619368	0.256	0.11	4.4311497415164e-90	0	AC009522.1
1.63271321804109e-94	0.338798494656868	0.941	0.858	4.66694746244865e-90	0	KMT2C
5.79957304439808e-94	0.512725842030042	0.734	0.544	1.65774995901075e-89	0	ATXN1
1.00087014119991e-93	0.748078624652888	0.406	0.221	2.86088721160581e-89	0	TFEC
2.36195000924318e-93	0.912774553439974	0.31	0.149	6.75139790642071e-89	0	F13A1
2.889023906105e-93	1.11683097315713	0.264	0.116	8.25798593321053e-89	0	ALOX5AP
4.06287719104553e-93	0.681174725943957	0.526	0.326	1.16133281628845e-88	0	NFKBID
4.45096410770015e-93	0.849325366487357	0.409	0.232	1.27226358054501e-88	0	SH3BP5
7.40527812567122e-93	0.561761792495087	0.716	0.536	2.11672469944186e-88	0	SLC43A2
8.46578138231667e-93	1.00642809000155	0.276	0.124	2.4198589503214e-88	0	HK2
8.71899960457507e-93	0.51283154939053	0.803	0.636	2.49223884697174e-88	0	DENND5A
9.33573984676061e-93	0.90668978014907	0.352	0.183	2.66852787779805e-88	0	CCDC200
1.20006375986354e-92	0.495745821474569	0.799	0.645	3.43026225119395e-88	0	ARL15
3.92444229282686e-92	0.561231323716065	0.613	0.411	1.12176258498163e-87	0	TTC7A
5.86106148252319e-92	0.43568712491046	0.78	0.578	1.67532581416443e-87	0	CSTA
8.66536941531894e-92	0.369533449330336	0.927	0.834	2.47690919367477e-87	0	ACAP2
1.52737548176892e-91	0.692335383579937	0.627	0.444	4.36585007708829e-87	0	ACSL4
1.5513189652523e-91	0.580509580879603	0.582	0.371	4.43429013027717e-87	0	SELL
2.26348083363637e-91	0.688900061225648	0.614	0.419	6.46993361486621e-87	0	TEX14
3.86311752735252e-91	0.802682788923644	0.463	0.281	1.10423351401845e-86	0	GPR183
4.91515318084107e-91	0.596597661505873	0.65	0.46	1.40494738521161e-86	0	MAPK14
6.34699710217739e-91	0.999354682830221	0.252	0.109	1.81422565168638e-86	0	AC084871.1
6.52646581934924e-91	0.804872296079136	0.397	0.219	1.86552498980279e-86	0	SIRPB2
1.28266351623666e-90	0.338860683198549	0.951	0.88	3.66636539481087e-86	0	MYO1F
2.56137307635481e-90	0.451201043735548	0.82	0.648	7.32142880145258e-86	0	CSGALNACT2
2.85415347414705e-90	0.723373363382319	0.434	0.249	8.15831229050193e-86	0	PGS1
4.85487333577487e-90	0.697869822142529	0.461	0.272	1.38771699429789e-85	0	HDAC4
5.07913796059953e-90	0.647337419961248	0.619	0.432	1.45182079465777e-85	0	FBXO34
8.07524605984543e-90	0.565607649033372	0.687	0.505	2.30822833374622e-85	0	RTN3
8.87040132081177e-90	0.417336292864643	0.879	0.748	2.53551551354084e-85	0	ARIH1
1.24785120596567e-89	0.911565444650048	0.313	0.154	3.56685788713228e-85	0	PTAFR
1.58143061054427e-89	0.744227521112015	0.429	0.247	4.52036125717974e-85	0	E2F3
1.69613380596956e-89	0.874355674397442	0.517	0.335	4.84822887098339e-85	0	ELL2
2.597922323901e-89	0.68386420165581	0.498	0.308	7.42590117063862e-85	0	GPD2
3.5370197933084e-89	0.422756690755113	0.821	0.666	1.01102173771927e-84	0	FNIP1
3.92264797377379e-89	0.597703933322734	0.589	0.394	1.1212496968235e-84	0	KIAA0232
4.58685518783419e-89	0.564101626833987	0.67	0.478	1.31110668689052e-84	0	NEK7
7.12132097355344e-89	0.421679790477993	0.792	0.606	2.03555838708051e-84	0	DENND4A
8.96567867655377e-89	0.781913013556387	0.357	0.186	2.56274959290613e-84	0	ACTN1
9.98778905411704e-89	0.832981795583903	0.403	0.23	2.85490962322881e-84	0	IPCEF1
3.76795975254964e-88	0.426988497990973	0.917	0.789	1.07703361566879e-83	0	IER2
5.20623316180422e-88	0.391876594053313	0.892	0.767	1.48814968697012e-83	0	RNF130
1.57111975725776e-87	0.702524744594914	0.443	0.26	4.49088871414557e-83	0	APP
1.63532754728086e-87	0.640874940564679	0.529	0.335	4.67442026114761e-83	0	SHTN1
2.44272345185168e-87	0.402910756519937	0.982	0.951	6.98228071477286e-83	0	ZEB2
3.13601520618469e-87	0.594354087748342	0.648	0.461	8.96398586535831e-83	0	PFKFB3
4.51754966589456e-87	0.675721209888225	0.485	0.301	1.2912963964993e-82	0	KCTD20
8.20937391874865e-87	0.629129149404693	0.543	0.352	2.34656744093512e-82	0	RASSF2
2.51665362073862e-86	0.751325686260384	0.371	0.2	7.19360270951928e-82	0	PPARD
2.63567399888791e-86	0.603812671741641	0.529	0.337	7.5338105584212e-82	0	UBR4
4.32414145071582e-86	0.555563682041022	0.62	0.427	1.23601259227261e-81	0	LPGAT1
5.44267175091506e-86	0.795023795668734	0.384	0.212	1.55573329328156e-81	0	IL13RA1
2.05542761374024e-85	0.538222255338481	0.699	0.523	5.8752342911151e-81	0	PPP1R15A
3.22840706844811e-85	1.04631964829788	0.256	0.117	9.22807876445208e-81	0	NRG1
4.1436269274966e-85	0.645891651000972	0.521	0.334	1.18441432095563e-80	0	SLC36A4
5.92519341840548e-85	0.540072822677059	0.635	0.447	1.69365728671702e-80	0	YTHDF3
2.27715520463082e-84	0.561045952862914	0.851	0.715	6.50902043691675e-80	0	PLEK
2.39413195780985e-84	0.802042256645361	0.397	0.226	6.84338678820366e-80	0	BST1
2.53012776580934e-84	0.577940361004292	0.458	0.278	7.23211720578941e-80	0	HIF1A-AS3
4.29762612868738e-84	0.544374953821077	0.716	0.54	1.228433452624e-79	0	PTK2B
8.49561535800177e-84	0.517710061061978	0.66	0.478	2.42838669393123e-79	0	SGK3
1.17423913090633e-83	0.683691523916677	0.459	0.278	3.35644513178266e-79	0	GNA12
2.51270138439353e-82	0.382732135743285	0.939	0.857	7.18230563715045e-78	0	ELF1
3.44029718644939e-82	0.899136004050338	0.559	0.404	9.83374547774692e-78	0	G0S2
5.36089725403221e-82	0.783515237821688	0.381	0.215	1.53235887109257e-77	0	PYGL
5.36614032741083e-82	0.726393061622987	0.423	0.248	1.53385755118711e-77	0	RELL1
8.61283459106328e-82	0.696193487507078	0.393	0.221	2.46189263950953e-77	0	SLC44A1
1.89333090957011e-81	0.427782227070822	0.832	0.698	5.41189707191521e-77	0	TANK
3.16269229993864e-81	0.578490536437475	0.576	0.384	9.04023967014462e-77	0	IRF2BP2
3.45183813542029e-81	0.606696230235389	0.459	0.274	9.86673412628537e-77	0	HEXB
3.685341683405e-81	0.72638189013345	0.504	0.331	1.05341806678449e-76	0	SLA
5.61397659229501e-81	0.714488641661468	0.383	0.215	1.60469906914161e-76	0	ATP8B4
5.86687023405907e-81	0.466730811133484	0.724	0.546	1.67698618770344e-76	0	ERC1
4.39127608286002e-80	0.526585831829668	0.747	0.591	1.25520235552471e-75	0	LIMS1
5.76270093943218e-80	0.568786559915444	0.662	0.492	1.6472104365273e-75	0	RASGEF1B
7.11770359108257e-80	0.432246923682412	0.775	0.61	2.03452439447504e-75	0	ATAD2B
1.76103980782656e-79	0.572273447315368	0.508	0.323	5.03375618669143e-75	0	DGKD
2.19608627492962e-79	0.377511575948805	0.644	0.459	6.27729300825883e-75	0	AP003086.1
2.97973292146767e-79	1.00701336439579	0.25	0.116	8.5172685827232e-75	0	B3GNT5
3.04002016435531e-79	0.408986632684363	0.813	0.655	8.68959363779323e-75	0	RAB1A
4.27835603465611e-79	0.507532225315967	0.693	0.512	1.2229252889461e-74	0	ADAM17
4.54106567798958e-79	0.690589232320398	0.418	0.248	1.29801821339654e-74	0	ARSG
1.64428681484691e-78	0.453002139511056	0.687	0.503	4.70002943155841e-74	0	BTAF1
2.91453891245043e-78	0.788777651287428	0.825	0.716	8.33091802734832e-74	0	SOD2
3.30393035802774e-78	0.442627569727596	0.754	0.587	9.4439545353865e-74	0	RBPJ
3.37229912624533e-77	0.921962366064163	0.307	0.16	9.63937982245966e-73	0	CYP27A1
4.20001083159922e-77	0.533852089206307	0.607	0.422	1.20053109610432e-72	0	OSBPL9
4.23300381869709e-77	0.557611933644362	0.624	0.447	1.20996181153638e-72	0	AHCTF1
1.04260595412082e-76	0.889659402778068	0.392	0.235	2.98018485925896e-72	0	NDRG1
1.85657305749192e-76	0.345009410580274	0.924	0.828	5.30682842753491e-72	0	UBE2D3
4.90994482597255e-76	0.668252907978116	0.424	0.256	1.40345862905599e-71	0	SPECC1
5.74115997602876e-76	0.632626586806605	0.646	0.475	1.64105316754806e-71	0	RNF144B
7.27392703291214e-76	0.920118948350349	0.304	0.161	2.0791793030876e-71	0	TFDP1
1.02554046131821e-75	0.914519089840284	0.28	0.142	2.93140485463198e-71	0	MS4A4E
1.24566666311587e-75	0.553665232402644	0.617	0.442	3.56061358985039e-71	0	CEP170
1.35744185765172e-75	0.363684851288487	0.822	0.644	3.88011180591169e-71	0	TALDO1
1.40627251314739e-75	0.475829868106654	0.673	0.497	4.01968935158051e-71	0	DISC1
1.49980158517615e-75	0.584478229438081	0.402	0.228	4.28703285106752e-71	0	RNASE6
2.60215915212159e-75	0.800223653791208	0.36	0.203	7.43801172042435e-71	0	LINC00910
2.64085985722831e-75	0.381182644066789	0.85	0.703	7.54863381590139e-71	0	KDM6A
3.79477103466215e-75	0.897486778889465	0.308	0.163	1.08469735254783e-70	0	NR4A3
8.15726040543821e-75	0.346175037957059	0.925	0.813	2.33167131429046e-70	0	CYBB
1.32164779703902e-74	0.571704259575987	0.636	0.464	3.77779806305635e-70	0	MAP2K1
1.38465259500474e-74	0.932884079979103	0.291	0.15	3.95789097756156e-70	0	AL034397.3
1.80578034186159e-74	0.507253134211049	0.658	0.483	5.16164252917718e-70	0	OGFRL1
1.84182745326629e-74	0.569644825358459	0.528	0.35	5.26467959241635e-70	0	ZFHX3
2.54436089174422e-74	0.570540060875788	0.584	0.411	7.27280117296167e-70	0	BMP2K
4.98564232084213e-74	0.602254899903119	0.533	0.358	1.42509600098951e-69	0	MFSD1
1.04035842249545e-73	0.487326974893333	0.92	0.827	2.973760514861e-69	0	CD44
1.35760877974016e-73	0.684285746266799	0.397	0.234	3.88058893600929e-69	0	FRMD4B
1.58229902969156e-73	0.505609207059967	0.649	0.481	4.52284354647036e-69	0	AGO4
4.20381690168326e-73	1.02527669477461	0.287	0.152	1.20161902317714e-68	0	ARL5B
4.35873902064436e-73	0.405442830467332	0.844	0.703	1.24590196166098e-68	0	AHNAK
6.52462223657873e-73	0.624277783163241	0.854	0.733	1.86499802010366e-68	0	NFKBIA
1.22871969505187e-72	0.432047024955276	0.728	0.553	3.51217237633626e-68	0	SESTD1
1.34467697113128e-72	0.544781705953539	0.593	0.418	3.84362465428165e-68	0	USP4
1.3894379683423e-72	0.445700770549445	0.599	0.398	3.97156948870963e-68	0	CD99
1.55312206010846e-72	0.547774183057122	0.658	0.496	4.43944409661402e-68	0	KLF4
2.5745447251504e-72	0.39284302433474	0.831	0.707	7.3590786423699e-68	0	CSNK1A1
2.63474694247466e-72	0.758730143656621	0.343	0.192	7.53116066036958e-68	0	QSOX1
2.67009373675679e-72	0.483973606807657	0.677	0.504	7.6321959371456e-68	0	UBE2H
5.30336348918602e-72	0.452800104931562	0.797	0.646	1.51591341974893e-67	0	TOP1
9.08211176599255e-72	0.702321789878656	0.414	0.251	2.59603082719131e-67	0	AC253572.2
2.06878415070585e-71	0.526673493347212	0.558	0.38	5.91341261637761e-67	0	TET3
2.26764668089933e-71	0.557000301246809	0.532	0.353	6.48184127268264e-67	0	AP1G1
2.39661177624486e-71	0.709012384160219	0.426	0.267	6.85047510121831e-67	0	FAM102B
2.39923926823479e-71	0.261891160314143	0.989	0.914	6.85798552432232e-67	0	FCN1
4.03978950923523e-71	0.322103252322061	0.649	0.436	1.1547334333198e-66	0	LGALS2
1.00623948176928e-70	0.534108818794967	0.599	0.43	2.87623493468932e-66	0	STK3
2.98487965056805e-70	0.334513867610769	0.795	0.64	8.53197999318371e-66	0	XIST
3.02390028977747e-70	0.472968442071143	0.692	0.528	8.64351658829991e-66	0	LRRFIP2
3.28980936210918e-70	0.515426563391938	0.571	0.398	9.40359108065288e-66	0	HTT
3.43201129988105e-70	0.356674105743871	0.882	0.762	9.81006109957998e-66	0	MYO9B
5.28198447312924e-70	0.541455258938213	0.497	0.323	1.50980244179926e-65	0	C20orf194
5.84958728152233e-70	0.344518985331686	0.826	0.673	1.67204602855034e-65	0	ELMO1
7.80107282975477e-70	0.967124814430984	0.254	0.126	2.2298586576571e-65	0	GZF1
7.97865093030738e-70	0.837668389055569	0.27	0.137	2.28061758191906e-65	0	GM2A
8.03100511021419e-70	0.462152411419585	0.742	0.58	2.29558250070362e-65	0	DDX3X
1.65704190760257e-69	0.457078452530648	0.7	0.531	4.73648858869118e-65	0	WDR26
1.79595868941426e-68	0.411327685596471	0.73	0.566	5.13356831782172e-64	0	FTX
2.57467318789784e-68	0.847260421745798	0.412	0.263	7.35944584028717e-64	0	ABCA1
2.98286136455161e-68	0.455856666444765	0.628	0.449	8.52621092443432e-64	0	NUP98
4.72123713963659e-68	0.56298801158804	0.597	0.437	1.34951842399372e-63	0	CD58
6.6921138453895e-68	0.761672040363351	0.325	0.183	1.91287382156614e-63	0	PPP1R15B
7.44874932591564e-68	0.64298645029221	0.432	0.27	2.12915050731973e-63	0	TNFRSF10B
1.08143280949691e-67	0.892557673130742	0.266	0.136	3.09116754266596e-63	0	TRIB1
2.63188835887247e-67	0.540767783204361	0.563	0.388	7.52298968500107e-63	0	CDA
2.65601314626354e-67	0.688321954162101	0.347	0.198	7.5919479772797e-63	0	BCL3
7.05267348740325e-67	0.48931628821606	0.649	0.486	2.01593618963934e-62	0	MICU1
1.07030919915952e-66	0.430197671702523	0.728	0.574	3.05937181487757e-62	0	MAP3K5
1.15175401584153e-66	0.419912391501809	0.743	0.58	3.29217367888143e-62	0	PTEN
2.57884760571257e-66	0.893395658022709	0.26	0.133	7.37137799616881e-62	0	OSM
2.8768033230707e-66	0.725833425470792	0.365	0.216	8.22305461866529e-62	0	AGPAT4
2.96542663069843e-66	0.42191189321752	0.699	0.524	8.47637548118841e-62	0	BNIP3L
3.73140820648246e-66	0.38574261698343	0.813	0.659	1.06658572174095e-61	0	NCF2
7.46186315632214e-66	0.400513633542267	0.808	0.662	2.13289896460312e-61	0	MCTP1
8.18516935538167e-66	0.542259154568357	0.721	0.572	2.3396488085423e-61	0	ZFP36L1
9.95832715389183e-66	0.507578226911794	0.5	0.328	2.84648823366844e-61	0	SLC12A6
1.25434086917091e-65	0.652314457478767	0.377	0.224	3.58540794043814e-61	0	ADAM9
1.32372499806835e-65	0.273465211154132	0.963	0.906	3.78373553447856e-61	0	DOCK8
1.50100236761492e-65	0.589761213750702	0.38	0.226	4.29046516759049e-61	0	MBOAT7
1.81852188844058e-65	0.48946003455019	0.588	0.417	5.19806296591855e-61	0	PHF20L1
2.13763849186532e-65	0.58710688325379	0.492	0.326	6.11022586514783e-61	0	OSCAR
2.20435818248757e-65	0.602314625702194	0.459	0.3	6.30093742882246e-61	0	NUP58
2.54555550090947e-65	0.450829433659333	0.632	0.456	7.27621584379963e-61	0	SUSD6
3.01428123655841e-65	0.574297513091145	0.557	0.393	8.61602148657857e-61	0	JDP2
3.969723053684e-65	0.586679984509936	0.582	0.419	1.13470563766503e-60	0	HMGB2
4.22043330379733e-65	0.563355063480888	0.455	0.294	1.20636865555743e-60	0	ATP6V1A
4.86349154367946e-65	0.381696533735657	0.852	0.733	1.39018042284534e-60	0	PPP1CB
5.93434921349213e-65	0.520253487444824	0.514	0.346	1.69627437918459e-60	0	DNAJC5
6.02342312908281e-65	0.329209418038413	0.813	0.632	1.72173526721703e-60	0	GRN
1.5068562576242e-64	0.436575245450728	0.716	0.548	4.30719792679303e-60	0	UBE2E1
1.88207258460844e-64	0.393587934104557	0.724	0.547	5.37971627584475e-60	0	JAML
3.90248168732672e-64	0.628857973775551	0.333	0.187	1.11548536550547e-59	0	CD300LB
3.94078114065475e-64	0.430246652889411	0.717	0.566	1.12643288124475e-59	0	RCOR1
3.96130132233295e-64	0.430623169208728	0.861	0.758	1.13229836997565e-59	0	CD83
6.6483902416815e-64	0.452123680319732	0.618	0.447	1.90037586668224e-59	0	PREX1
7.45331225063933e-64	0.51831204694856	0.766	0.636	2.13045477372275e-59	0	C5AR1
8.41185882026866e-64	0.497539346360709	0.596	0.43	2.40444572518559e-59	0	CCDC69
1.16316324795084e-63	0.489843018693321	0.564	0.392	3.32478582794267e-59	0	ADPGK
1.59880920102228e-63	0.606706960950717	0.372	0.221	4.57003622020209e-59	0	CRTAP
2.30805920909195e-63	0.463468561322691	0.673	0.513	6.59735644326843e-59	0	JAZF1
3.32077257443156e-63	0.376272684851457	0.761	0.607	9.49209632675517e-59	0	FRY
3.62272315728057e-63	0.406032764962048	0.679	0.503	1.03551918727708e-58	0	GLIPR2
1.2832588349527e-62	0.542769557091795	0.442	0.282	3.66806705382879e-58	0	TLE3
2.65543845677073e-62	0.408533398548066	0.835	0.715	7.59030528483347e-58	0	HNRNPU
3.65119680131806e-62	0.62790466433605	0.466	0.316	1.04365809368875e-57	0	AZIN1
7.83427227949346e-62	0.489384550811619	0.588	0.429	2.23934838837041e-57	0	TSC22D2
7.8625940419422e-62	0.358473407851677	0.794	0.633	2.24744388094876e-57	0	ATP11B
9.74320512381786e-62	0.472707504330558	0.678	0.526	2.7849977525921e-57	0	SPTLC2
9.97790318123319e-62	0.327259875752965	0.882	0.784	2.85208384532369e-57	0	MEF2A
1.14196874309404e-61	0.252007718613209	0.969	0.925	3.26420345526e-57	0	PABPC1
1.4161517921594e-61	0.45225048043097	0.578	0.41	4.04792828270844e-57	0	PITPNA
2.9998725921761e-61	0.467905666521403	0.733	0.578	8.57483581747617e-57	0	NRIP1
4.70637519506799e-61	0.561100543668874	0.369	0.221	1.34527028575823e-56	0	ELL
5.6718039764044e-61	0.452884682868628	0.586	0.42	1.62122844861543e-56	0	PIK3CB
5.9836539923332e-61	0.383994975924555	0.75	0.595	1.71036765716852e-56	0	ITPR2
8.61392393277245e-61	0.503774325987089	0.55	0.39	2.46220401694368e-56	0	CPEB4
9.39246041432486e-61	0.469751592658845	0.571	0.405	2.68474088483062e-56	0	IL17RA
9.85693023026847e-61	0.341903986543676	0.694	0.521	2.81750493701994e-56	0	SNX29
1.2003690050472e-60	0.38734947181951	0.698	0.528	3.4311347640269e-56	0	IQSEC1
1.22462506273995e-60	0.391799585220378	0.711	0.55	3.50046827933587e-56	0	RB1CC1
1.33122092075933e-60	0.413254061245325	0.578	0.4	3.80516187989847e-56	0	LRP1
1.74543987148329e-60	0.270720092778712	0.917	0.825	4.98916532864784e-56	0	COP1
2.02724988838288e-60	0.772019240955619	0.253	0.13	5.79469108095361e-56	0	RNASE2
2.73746026471559e-60	0.45163749595473	0.69	0.536	7.82475642066305e-56	0	PKM
3.43751511163301e-60	0.809320433896369	0.341	0.205	9.82579319509179e-56	0	ICAM1
3.79571046824763e-60	0.38220552405084	0.7	0.531	1.0849658802439e-55	0	TNFAIP2
4.4999626936176e-60	0.542391009120605	0.667	0.524	1.28626933634365e-55	0	ENSA
6.71197730319757e-60	0.532376518411625	0.539	0.384	1.91855159234599e-55	0	SGMS1
7.94638685359261e-60	0.458374814722299	0.606	0.441	2.27139521823091e-55	0	KIF1B
9.94382350775191e-60	0.271160993010958	0.932	0.846	2.84234251145581e-55	0	CAST
1.17040621659172e-59	0.380309812495722	0.803	0.674	3.34548912950578e-55	0	PPP3CA
1.67411370262761e-59	0.888565159039509	0.324	0.192	4.78528660759077e-55	0	CCL3
2.1953094716655e-59	0.486219997199305	0.681	0.534	6.27507259380867e-55	0	FKBP5
2.77043594074782e-59	0.531865653358519	0.492	0.333	7.91901409303357e-55	0	ATF3
4.84056800686424e-59	0.461417509257094	0.52	0.359	1.38362795908207e-54	0	KCNQ1
5.70651812460384e-59	0.655677156969573	0.704	0.602	1.63115114073676e-54	0	PDE4B
6.49792441491437e-59	0.646855212666726	0.339	0.2	1.85736671475912e-54	0	PCBP1-AS1
7.7599061205855e-59	0.479545196486387	0.497	0.333	2.21809156550816e-54	0	ATXN7
8.6006537376755e-59	0.736142685938814	0.286	0.159	2.45841086437716e-54	0	EAF1
9.06802902192558e-59	0.500661021952168	0.485	0.328	2.59200541562721e-54	0	PPP4R2
9.68555798753144e-59	0.397333724624702	0.683	0.519	2.76851989515599e-54	0	USP9X
1.30080414527888e-58	0.308266975871729	0.868	0.729	3.71821856886514e-54	0	AP1S2
5.04622857772663e-58	0.470334439857364	0.567	0.409	1.44241397665738e-53	0	KLHL2
5.23675717915765e-58	0.394988985797432	0.709	0.563	1.49687467209042e-53	0	MAML2
6.41639496754671e-58	0.499279386949371	0.506	0.346	1.83406233752355e-53	0	MAP3K20
7.57430149749434e-58	0.394489009298701	0.643	0.476	2.16503834004378e-53	0	VAV3
1.58976589720683e-57	0.547906592758998	0.584	0.435	4.54418684057601e-53	0	NR4A1
3.17927855611603e-57	0.612529884126392	0.363	0.22	9.08764982480207e-53	0	PHACTR1
3.73018059690454e-57	0.297320619640883	0.876	0.774	1.06623482181919e-52	0	PIAS1
5.32405665327995e-57	0.393047983252895	0.692	0.532	1.52182835377354e-52	0	CELF1
5.56448751179326e-57	0.618859586020302	0.358	0.218	1.59055311037099e-52	0	LATS2
1.09985253443108e-56	0.393608684006005	0.785	0.663	3.1438184844178e-52	0	IQGAP2
2.17769517374618e-56	0.335629589572469	0.868	0.756	6.22472388463607e-52	0	BACH1
2.94114221809981e-56	0.41888222256724	0.697	0.548	8.40696091621651e-52	0	CPQ
3.93127622511459e-56	0.315444653503088	0.835	0.7	1.12371599618675e-51	0	ROCK1
4.07177226903542e-56	0.828210725689771	0.254	0.136	1.16387538538108e-51	0	AC012447.1
4.36904080869792e-56	0.539545652890619	0.386	0.241	1.24884662475821e-51	0	LPCAT1
5.02773423922084e-56	0.398413265826132	0.71	0.562	1.43712755493888e-51	0	HOOK3
6.08738358698414e-56	0.468165196220748	0.554	0.394	1.74001772450355e-51	0	RAF1
8.38631525803336e-56	0.360762585132951	0.708	0.559	2.39714435335626e-51	0	UBR5
8.9488006480501e-56	0.475930282044797	0.498	0.343	2.55792517723864e-51	0	IGF2R
8.97455438400546e-56	0.441223915671906	0.524	0.36	2.56528662512412e-51	0	GTF2I
1.01232745366213e-55	0.296169784204547	0.916	0.828	2.89363679354783e-51	0	GRB2
1.02067179056977e-55	0.45518943987746	0.598	0.438	2.91748824616464e-51	0	HIPK2
1.06154565847392e-55	0.612526829125638	0.375	0.236	3.03432211018186e-51	0	IGF2BP2
1.37238369736588e-55	0.432129177838258	0.589	0.428	3.92282156055064e-51	0	UBE2W
1.51015499302938e-55	0.404093210228738	0.64	0.478	4.31662703207519e-51	0	SLMAP
1.69894138337451e-55	0.358792752293501	0.644	0.48	4.85625405023771e-51	0	SORL1
1.93461642320278e-55	0.456926888119594	0.57	0.408	5.52990758408281e-51	0	UBE2D1
2.27345257684789e-55	0.527350919379937	0.463	0.312	6.498436845662e-51	0	EIF4E3
2.85325556700719e-55	0.424554967104826	0.58	0.42	8.15574571273335e-51	0	RREB1
2.99996057672986e-55	0.484204740671668	0.5	0.339	8.57508731252464e-51	0	CARD19
3.07693903552926e-55	0.50360387495301	0.57	0.422	8.79512253915684e-51	0	RALGAPA2
3.47315137660387e-55	0.707394291387482	0.272	0.151	9.92765589488451e-51	0	C16orf72
5.07180150515433e-55	0.53587177781346	0.454	0.304	1.44972374223331e-50	0	MAPK6
5.96615805887135e-55	0.325303612727698	0.831	0.703	1.70536661954779e-50	0	ZFAND6
1.64091897076809e-54	0.359336039199699	0.751	0.618	4.69040278604352e-50	0	MARCH1
2.26050743766668e-54	0.299427894480548	0.666	0.483	6.46143445982644e-50	0	PARP8
3.3414379078367e-54	0.353018797526827	0.812	0.677	9.55116611576043e-50	0	TNFSF13B
3.54248341985438e-54	0.31901745460068	0.827	0.696	1.01258346073118e-49	0	H2AFY
4.09354504062027e-54	0.33298955754502	0.783	0.643	1.1700989144109e-49	0	DYRK1A
4.47930873599422e-54	0.653114432413664	0.293	0.168	1.28036560909659e-49	0	ARHGEF40
8.70909662952446e-54	0.434099442229755	0.576	0.418	2.48940818058327e-49	0	DENND3
1.47299674354594e-53	0.74436745259438	0.256	0.141	4.21041389175171e-49	0	ASPH
1.89661721241485e-53	0.5163779595009	0.377	0.235	5.42129063996662e-49	0	KDM6B
2.14734046945575e-53	0.616451223290841	0.414	0.276	6.1379579978923e-49	0	SLC24A4
2.35806552336377e-53	0.496927868336817	0.591	0.444	6.74029449198299e-49	0	ST8SIA4
3.71950788437704e-53	0.536255640057923	0.542	0.399	1.06318413367033e-48	0	OXSR1
7.93167734805427e-53	0.368566840494848	0.389	0.248	2.26719065316783e-48	0	DPYD-AS1
1.0982354338701e-52	0.373465708931435	0.668	0.514	3.13919616417429e-48	0	GATAD2B
1.32932177752506e-52	0.507403849953509	0.459	0.316	3.79973336887764e-48	0	SNTB1
1.60527244330763e-52	0.755902243903155	0.347	0.218	4.58851075195053e-48	0	ABHD5
1.81553561077858e-52	0.585241948477533	0.527	0.382	5.1895269898495e-48	0	SYAP1
2.03047447115634e-52	0.39104452844728	0.688	0.55	5.80390822835328e-48	0	FCHSD2
2.45967196892641e-52	0.517182161927555	0.589	0.45	7.03072635597925e-48	0	AKIRIN2
4.91552856021751e-52	0.612419646580211	0.422	0.285	1.40505468365257e-47	0	RRP12
8.72319415608616e-52	0.551405811575	0.449	0.304	2.49343781757567e-47	0	ZFYVE16
1.59593364218488e-51	0.422525021107409	0.596	0.439	4.56181672282127e-47	0	KLF10
2.07662696408829e-51	0.337480999933502	0.746	0.596	5.93583051414998e-47	0	RAB8B
2.08208851100552e-51	0.389650959620957	0.621	0.469	5.95144179985819e-47	0	MRTFA
2.3460909381887e-51	0.318959108735487	0.792	0.667	6.70606633771857e-47	0	EXOC4
3.11475248522443e-51	0.297931388841224	0.87	0.761	8.90320850376552e-47	0	IQGAP1
3.39747410577296e-51	0.637219460033029	0.299	0.175	9.71133998394144e-47	0	TNFSF8
7.94230830736674e-51	0.598614962706562	0.325	0.198	2.27022940657771e-46	0	CYFIP1
9.29245646221488e-51	0.538595921637863	0.462	0.321	2.6561557551595e-46	0	MIR181A1HG
1.59358402043619e-50	0.61435109058294	0.34	0.211	4.55510056401479e-46	0	RIT1
1.83831216903903e-50	0.659332498607795	0.352	0.223	5.25463150398116e-46	0	GBE1
1.86139766215332e-50	0.351402891236386	0.705	0.551	5.32061907749905e-46	0	PSEN1
2.16813368361497e-50	0.265144680890256	0.792	0.643	6.19739332124502e-46	0	ADAM10
2.79774507258749e-50	0.389502626345517	0.595	0.435	7.99707451548408e-46	0	CTNNA1
2.93557673227315e-50	0.50149163367052	0.623	0.492	8.39105253152959e-46	0	HDAC9
3.9328669080157e-50	0.465359643435064	0.5	0.351	1.12417067698721e-45	0	SCPEP1
4.59791871945082e-50	0.258260301193349	0.923	0.842	1.31426908676782e-45	0	AKAP13
5.18001353047575e-50	0.402892546648254	0.548	0.394	1.48065506755119e-45	0	UHRF1BP1L
5.64792367795329e-50	0.656222889810061	0.282	0.164	1.61440250410617e-45	0	DGKG
1.21919994764955e-49	0.352398198800126	0.685	0.536	3.48496113036148e-45	0	LCOR
2.61201469931789e-49	0.550169841844537	0.338	0.211	7.46618281653026e-45	0	SAMD4B
3.03827552828924e-49	0.487112923512905	0.426	0.286	8.68460677006197e-45	0	PPFIA1
3.66474848449767e-49	0.659560734199003	0.409	0.274	1.04753170680881e-44	0	IFRD1
5.26229172591495e-49	0.478013082420697	0.455	0.311	1.50417346693553e-44	0	MAPKAPK2
7.58280059816993e-49	0.289967685981438	0.854	0.736	2.16746772298089e-44	0	SH3KBP1
2.68101217731108e-48	0.459579594941219	0.372	0.236	7.66340520762599e-44	0	CRTC3
3.66183244266051e-48	0.699859333869795	0.257	0.146	1.04669818541008e-43	0	AP5B1
4.00672930371196e-48	0.595249568455923	0.323	0.199	1.14528350417303e-43	0	TMEM104
4.63721629198615e-48	0.541458049161621	0.673	0.536	1.32550190490132e-43	0	PELI1
6.49191756312747e-48	0.523299606078669	0.381	0.246	1.85564971624436e-43	0	TBC1D9
6.54701669217394e-48	0.588758597554114	0.359	0.231	1.871399251291e-43	0	BCL2L11
1.42452746946057e-47	0.804268065793949	0.273	0.162	4.0718693187061e-43	0	AL512603.2
1.48663688381612e-47	0.44731035360947	0.47	0.328	4.2494028687e-43	0	GALNT7
1.48956115517751e-47	0.589417319471988	0.356	0.23	4.2577616059594e-43	0	LONRF1
2.0074996790782e-47	0.496015885484872	0.458	0.321	5.73823708267712e-43	0	AP3S2
2.41512501609561e-47	0.380987978157243	0.599	0.448	6.9033933460077e-43	0	USP8
2.65516318208987e-47	0.460109482479333	0.45	0.311	7.58951843968567e-43	0	SMURF2
3.24817211738384e-47	0.468586906857969	0.456	0.318	9.28457518032998e-43	0	TBC1D23
3.31655805806298e-47	0.48287464141027	0.345	0.216	9.48004955316722e-43	0	ULK1
3.36532733542076e-47	0.330018232210744	0.714	0.57	9.61945165556671e-43	0	TRIP12
4.27568251037625e-47	0.36215304349033	0.77	0.653	1.22216108876595e-42	0	PPP3R1
5.37578634156881e-47	0.582727210318792	0.341	0.216	1.53661476787403e-42	0	HIP1
9.51123837731323e-47	0.351260131082955	0.744	0.613	2.71869237777121e-42	0	DIAPH1
1.07609340681462e-46	0.619496193418347	0.34	0.215	3.07590539403891e-42	0	DSE
1.36585716755287e-46	0.506781662415919	0.369	0.24	3.90416612773313e-42	0	ZNF124
1.44575730415023e-46	0.65694488175516	0.382	0.257	4.13255267818303e-42	0	CLIC4
1.49275874290398e-46	0.547327168010606	0.382	0.251	4.26690159071673e-42	0	CREG1
1.75647923105367e-46	0.443867211281532	0.49	0.342	5.02072023404382e-42	0	SLC38A2
1.88677395819818e-46	0.320413990046068	0.806	0.686	5.39315468211367e-42	0	TLE4
2.43347333119028e-46	0.39243854537278	0.702	0.572	6.9558401698743e-42	0	WDFY2
3.01419015769335e-46	0.418097721167726	0.544	0.395	8.61576114675068e-42	0	MTMR6
5.0439149783216e-46	0.388475156311861	0.605	0.464	1.44175265740345e-41	0	CLIP1
5.51095987522919e-46	0.300070830614883	0.802	0.677	1.57525277073551e-41	0	ZDHHC20
6.32504018910544e-46	0.656363393958766	0.253	0.145	1.8079494876539e-41	0	RFLNB
1.52149109195777e-45	0.521108880838127	0.402	0.273	4.34903013725209e-41	0	STK38L
2.29465465119601e-45	0.302412423444802	0.703	0.545	6.55904085497868e-41	0	SHOC2
2.82965655128465e-45	0.602840702680886	0.31	0.192	8.08829028619204e-41	0	WIPI1
4.37129565064274e-45	0.410525270523731	0.374	0.245	1.24949114877972e-40	0	ENTPD1-AS1
4.67847026679806e-45	0.429621233139051	0.413	0.275	1.33729394106156e-40	0	KDM4B
5.71130319789777e-45	0.460742128973105	0.376	0.247	1.6325189060871e-40	0	PLAGL1
6.48733499070657e-45	0.445290665606347	0.473	0.334	1.85433983374357e-40	0	HIPK1
7.33035103670587e-45	0.386776751418311	0.769	0.647	2.09530754033201e-40	0	IFNGR2
1.0177817337017e-44	0.526521426198029	0.411	0.28	2.90922730761295e-40	0	PHLPP1
1.08086965069762e-44	0.375993139381514	0.563	0.42	3.08955780955407e-40	0	ABR
1.33395442316771e-44	0.293810658390456	0.789	0.655	3.81297532318257e-40	0	EVI5
1.41799756749145e-44	0.35985675505059	0.852	0.765	4.05320424691756e-40	0	KLF6
2.00904966068538e-44	0.518696507928346	0.411	0.28	5.74266755010308e-40	0	ATP2A2
2.06564299963186e-44	0.622351111986972	0.717	0.601	5.90443395014771e-40	0	NFKB1
2.07920076646274e-44	0.256755401692594	0.857	0.747	5.94318747085709e-40	0	NIPBL
2.12043317320736e-44	0.312880600183163	0.842	0.733	6.06104618229592e-40	0	NCOA1
2.54998144402065e-44	0.446563718310918	0.422	0.287	7.28886695958863e-40	0	RHOT1
2.58632777262141e-44	0.358843085399285	0.677	0.545	7.39275930526103e-40	0	GNA13
2.67138624585673e-44	0.532804225980419	0.329	0.207	7.63589044515686e-40	0	SIK2
3.06875800750019e-44	0.430492523257548	0.59	0.458	8.77173788863854e-40	0	EXT1
3.49449893058595e-44	0.651350062902521	0.252	0.146	9.98867574318688e-40	0	NOD2
4.32560261111746e-44	0.400793936574044	0.486	0.346	1.23643025036181e-39	0	GSAP
4.54901835647832e-44	0.407247482522443	0.626	0.489	1.30029140701576e-39	0	PLXNC1
4.99733000143719e-44	0.557042730392767	0.296	0.18	1.42843680761081e-39	0	AC096667.1
5.6260320216342e-44	0.42812834293909	0.52	0.38	1.60814499306392e-39	0	KLF7
6.14384675461045e-44	0.478875050140604	0.418	0.283	1.75615715633785e-39	0	HOOK2
7.9355781543127e-44	0.437653966671981	0.581	0.442	2.26830565962874e-39	0	B4GALT5
1.1810386009249e-43	0.411938448057894	0.563	0.42	3.37588073688373e-39	0	HADHB
1.24127551811145e-43	0.426062938513552	0.474	0.338	3.54806194096977e-39	0	RCOR3
1.72109160043172e-43	0.431999957131797	0.503	0.365	4.91956823067402e-39	0	ARFGEF2
2.24344801760892e-43	0.257425098339928	0.844	0.725	6.41267181353333e-39	0	ANKRD11
2.31020177852638e-43	0.42688141678648	0.516	0.376	6.6034807637398e-39	0	IPMK
2.91485364857244e-43	0.305466182584985	0.686	0.54	8.33181766907947e-39	0	ATP11A
3.09628378095796e-43	0.461191385692111	0.436	0.3	8.85041755949022e-39	0	ZNF267
3.3617361980663e-43	0.354322213072737	0.628	0.488	9.60918674855272e-39	0	TMEM165
4.40611112550804e-43	0.505213155091383	0.512	0.385	1.25944280411522e-38	0	MAN1A1
4.79948940359661e-43	0.496231727364121	0.437	0.306	1.37188605112405e-38	0	CORO1C
4.87970813832238e-43	0.596313070210978	0.281	0.171	1.39481577425807e-38	0	TBC1D14
5.65275654192756e-43	0.603279826196342	0.257	0.15	1.61578392994457e-38	0	GPAT4
6.09404718345737e-43	0.457443074229849	0.516	0.379	1.74192244691945e-38	0	CDC42EP3
1.23837005319631e-42	0.344064280120023	0.618	0.478	3.53975696005633e-38	0	FAM120A
1.27335298487029e-42	0.39470650741757	0.715	0.585	3.63975217195323e-38	0	NEDD9
1.51937716099041e-42	0.297600858100709	0.742	0.606	4.34298767697499e-38	0	MKLN1
1.67126587889152e-42	0.323926773086187	0.661	0.516	4.77714638822353e-38	0	COPA
1.73756991379131e-42	0.305003376458214	0.643	0.503	4.96666984158107e-38	0	ESYT2
1.91874524882364e-42	0.529624130982688	0.377	0.254	5.48454141923749e-38	0	ATP6V1B2
2.0631896280109e-42	0.452015826161594	0.405	0.275	5.89742123270637e-38	0	PXK
2.21555763435907e-42	0.373571181949673	0.606	0.464	6.33294994205196e-38	0	NCOA4
2.23730420654376e-42	0.501669000178279	0.371	0.246	6.39511034398469e-38	0	ADIPOR1
2.24617638941105e-42	0.570478244118433	0.271	0.163	6.42047059149256e-38	0	MSL1
2.66940106509957e-42	0.626484366512959	0.254	0.149	7.63021600448063e-38	0	ITPRIP
2.82877957326773e-42	0.328708617222841	0.675	0.53	8.08578353222847e-38	0	ZFC3H1
2.92871403924849e-42	0.378009668638131	0.622	0.48	8.37143620978787e-38	0	CD300E
3.51517491013999e-42	0.308295323812708	0.765	0.637	1.00477759631442e-37	0	NT5C2
1.19660717082583e-41	0.332296551952958	0.661	0.521	3.42038193708855e-37	0	NIN
1.23335454914325e-41	0.284090227543147	0.687	0.525	3.52542064327106e-37	0	BLVRB
1.62119157765165e-41	0.339949319520844	0.55	0.398	4.63401400555948e-37	0	PLP2
1.65470344180223e-41	0.646846890850021	0.26	0.157	4.72980431804751e-37	0	RPGR
1.66843592336526e-41	0.588339577671751	0.265	0.157	4.76905724334727e-37	0	ZNF467
1.72327443461753e-41	0.490857695542412	0.304	0.188	4.92580764391074e-37	0	AC245014.3
2.29509924337357e-41	0.335056300048255	0.669	0.525	6.56031167725902e-37	0	YTHDC1
2.76191660850219e-41	0.385235455318712	0.56	0.422	7.89466243374265e-37	0	PRAM1
3.19093031874917e-41	0.44290668421223	0.406	0.279	9.12095522311262e-37	0	CDK14
3.28337129737998e-41	0.319436078898556	0.724	0.584	9.38518851643093e-37	0	ZFAND5
3.88521786632776e-41	0.293618070720629	0.785	0.647	1.11055067491113e-36	0	CLEC12A
4.41410868742192e-41	0.250093608212234	0.891	0.779	1.26172882721268e-36	0	EVI2B
4.96363622424621e-41	0.39217330378429	0.723	0.623	1.41880577833854e-36	0	EPB41L3
5.12265461798994e-41	0.430761650697167	0.526	0.396	1.46425959600624e-36	0	CDK19
6.43508113741009e-41	0.312440233489361	0.69	0.542	1.8394035923173e-36	0	GLIPR1
9.64943124175633e-41	0.342757889764513	0.575	0.438	2.75819342614363e-36	0	TRIO
1.1072708162075e-40	0.36513145028601	0.598	0.461	3.16502290104753e-36	0	CYB5R4
1.60876764250342e-40	0.282976953010748	0.784	0.661	4.59850142933179e-36	0	USP25
1.74109886760225e-40	0.437048321410711	0.415	0.287	4.97675700315429e-36	0	TGFBI
2.28693498754866e-40	0.574815543772267	0.29	0.183	6.53697496840908e-36	0	ANO10
2.34775067256471e-40	0.347415378251805	0.561	0.419	6.71081052245897e-36	0	USP12
2.68870726544082e-40	0.558997860713847	0.382	0.262	7.68540084753604e-36	0	WDR45B
2.70521293146775e-40	0.459991328027579	0.457	0.33	7.73258064330743e-36	0	ZNF438
2.816370464637e-40	0.549093022732439	0.335	0.22	8.05031333611839e-36	0	ARHGAP31
3.11018039163748e-40	0.545040401383899	0.29	0.179	8.89013963145659e-36	0	CCR1
5.27590029396606e-40	0.566996319226107	0.262	0.158	1.50806334002726e-35	0	PURB
5.55279714499033e-40	0.535071371015384	0.286	0.177	1.58721153592403e-35	0	PXN
6.40434355389712e-40	0.39634604442683	0.435	0.303	1.83061756144595e-35	0	TNRC18
6.52057102618968e-40	0.436222038657688	0.418	0.291	1.86384002212606e-35	0	SLC23A2
7.06839272871492e-40	0.285616993695982	0.841	0.741	2.02042937757587e-35	0	LPP
7.821310911463e-40	0.588848859874236	0.319	0.211	2.23564351093258e-35	0	KIAA1958
8.18095523273826e-40	0.282458877860896	0.699	0.559	2.33844424372591e-35	0	HELZ
1.50210092368031e-39	0.552584445349934	0.254	0.151	4.29360528024781e-35	0	AC104695.4
1.53280885469971e-39	0.499301675676753	0.433	0.312	4.38138083027366e-35	0	CHMP1B
1.73784920127482e-39	0.433124847937355	0.383	0.257	4.96746815692395e-35	0	TRERF1
2.35833646599317e-39	0.373819433220216	0.58	0.447	6.74106895439488e-35	0	ST3GAL1
2.42096294033771e-39	0.363320559828031	0.549	0.414	6.92008046866132e-35	0	ARMH3
2.62805861280244e-39	0.435208076355825	0.406	0.282	7.51204273883448e-35	0	ADIPOR2
3.1149957034398e-39	0.4083490503589	0.593	0.456	8.90390371871232e-35	0	GLUL
3.21871134084697e-39	0.346339682471698	0.448	0.309	9.20036449667698e-35	0	ASGR1
3.91556968444839e-39	0.265675423493824	0.804	0.681	1.11922643860273e-34	0	MBP
5.02236675271297e-39	0.378985605464665	0.478	0.347	1.43559331259548e-34	0	STRN3
5.56825621211444e-39	0.487266599860127	0.324	0.209	1.59163035567079e-34	0	SKI
6.79743006775356e-39	0.38943456594227	0.476	0.345	1.94297741056668e-34	0	PPM1A
7.06811690564464e-39	0.407440442456024	0.49	0.358	2.02035053630946e-34	0	LBR
8.35082683746933e-39	0.419161271121257	0.359	0.235	2.38700034322223e-34	0	PLD3
8.55059512304854e-39	0.725203278747908	0.266	0.165	2.44410210997219e-34	0	ANKRD28
8.77776278025008e-39	0.441678681280371	0.456	0.331	2.50903571310668e-34	0	SLC9A8
1.04351619447487e-38	0.573287002122525	0.375	0.261	2.98278669028697e-34	0	TNIP1
1.34172943692816e-38	0.271886577106125	0.786	0.673	3.83519942251545e-34	0	PHIP
1.38675974866938e-38	0.325479821724405	0.66	0.53	3.96391406559654e-34	0	TRAF3
1.70870614367113e-38	0.467536152867031	0.373	0.255	4.88416564106955e-34	0	TRIM25
2.2444243940795e-38	0.498525460449893	0.593	0.493	6.41546268803683e-34	0	PID1
3.6307615229794e-38	0.374401842786489	0.553	0.43	1.03781687372843e-33	0	LDLRAD4
3.63635438541904e-38	0.355148388301913	0.547	0.41	1.03941553752818e-33	0	KDM3B
4.44817888165064e-38	0.30309212876695	0.658	0.518	1.27146745153102e-33	0	CTSB
4.67500693123681e-38	0.447599918853764	0.453	0.335	1.33630398122473e-33	0	NF1
4.81756278127463e-38	0.429562159281094	0.461	0.337	1.37705214539954e-33	0	MAP4K3
5.0707169311568e-38	0.272580786393495	0.675	0.533	1.44941372760186e-33	0	TMEM131
5.2694930712772e-38	0.30335992296748	0.669	0.53	1.50623189949387e-33	0	TIMP2
6.36443240683363e-38	0.577134296924145	0.305	0.198	1.81920935916933e-33	0	PDE4A
8.4534171041185e-38	0.348071564362553	0.648	0.505	2.41632474504123e-33	0	TACC1
9.85433412820118e-38	0.365664897313949	0.527	0.392	2.81676286720503e-33	0	TMED10
1.35457631568105e-37	0.467247609233651	0.34	0.226	3.87192094074271e-33	0	SIAH1
1.61074670994308e-37	0.456947630357243	0.369	0.251	4.60415839570131e-33	0	CAMKK2
2.38407066969498e-37	0.345489871745902	0.54	0.408	6.81462760225614e-33	0	CAMTA1
2.75013885577845e-37	0.424124116876971	0.533	0.404	7.86099690535711e-33	0	RANBP2
3.94117756788373e-37	0.346025628396457	0.559	0.426	1.12654619600388e-32	0	ARID1A
4.25752967810743e-37	0.562623410330171	0.301	0.196	1.21697228319023e-32	0	ZBTB43
5.73897018561077e-37	0.570500730324303	0.312	0.205	1.64042723785498e-32	0	TLR4
5.80845284316221e-37	0.504626716735198	0.306	0.199	1.66028816068949e-32	0	TGFBR1
6.09308029160264e-37	0.398677871174552	0.505	0.383	1.7416460705517e-32	0	ZNF609
6.82067283904753e-37	0.457878814105403	0.349	0.231	1.94962112431335e-32	0	RASSF4
7.41237140268355e-37	0.303477124161033	0.716	0.582	2.11875224174307e-32	0	SKAP2
9.22690046139546e-37	0.31398617293311	0.617	0.481	2.63741722788528e-32	0	USP32
9.57150893699499e-37	0.349078390599347	0.651	0.522	2.73592011455065e-32	0	CCNH
1.04478366210673e-36	0.286147423193327	0.74	0.597	2.98640961976586e-32	0	CTSD
1.1072249962004e-36	0.333480626104585	0.648	0.522	3.16489192913922e-32	0	CAB39
1.1660521845755e-36	0.544741040834482	0.254	0.156	3.33304356439061e-32	0	TBC1D2
1.26555228676728e-36	0.383779391236457	0.545	0.417	3.61745465649559e-32	0	ELOVL5
1.35582595873255e-36	0.317092613487491	0.64	0.507	3.87549292044112e-32	0	BNIP2
1.85307792269842e-36	0.443150859258846	0.338	0.225	5.29683793424115e-32	0	ARNT
2.28860319732179e-36	0.48170370799499	0.418	0.301	6.54174337922459e-32	0	ZNF277
2.81765053645707e-36	0.296424512459465	0.644	0.513	8.05397229340888e-32	0	CLASP2
3.07792394025391e-36	0.470001659908025	0.339	0.226	8.79793779082178e-32	0	FLOT1
3.48413420560428e-36	0.387231227281325	0.397	0.276	9.95904921329927e-32	0	INPP5A
3.5465019207468e-36	0.449609099220198	0.34	0.227	1.01373210902627e-31	0	RNF11
3.96415227982621e-36	0.282273683765392	0.716	0.573	1.13311328766552e-31	0	NUP214
3.99566464305681e-36	0.47692103669491	0.309	0.202	1.14212078157136e-31	0	HSPBAP1
4.36268998030867e-36	0.430287894308335	0.338	0.227	1.24703130397143e-31	0	AREL1
4.75928043175122e-36	0.255202611455663	0.797	0.678	1.36039271861177e-31	0	GNB1
6.05835454256487e-36	0.384810523776309	0.426	0.301	1.73172006244674e-31	0	ARID3A
8.07198269776257e-36	0.379240156440804	0.449	0.323	2.30729553432845e-31	0	ANKRD10
8.321563296618e-36	0.358127122679269	0.524	0.395	2.37863565270529e-31	0	DCTN4
9.93884181100256e-36	0.412671171747972	0.364	0.248	2.84091854325697e-31	0	LAT2
1.26300215824961e-35	0.25688426126876	0.732	0.609	3.61016536914069e-31	0	PAFAH1B1
1.525118090534e-35	0.271895198949726	0.775	0.661	4.35939754998238e-31	0	FBXO11
1.57888357453582e-35	0.275811830951136	0.678	0.538	4.51308080945318e-31	0	MARCH6
1.87515230261217e-35	0.312810701886255	0.533	0.399	5.35993534178663e-31	0	TXNDC11
3.20782645682591e-35	0.451747381373599	0.312	0.204	9.16925114419119e-31	0	DSTYK
3.54314097205632e-35	0.477861050506559	0.335	0.228	1.01277141545258e-30	0	MCU
4.16441857323453e-35	0.350545503659828	0.491	0.364	1.19035740497336e-30	0	SLC16A3
5.31522295807053e-35	0.382967826001271	0.559	0.435	1.51930333033488e-30	0	SMURF1
5.43545326523773e-35	0.427634148976718	0.355	0.242	1.55366996133555e-30	0	HGSNAT
7.11983602945318e-35	0.484538919500674	0.252	0.155	2.0351339306589e-30	0	AGAP3
7.14058720911384e-35	0.300024772602664	0.623	0.487	2.0410654478531e-30	0	BRD4
7.57361430820736e-35	0.424299062285713	0.374	0.258	2.16484191385799e-30	0	RCBTB2
9.54490066049667e-35	0.381167121391527	0.439	0.316	2.72831440479637e-30	0	RBM5
9.6410583032988e-35	0.299422140239422	0.605	0.471	2.75580010541493e-30	0	RLF
1.04669173424412e-34	0.297678501336286	0.39	0.269	2.99186365316338e-30	0	NRGN
1.59950919939954e-34	0.308825757441883	0.591	0.457	4.57203709556364e-30	0	ATF6
2.02637367741535e-34	0.456814806774908	0.328	0.222	5.79218651952404e-30	0	BIN3
2.51071725419632e-34	0.407741325222287	0.336	0.227	7.17663419939477e-30	0	RDX
2.64085830797711e-34	0.551239593937465	0.268	0.172	7.54862938752176e-30	0	PLA2G4A
2.70661744539792e-34	0.290825783333192	0.803	0.686	7.73659530592541e-30	0	DLEU2
2.80614453130638e-34	0.251002058915122	0.871	0.767	8.02108352828617e-30	0	FAM49A
2.89689757754878e-34	0.298082346128538	0.678	0.546	8.28049203566543e-30	0	XRN2
3.05550835607249e-34	0.380979086986605	0.411	0.292	8.73386508499761e-30	0	PRKD3
3.14161127879724e-34	0.512993974709443	0.411	0.3	8.97998167931404e-30	0	ACSL3
4.23665717006965e-34	0.35237218075341	0.508	0.382	1.21100608549271e-29	0	SREK1
4.53614279125349e-34	0.362144640874873	0.375	0.257	1.2966110554519e-29	0	NIBAN1
4.7416611665017e-34	0.253333794227985	0.868	0.779	1.35535642783285e-29	0	HNRNPC
5.63073104715587e-34	0.405983143000565	0.461	0.344	1.60948816251903e-29	0	SNX27
7.14166062476721e-34	0.346697959420981	0.469	0.347	2.04137227298346e-29	0	RTN1
8.16067858134647e-34	0.37037407883291	0.411	0.29	2.33264836569207e-29	0	MEF2D
8.4774157345348e-34	0.328463867011497	0.516	0.391	2.42318451355943e-29	0	NPEPPS
1.05281160934322e-33	0.301551800416415	0.493	0.362	3.00935670414667e-29	0	PER1
1.05379914149842e-33	0.310777360503008	0.574	0.442	3.01217946605908e-29	0	NUFIP2
1.06511932848116e-33	0.531456622600293	0.257	0.162	3.04453708853054e-29	0	AC011476.3
1.22074572266839e-33	0.308870686125353	0.523	0.389	3.48937957367532e-29	0	HEBP2
1.420399906889e-33	0.255173704227002	0.777	0.665	4.0600710938515e-29	0	UBE2E2
1.87388294307957e-33	0.3378619136374	0.506	0.38	5.35630700449864e-29	0	RAB21
3.10824464459169e-33	0.28802526092393	0.753	0.642	8.88460649210088e-29	0	CHD2
3.59448155289079e-33	0.289137727200187	0.567	0.437	1.0274466070783e-28	0	CLASP1
3.90354321027688e-33	0.393305668582749	0.402	0.287	1.11578879122554e-28	0	GPATCH2L
4.40874267400711e-33	0.342873588004098	0.467	0.341	1.26019500593819e-28	0	LAMP2
4.84303546214972e-33	0.386157729910692	0.397	0.283	1.38433325650088e-28	0	SLK
5.16146217303635e-33	0.413753627416285	0.356	0.245	1.47535234754071e-28	0	NFIC
6.70257676054047e-33	0.495322627575839	0.293	0.194	1.91586454123289e-28	0	TMEM176A
8.29629976341484e-33	0.262918230008726	0.716	0.591	2.3714143243745e-28	0	STAG2
1.04917224112259e-32	0.410946037718686	0.42	0.306	2.99895393402482e-28	0	CARS2
1.38977086137951e-32	0.462791952896388	0.298	0.195	3.9725210301672e-28	0	FAM200B
1.41148830723622e-32	0.287000986561714	0.674	0.548	4.03459817740401e-28	0	SEC62
1.6088620401247e-32	0.257288269377985	0.678	0.555	4.59877125549245e-28	0	ARFGEF1
1.93897972908832e-32	0.395163145899274	0.399	0.283	5.54237965762605e-28	0	ZNF385A
2.05244174818804e-32	0.591274447197953	0.252	0.161	5.8666994930207e-28	0	FAR2
2.24218468171658e-32	0.383279921750155	0.532	0.411	6.40906069421868e-28	0	DDX60L
2.5132586029209e-32	0.251374885047488	0.718	0.59	7.1838983905891e-28	0	SETX
2.58466675568551e-32	0.400189821354279	0.364	0.254	7.38801145445146e-28	0	SERTAD2
2.90960383206328e-32	0.341409983006008	0.416	0.298	8.31681159356968e-28	0	TP53BP2
6.09553309807335e-32	0.646157781359141	0.352	0.249	1.74234718075329e-27	0	TMX4
6.55183622061752e-32	0.290367982703031	0.608	0.477	1.87277686530131e-27	0	PPP2R2A
7.65836672543589e-32	0.309515792997152	0.51	0.389	2.1890675447986e-27	0	ANO6
9.34122276287713e-32	0.342082912753632	0.469	0.351	2.6700951145408e-27	0	SNX13
9.89264871087377e-32	0.440630100998889	0.28	0.183	2.82771470751616e-27	0	CSRNP1
1.15540396875441e-31	0.475005655820335	0.289	0.191	3.30260670428759e-27	0	MPP1
1.22121973634655e-31	0.273068145046201	0.696	0.572	3.49073449437297e-27	0	MYH9
1.30427874774867e-31	0.429566442213011	0.364	0.258	3.72815037256481e-27	0	APAF1
1.3195685183301e-31	0.32119292984075	0.592	0.473	3.77185465279475e-27	0	CHST15
2.320503765747e-31	0.260224619273463	0.641	0.503	6.63292796401123e-27	0	EP300
3.36591219998832e-31	0.32303057733536	0.453	0.331	9.62112343244662e-27	0	ERCC1
3.4078936002433e-31	0.260830495600409	0.678	0.545	9.74112306693544e-27	0	AFF4
3.41920501232707e-31	0.283314790626054	0.613	0.489	9.7734556072357e-27	0	PDS5B
3.51299866018055e-31	0.314075610611824	0.582	0.457	1.00415553702601e-26	0	TRIM38
4.69637209261799e-31	0.32820740015299	0.635	0.514	1.34241099895393e-26	0	CERS6
5.33921418230466e-31	0.493012627008277	0.31	0.213	1.52616098186997e-26	0	UBXN2B
5.38884936628862e-31	0.266824605530475	0.623	0.498	1.54034870285994e-26	0	GSK3B
5.98156003050157e-31	0.355124308706583	0.471	0.353	1.70976911911857e-26	0	CHD4
6.01570525956816e-31	0.323327553202888	0.491	0.365	1.71952919139496e-26	0	LY86
7.13626021561969e-31	0.338885072226131	0.431	0.313	2.03982862003273e-26	0	SLC66A2
8.56570663838043e-31	0.259703523387288	0.798	0.688	2.44842158551466e-26	0	TMEM123
8.60305878667613e-31	0.275313465925484	0.752	0.645	2.45909832358351e-26	0	MEF2C
8.93054979180524e-31	0.362860578002832	0.452	0.338	2.55270835248961e-26	0	PLEKHB2
1.03228221242495e-30	0.365171494390346	0.471	0.355	2.95067547599547e-26	0	STXBP3
1.06015442112656e-30	0.480342094623982	0.275	0.18	3.03034539734816e-26	0	DOK3
1.14518743323999e-30	0.399097623364726	0.376	0.266	3.27340375917319e-26	0	EIF2AK3
1.40279000112817e-30	0.435350493385787	0.406	0.3	4.00973493922476e-26	0	XRCC4
1.59187668759193e-30	0.42031854303721	0.28	0.183	4.55022032381277e-26	0	TNFRSF1A
1.65077746378214e-30	0.44961987242324	0.257	0.165	4.71858230247486e-26	0	SEC16A
1.81605820570582e-30	0.380720767897059	0.363	0.256	5.19102077518951e-26	0	NORAD
2.06203973575467e-30	0.46797298047444	0.288	0.193	5.89413438068115e-26	0	ATRN
2.11805953299848e-30	0.386758936595514	0.348	0.241	6.05426136912286e-26	0	ECE1
2.21636115293658e-30	0.347559485857643	0.533	0.411	6.33524671955391e-26	0	ATP1A1
2.35725594262592e-30	0.418274753101356	0.263	0.17	6.73798038640193e-26	0	SH3GL1
2.51467184703119e-30	0.602882561509175	0.25	0.163	7.18793800755395e-26	0	NFIA
2.53317150754368e-30	0.535854461615766	0.261	0.172	7.24081743716284e-26	0	ALCAM
2.54056707166814e-30	0.307090450172335	0.707	0.602	7.2619569176562e-26	0	VAPA
2.86315180520263e-30	0.260757213629399	0.653	0.527	8.1840331199912e-26	0	TM9SF3
3.58822508937192e-30	0.449880873747737	0.264	0.172	1.02565825954607e-25	0	PI4K2A
3.66788751080154e-30	0.568206505352274	0.301	0.207	1.04842896608751e-25	0	DRAM1
4.04884285915225e-30	0.311982462844966	0.561	0.445	1.15732124286008e-25	0	LCORL
4.29384204869282e-30	0.440945676698109	0.269	0.176	1.22735181119836e-25	0	SETD7
4.70814345359688e-30	0.410797341300364	0.352	0.249	1.34577572477613e-25	0	PARVB
5.09146351134418e-30	0.349988838571273	0.483	0.364	1.45534393008262e-25	0	FERMT3
5.13727951019652e-30	0.328517007692524	0.376	0.265	1.46843997519457e-25	0	RLIM
7.66053234480544e-30	0.353950044604394	0.418	0.308	2.18968656543919e-25	0	FOXK2
8.29146620708806e-30	0.362794334766586	0.37	0.262	2.37003270063405e-25	0	PPP1R10
8.7211443824749e-30	0.327452584175071	0.391	0.279	2.49285191028663e-25	0	ATL2
1.27680613065281e-29	0.351846002306466	0.397	0.286	3.649622643858e-25	0	BLOC1S6
1.3120583369838e-29	0.414194363287598	0.319	0.22	3.75038755043449e-25	0	SETD3
1.70249371098787e-29	0.358620225028752	0.411	0.299	4.86640802348772e-25	0	CLEC4A
1.71072599994382e-29	0.273891600575079	0.58	0.456	4.88993919823942e-25	0	PARP4
2.85047147614828e-29	0.281930190567546	0.467	0.349	8.14778766742224e-25	0	CSNK1D
2.9592702736139e-29	0.41209869644288	0.28	0.186	8.45877815009798e-25	0	MTHFR
3.39435243796344e-29	0.318666357213867	0.497	0.383	9.70241700867469e-25	0	ECPAS
3.42842488489756e-29	0.382794593853366	0.327	0.226	9.79980969099118e-25	0	WASL
3.90477902284504e-29	0.289856158256052	0.501	0.383	1.11614203589003e-24	0	ATG16L2
4.04213223181205e-29	0.31463041097316	0.4	0.286	1.15540307714116e-24	0	TMEM33
4.10147049748813e-29	0.385603148222762	0.302	0.202	1.17236432700201e-24	0	PSTPIP1
4.27517619899599e-29	0.542290059579218	0.263	0.175	1.22201636472101e-24	0	FGD6
4.78998298740416e-29	0.55331721457625	0.297	0.206	1.3691687371196e-24	0	OTUD1
5.77845579247274e-29	0.315803570335949	0.446	0.331	1.65171380372041e-24	0	CAPN7
6.48766110993882e-29	0.393603852785586	0.372	0.267	1.85443305166491e-24	0	XBP1
6.55419278724517e-29	0.374030180085082	0.315	0.217	1.87345046630616e-24	0	MLXIP
6.8132203435237e-29	0.30531564328709	0.625	0.503	1.94749090299281e-24	0	CFLAR
7.01717720416396e-29	0.282218531637736	0.406	0.292	2.00578993203823e-24	0	ITPR1
8.22259040703785e-29	0.402649862314891	0.303	0.206	2.3503452419477e-24	0	PRNP
9.78287722605801e-29	0.365481998066296	0.396	0.292	2.79633762629642e-24	0	CPEB2
9.84370020718764e-29	0.298568633148116	0.746	0.636	2.81372326722251e-24	0	NFAT5
1.01543687232915e-28	0.346674417344772	0.303	0.205	2.90252475586564e-24	0	TPD52L2
1.23743681073151e-28	0.412632121899302	0.347	0.247	3.53708937979494e-24	0	NFAM1
1.56796579231838e-28	0.400683050467712	0.44	0.334	4.48187342076287e-24	0	TENT4B
1.83658366705567e-28	0.351920372439525	0.496	0.383	5.24969075391193e-24	0	MFSD14B
2.74170524645467e-28	0.490659992647212	0.257	0.169	7.83689027646604e-24	0	CROCC
2.7456279178909e-28	0.364018170672532	0.344	0.24	7.84810284049934e-24	0	CTSA
2.83452865117951e-28	0.402218599402178	0.336	0.236	8.10221669653151e-24	0	PPP4R1
2.89833903811191e-28	0.250471115937308	0.614	0.488	8.28461230653908e-24	0	MED13
2.93172921529853e-28	0.289154424172243	0.411	0.296	8.38005478900932e-24	0	DHX15
3.76855758953763e-28	0.269944996929495	0.519	0.399	1.07720450139344e-23	0	CDYL
4.95451490269114e-28	0.391744511201969	0.361	0.262	1.41619853978523e-23	0	PPP1R12B
5.17981109218813e-28	0.395751674979441	0.379	0.281	1.48059720259106e-23	0	FER
5.33305310155493e-28	0.277727204165798	0.551	0.43	1.52439989854846e-23	0	SYNCRIP
5.75784753640959e-28	0.312997394853464	0.521	0.405	1.64582313980732e-23	0	RELB
6.20660799540408e-28	0.394506424445437	0.267	0.176	1.7740968294063e-23	0	ARHGEF11
6.50651948649268e-28	0.300015119212562	0.446	0.332	1.85982353001907e-23	0	KPNA1
6.76340496135837e-28	0.333298101213103	0.35	0.249	1.93325167415468e-23	0	FEZ2
8.2079884212229e-28	0.40128033654479	0.313	0.216	2.34617141032235e-23	0	SIRPB1
9.46643647270374e-28	0.266081741486569	0.836	0.744	2.70588620135764e-23	0	OSBPL8
1.02462272468912e-27	0.549429520748692	0.266	0.181	2.92878159625139e-23	0	ZNF804A
1.0793664528604e-27	0.290690963667476	0.501	0.379	3.08526106885616e-23	0	CLTC
1.14972334639713e-27	0.297364376975786	0.465	0.352	3.28636921334155e-23	0	GIGYF2
1.37046808442413e-27	0.272481049042385	0.596	0.48	3.91734597251793e-23	0	AFTPH
1.80630646789462e-27	0.321311270475734	0.479	0.366	5.16314640782998e-23	0	RNGTT
2.23274439801644e-27	0.288938409574126	0.451	0.335	6.3820765872902e-23	0	TLK2
3.08682286355602e-27	0.356674633045139	0.365	0.263	8.82337447318854e-23	0	NACC2
3.1459225331956e-27	0.271335687415934	0.525	0.407	8.99230496888631e-23	0	SPEN
3.41258289630908e-27	0.271626174569624	0.528	0.414	9.75452695080986e-23	0	HPCAL1
4.99445921509834e-27	0.346531818693592	0.368	0.263	1.42761622204371e-22	0	RFFL
5.11583416660461e-27	0.371659806203329	0.382	0.28	1.46231003818226e-22	0	ARHGAP21
5.17727489470048e-27	0.281968977539922	0.565	0.447	1.47987225590118e-22	0	CDKN1A
5.64168249953016e-27	0.373785566727702	0.293	0.2	1.6126185256657e-22	0	LGALS8
6.772231520615e-27	0.308383436831899	0.458	0.349	1.93577465785259e-22	0	DHRSX
7.0286992962529e-27	0.285517881224691	0.424	0.313	2.00908340684093e-22	0	MORF4L2
8.47947629163893e-27	0.683201665984	0.252	0.171	2.42377350320207e-22	0	ACVR2A
9.3622146074598e-27	0.334294830584553	0.411	0.307	2.67609542339631e-22	0	SSR1
9.8513683467515e-27	0.348456391026945	0.417	0.311	2.81591512823545e-22	0	DENND4C
1.19482019370837e-26	0.271627817185052	0.518	0.398	3.41527404169601e-22	0	PIM3
1.42463458789558e-26	0.34168339325478	0.364	0.26	4.07217550604073e-22	0	SIN3A
1.42607868264977e-26	0.369825387300156	0.284	0.193	4.07630330648611e-22	0	AP2A2
1.46980407765108e-26	0.285280400348938	0.42	0.31	4.20128797555785e-22	0	USP7
1.86249375826434e-26	0.286069292338487	0.547	0.435	5.3237521586228e-22	0	VCL
2.01816320142701e-26	0.318580947801909	0.483	0.373	5.76871769495895e-22	0	ARF4
2.20130605885452e-26	0.273965273743216	0.585	0.469	6.29221323862977e-22	0	PSME4
2.3785970524705e-26	0.337868015008781	0.519	0.406	6.79898181478168e-22	0	PSTPIP2
2.46917273420667e-26	0.285338718995763	0.435	0.323	7.05788334345635e-22	0	COMT
2.48829607531235e-26	0.287296502798191	0.482	0.366	7.11254550167282e-22	0	FAM91A1
2.58100198226385e-26	0.307026428276855	0.368	0.265	7.37753606610298e-22	0	FAM168B
2.67755632481514e-26	0.355501041823604	0.351	0.254	7.65352699885161e-22	0	HS2ST1
3.28163320056777e-26	0.373723897089407	0.274	0.185	9.38022034050293e-22	0	GNA15
4.19191996501232e-26	0.322143042023779	0.395	0.289	1.19821840279912e-21	0	PDZD8
4.56675503781062e-26	0.434335325198736	0.305	0.214	1.30536126000779e-21	0	HAVCR2
4.68124098762973e-26	0.370505651278915	0.393	0.292	1.33808592390408e-21	0	CA5B
4.91989323056005e-26	0.277728311868605	0.415	0.307	1.40630228102328e-21	0	PLEKHM2
4.94509290383361e-26	0.316005901710031	0.389	0.283	1.4135053556318e-21	0	NSMAF
5.02433900857338e-26	0.332486897625265	0.31	0.214	1.43615706221062e-21	0	TNK2
6.1451931854068e-26	0.360344380332069	0.405	0.303	1.75654202011668e-21	0	S100Z
6.61128050441975e-26	0.305496816770906	0.407	0.3	1.88976841938334e-21	0	PCF11
6.97725400118117e-26	0.379524757609159	0.269	0.18	1.99437828369763e-21	0	ARHGEF10L
7.55593298293817e-26	0.3917057502138	0.335	0.241	2.15978788384305e-21	0	AZI2
7.93357262226252e-26	0.305345991888765	0.481	0.37	2.26773239834752e-21	0	LILRB3
8.6456748366634e-26	0.318959956604503	0.437	0.334	2.47127969531187e-21	0	CHP1
8.76542690981802e-26	0.31241098125769	0.454	0.346	2.50550962790238e-21	0	SAMD8
1.07343235822879e-25	0.258917513935775	0.62	0.51	3.06829905276116e-21	0	SPPL3
1.27475520654011e-25	0.392105837561249	0.254	0.169	3.64376028237424e-21	0	SEC22B
1.35007696444312e-25	0.386482510038952	0.314	0.221	3.85905999516422e-21	0	MSRB1
1.72216842129527e-25	0.358418060646056	0.639	0.531	4.92264621543039e-21	0	FAM107B
2.10375533531995e-25	0.308386179387772	0.395	0.29	6.01337425047854e-21	0	CTDSP1
2.52428471520547e-25	0.292253299178948	0.293	0.2	7.21541542994332e-21	0	IL4R
2.54109668667545e-25	0.27508558686704	0.729	0.613	7.2634707691931e-21	0	BCL2A1
2.6168016050597e-25	0.387484611440386	0.322	0.229	7.47986570790266e-21	0	INSR
2.85038207793066e-25	0.370434398219171	0.267	0.179	8.14753213155699e-21	0	CPSF7
3.68515090027771e-25	0.299830646560823	0.455	0.351	1.05336353333538e-20	0	CHKA
3.88105294589267e-25	0.335355937790587	0.481	0.377	1.10936017405396e-20	0	XPO6
4.00798910895212e-25	0.413241125946593	0.285	0.197	1.14564360690287e-20	0	CBX6
4.15885593580025e-25	0.385519642257101	0.262	0.177	1.18876738068914e-20	0	PNPLA2
4.52413296940629e-25	0.400391120786299	0.285	0.196	1.29317816797509e-20	0	WDR74
5.65732556961742e-25	0.263362777839956	0.533	0.418	1.61708994081944e-20	0	TAOK1
5.69690233841434e-25	0.302599167327354	0.392	0.289	1.62840256441235e-20	0	PTTG1IP
6.15151855912765e-25	0.363200995528452	0.304	0.211	1.75835006494105e-20	0	SULT1A1
6.99516274698927e-25	0.268766336555456	0.576	0.465	1.99949731959941e-20	0	IL15
7.70902805003437e-25	0.250626434931581	0.551	0.436	2.20354857782182e-20	0	SEC24B
8.37026543525025e-25	0.258043380578645	0.512	0.394	2.39255667201193e-20	0	SAT2
8.75214597284035e-25	0.317661377953117	0.27	0.184	2.50171340487669e-20	0	MYO15B
9.48424789583628e-25	0.324918677374578	0.41	0.311	2.71097741854584e-20	0	VPS54
1.01145351933053e-24	0.389760450978473	0.331	0.241	2.89113873965438e-20	0	STX18
1.10287647712058e-24	0.514800048525969	0.667	0.581	3.15246212220148e-20	0	ATP1B3
1.14592156546769e-24	0.336640792062972	0.406	0.305	3.27550220273284e-20	0	MBNL2
1.71986562052291e-24	0.327586305294236	0.368	0.27	4.91606388970268e-20	0	TRABD
1.73105500310877e-24	0.344910099817324	0.365	0.269	4.9480476208861e-20	0	RGS18
1.82899723741338e-24	0.287677525006366	0.569	0.469	5.2280057034224e-20	0	BABAM2
1.91496098666738e-24	0.260892553094896	0.484	0.375	5.47372448429004e-20	0	MAN2B1
2.22255935414196e-24	0.30070047713646	0.523	0.417	6.35296365787937e-20	0	ACER3
2.70280791195768e-24	0.339614420367182	0.321	0.229	7.72570613553984e-20	0	EPG5
3.09123716294163e-24	0.293500099457797	0.483	0.375	8.83599230655235e-20	0	RUFY3
3.14476638122917e-24	0.28451240427145	0.458	0.352	8.98900022410545e-20	0	TMEM176B
3.65054263798794e-24	0.285851023270687	0.479	0.375	1.04347110764247e-19	0	MAP2K4
3.98932998653569e-24	0.332190997425366	0.421	0.318	1.14031008335136e-19	0	SDCCAG8
3.99059011788949e-24	0.26931910995999	0.356	0.257	1.14067027929753e-19	0	LUC7L
4.26444705825353e-24	0.311449139324199	0.443	0.344	1.21894954713119e-19	0	RFX3
4.4061560117735e-24	0.325051484433448	0.302	0.211	1.25945563440534e-19	0	TENT4A
4.50493559021399e-24	0.425382052376886	0.289	0.204	1.28769078910677e-19	0	EDEM3
4.81178430667309e-24	0.278345481232536	0.389	0.284	1.37540042621944e-19	0	VPS37B
5.31248509143152e-24	0.272598132744423	0.453	0.347	1.51852073853479e-19	0	NAA50
6.2657576893326e-24	0.313003597807707	0.365	0.27	1.79100417791883e-19	0	MTMR10
9.44645197145229e-24	0.344163680105276	0.363	0.269	2.70017383151992e-19	0	DAPP1
1.10556242622533e-23	0.265191617412085	0.54	0.429	3.16013963912247e-19	0	TBK1
1.11835051128343e-23	0.289057886232169	0.402	0.298	3.19669310145254e-19	0	ZDHHC7
1.24042884168928e-23	0.295033256127007	0.386	0.288	3.54564180108463e-19	0	KLC1
1.46086472616944e-23	0.411476257533988	0.266	0.184	4.17573573328274e-19	0	ZDHHC2
1.56271339867802e-23	0.265647558727349	0.655	0.559	4.46685997878125e-19	0	BCAS3
1.59065325618879e-23	0.326148857731815	0.342	0.25	4.54672326749005e-19	0	TMEM30A
1.6207863372898e-23	0.351252474759567	0.44	0.343	4.63285566650917e-19	0	SRA1
1.80003655824942e-23	0.351700080124077	0.314	0.226	5.14522449810013e-19	0	PEAK1
1.97459280973345e-23	0.322595952501328	0.373	0.277	5.6441760873421e-19	0	YY1AP1
2.16829834465062e-23	0.36501024206045	0.261	0.179	6.19786398834932e-19	0	SLC17A5
2.87134683629109e-23	0.299871190756997	0.363	0.27	8.20745779685446e-19	0	UBE4B
3.29616630318489e-23	0.374856683210782	0.284	0.199	9.42176176102368e-19	0	AGO1
3.33442185997149e-23	0.259396419407547	0.568	0.462	9.53111144454251e-19	0	NSMCE2
3.34198683732526e-23	0.259194050862803	0.518	0.409	9.55273517581053e-19	0	REV3L
3.44576279775503e-23	0.250484297502807	0.474	0.369	9.84936838110298e-19	0	FBXW11
4.58864524546777e-23	0.330335327046496	0.367	0.274	1.31161835696451e-18	0	KSR1
7.2708481874339e-23	0.378744495631859	0.295	0.211	2.07829924589611e-18	0	PHC2
7.43241943002789e-23	0.33153867886127	0.342	0.248	2.12448276987917e-18	0	AC103591.3
7.57814350455385e-23	0.279505539903032	0.364	0.267	2.16613653934167e-18	0	STK40
8.13204444344519e-23	0.279160159189235	0.44	0.339	2.32446358371437e-18	0	CYSTM1
8.14672847004393e-23	0.370596731047696	0.251	0.173	2.32866086587736e-18	0	ABCD3
8.14760556972686e-23	0.338983790424403	0.311	0.222	2.32891157605073e-18	0	SLC15A3
8.17493843952389e-23	0.268773011607356	0.482	0.379	2.33672440355351e-18	0	ERGIC1
9.64136213859063e-23	0.331065476287058	0.315	0.226	2.75588695369474e-18	0	ITPRID2
1.03467635634284e-22	0.259076345461241	0.4	0.302	2.95751889697038e-18	0	POGZ
1.04006556563201e-22	0.322885244092809	0.285	0.2	2.97292341280254e-18	0	RPRD1B
1.10908104783038e-22	0.345003726220232	0.378	0.284	3.17019726711836e-18	0	ZMYM4
1.19868093272849e-22	0.27002072224997	0.376	0.279	3.4263095781111e-18	0	GARS-DT
1.79565009713864e-22	0.316519805719866	0.285	0.199	5.13268623766109e-18	0	CWC25
2.31678903629468e-22	0.287275409106442	0.33	0.238	6.62230978134472e-18	0	MRPL33
2.35821667765201e-22	0.256593607854019	0.468	0.365	6.74072655140051e-18	0	PACSIN2
2.77145273443538e-22	0.262569388487527	0.529	0.422	7.92192049611009e-18	0	UPP1
3.51723459815702e-22	0.267937026865492	0.485	0.385	1.0053663375372e-17	0	RHEB
3.76238414596149e-22	0.270985104034639	0.367	0.272	1.07543988428163e-17	0	NUP50
4.37683447704093e-22	0.409664221839292	0.319	0.232	1.25107436691738e-17	0	LPXN
4.4580398995851e-22	0.286931754327016	0.341	0.248	1.27428612489741e-17	0	PPTC7
4.71725265125053e-22	0.357833454136084	0.327	0.241	1.34837949783345e-17	0	SAP130
4.80478477423726e-22	0.332649601759493	0.338	0.25	1.37339967986798e-17	0	DAP
4.9036712635226e-22	0.272079189255876	0.412	0.314	1.4016653939653e-17	0	FBXO42
6.39582990163797e-22	0.25866853779216	0.44	0.335	1.8281840190842e-17	0	RAB12
8.00062101268714e-22	0.254419079882995	0.395	0.297	2.28689751026649e-17	0	ZFP91
1.05932192059428e-21	0.256196741152557	0.368	0.274	3.0279657778267e-17	0	CPT1A
1.3001722320988e-21	0.289908752774291	0.326	0.238	3.71641230823122e-17	0	P2RX4
1.46231179950297e-21	0.309505096642114	0.353	0.262	4.17987204769929e-17	0	ARHGEF2
1.47010349318977e-21	0.352064606230284	0.351	0.265	4.20214382493363e-17	0	SEC24D
1.64473661880734e-21	0.310515856037416	0.268	0.188	4.70131515119891e-17	0	PLK3
1.64616595046302e-21	0.299183707724614	0.35	0.26	4.7054007528035e-17	0	CNOT8
1.98741638807382e-21	0.276747827476189	0.393	0.298	5.68083100367022e-17	0	TUBGCP2
2.05693768309661e-21	0.330958020626201	0.325	0.24	5.87955067336334e-17	0	DHX57
2.07846482397127e-21	0.304679931829118	0.45	0.354	5.94108385283948e-17	0	HIVEP1
2.0903928748806e-21	0.320714306082519	0.255	0.175	5.97517899355871e-17	0	ODR4
2.81081098325371e-21	0.34950876726044	0.28	0.199	8.0344221145324e-17	0	SLC20A1
2.97841894084783e-21	0.383530183677339	0.262	0.185	8.51351270051943e-17	0	MAT2A
3.28213923702241e-21	0.265367120528353	0.425	0.33	9.38166679510484e-17	0	SETD5
3.4311302173533e-21	0.35537896264585	0.278	0.198	9.80754261328268e-17	0	TMEM127
3.54182084094211e-21	0.332839576489284	0.276	0.195	1.01239406917489e-16	0	PRKCD
4.69801598902009e-21	0.296216965950014	0.339	0.249	1.3428808903015e-16	0	AMFR
4.88463679502475e-21	0.346443015388374	0.309	0.227	1.39622458148987e-16	0	CPB2-AS1
5.14899378731788e-21	0.289153367311513	0.285	0.205	1.47178838416694e-16	0	DNMBP
7.29932489925233e-21	0.390847218170045	0.258	0.183	2.08643902920228e-16	0	ZBTB18
1.05691361043511e-20	0.255519462594342	0.47	0.369	3.02108186406772e-16	0	RASSF5
1.07053217155015e-20	0.255253820818869	0.453	0.356	3.06000915915896e-16	0	POLK
1.11831452649179e-20	0.648623055332984	0.474	0.392	3.19659024252412e-16	0	TNFAIP3
1.18421352886873e-20	0.296315819813624	0.272	0.193	3.38495595091839e-16	0	NBPF14
1.29448586334799e-20	0.32772530718707	0.281	0.202	3.70015839179389e-16	0	DYNC1LI2
1.42983102858849e-20	0.314917877408503	0.313	0.231	4.08702901211735e-16	0	DCAF1
1.490679974181e-20	0.276638854421795	0.253	0.177	4.26095963819896e-16	0	MIR4435-2HG
1.57905564374181e-20	0.305279825581679	0.318	0.232	4.51357265207159e-16	0	TMEM205
1.68608080572935e-20	0.335974743200976	0.325	0.242	4.81949337509676e-16	0	FAM135A
2.60349774142666e-20	0.470730974846661	0.255	0.183	7.44183794409397e-16	0	TMCC3
3.26560866446477e-20	0.250041208042966	0.412	0.318	9.33441580650609e-16	0	NUTM2B-AS1
3.36150264696233e-20	0.327635048108039	0.326	0.244	9.60851916607714e-16	0	ZDHHC17
3.51016079592803e-20	0.295881307935909	0.329	0.244	1.00334436190807e-15	0	ZXDC
3.53743760648629e-20	0.283024286256092	0.32	0.235	1.01114116543804e-15	0	RBM23
4.04673111607428e-20	0.269695206253782	0.405	0.313	1.15671762221867e-15	0	TNPO3
4.5819445616326e-20	0.305046459703575	0.395	0.305	1.30970303349706e-15	0	UBP1
1.24476607931845e-19	0.263391430238527	0.401	0.311	3.55803936112385e-15	0	RAB5A
1.25413133808043e-19	0.276210706239461	0.253	0.177	3.58480901676909e-15	0	DGCR2
1.34598114790143e-19	0.281695984633512	0.775	0.686	3.84735251316144e-15	0	NFKBIZ
1.39962834799904e-19	0.306047196372894	0.593	0.508	4.00069766992046e-15	0	MALT1
1.46111175835833e-19	0.285051102784027	0.343	0.257	4.17644185009146e-15	0	PTAR1
1.7146104726948e-19	0.251497246690917	0.378	0.286	4.90104257515081e-15	0	EIF4EBP2
1.71628554093856e-19	0.307532719127488	0.348	0.263	4.90583059021877e-15	0	SPG21
1.79162781692419e-19	0.358629140387081	0.276	0.201	5.12118895189612e-15	0	NPL
1.85120209694071e-19	0.342814045640645	0.285	0.208	5.29147607389532e-15	0	SP1
1.99834480933336e-19	0.276403939109011	0.393	0.307	5.71206880299847e-15	0	LRRC8D
2.0338752160611e-19	0.310665235487784	0.289	0.211	5.81362891758905e-15	0	TMEM167B
2.48801824971682e-19	0.26020330872143	0.329	0.245	7.11175136499055e-15	0	GALNT2
5.18714211495659e-19	0.268233718584747	0.367	0.282	1.48269270213919e-14	0	NADK
5.64043841426076e-19	0.286372009137955	0.43	0.344	1.6122629163323e-14	0	TIAM1
6.38597066351903e-19	0.25289174659753	0.414	0.323	1.82536585446028e-14	0	NPTN
9.18389586029511e-19	0.263745836272261	0.341	0.255	2.62512479270675e-14	0	GRINA
9.45266226056908e-19	0.29379317019865	0.671	0.601	2.70194898056107e-14	0	ID2
9.60134609484508e-19	0.37100557383681	0.329	0.253	2.74444876775052e-14	0	AHCYL2
9.85696228308074e-19	0.304991586187473	0.347	0.263	2.8175140989958e-14	0	SERINC3
1.09394881315432e-18	0.281021847482205	0.272	0.196	3.12694328752032e-14	0	UBXN11
1.13938883008221e-18	0.307791927930005	0.294	0.217	3.25682903190699e-14	0	AHCYL1
1.45068811663597e-18	0.351227516528872	0.3	0.224	4.14664691259227e-14	0	ATXN7L1
1.46212792075843e-18	0.29592516115911	0.328	0.247	4.1793464486959e-14	0	XPO7
1.6851619906031e-18	0.292689658674626	0.277	0.201	4.8168670339399e-14	0	ENTPD4
2.05732785944788e-18	0.257147424606261	0.384	0.296	5.88066595344583e-14	0	FNIP2
3.45579554306003e-18	0.309211440524177	0.338	0.258	9.87804598028279e-14	0	TFCP2
3.66149421758718e-18	0.263888909672161	0.305	0.226	1.04660150715512e-13	0	ZNF410
1.34978413199023e-17	0.272040293393347	0.322	0.243	3.85822296288087e-13	0	GDAP2
1.54816679737001e-17	0.278580530924545	0.314	0.236	4.42527997360244e-13	0	TTBK2
2.90732998257559e-17	0.30310191605367	0.322	0.247	8.31031202219407e-13	0	SPAST
3.18246601882961e-17	0.298830124033896	0.287	0.211	9.09676086822255e-13	0	DUSP22
3.83597802673819e-17	0.300657736607643	0.307	0.232	1.09647595916284e-12	0	CNTLN
4.62301540142944e-17	0.302382654661523	0.274	0.203	1.32144272234459e-12	0	LRRC8B
7.59567565654058e-17	0.27524482870649	0.337	0.26	2.17114792966556e-12	0	ALPK1
9.78956049016187e-17	0.340781022467893	0.258	0.19	2.79824797050787e-12	0	EZH2
1.0536382427022e-16	0.311705876236774	0.375	0.296	3.01171955293997e-12	0	BMPR2
1.26818042371189e-16	0.313348138425562	0.287	0.217	3.62496692313806e-12	0	TMEM164
1.3880424572975e-16	0.404701364066858	0.33	0.258	3.96758055993917e-12	0	TIPARP
2.17161562005323e-16	0.266594822352174	0.3	0.225	6.20734608836016e-12	0	TCF4
2.19136829302791e-16	0.27726678756359	0.355	0.277	6.26380712879098e-12	0	EXOC6
3.59543058980596e-16	0.288033386450123	0.273	0.204	1.02771787979013e-11	0	SORT1
4.87196907254993e-16	0.356194345253529	0.406	0.33	1.39260363969767e-11	0	NBN
4.93020350172359e-16	0.290936465668626	0.269	0.2	1.40924936893267e-11	0	GAA
5.59657258975793e-16	0.266415538246061	0.308	0.234	1.59972430905641e-11	0	RCC2
5.90152267931861e-16	0.283203548804603	0.307	0.236	1.68689124265643e-11	0	NFYC
6.22479723127291e-16	0.261093271397905	0.297	0.224	1.77929604058705e-11	0	ZNF518A
6.93457013156855e-16	0.258890976281868	0.258	0.189	1.98217752640755e-11	0	ARID5A
7.46541401561249e-16	0.283712734557243	0.315	0.242	2.13391394222267e-11	0	NR2C2
8.34108944453569e-16	0.307507202122051	0.252	0.186	2.38421700682608e-11	0	KLHL8
9.44154728234414e-16	0.261275046978712	0.321	0.246	2.69877187518525e-11	0	PRCP
1.0619153159735e-15	0.260924609195509	0.259	0.191	3.03537873917866e-11	0	PRPF3
1.59561193744309e-15	0.266106485508291	0.26	0.191	4.56089716198732e-11	0	NECAP1
1.78728999563995e-15	0.260686006324116	0.287	0.217	5.10878972353724e-11	0	CMTM3
1.83073370522786e-15	0.27674789291289	0.529	0.452	5.23296922302331e-11	0	CUL1
1.96355347856964e-15	0.258342764146677	0.27	0.202	5.61262126314347e-11	0	ROCK2
2.68426376874324e-15	0.293989573421664	0.318	0.246	7.67269955657569e-11	0	TFG
2.9736473121618e-15	0.33639356587638	0.299	0.23	8.49987347708328e-11	0	FAM168A
3.95562908404741e-15	0.316148711671711	0.305	0.238	1.13067701738411e-10	0	ITSN1
8.6288960219863e-15	0.276985358857055	0.251	0.187	2.46648363892456e-10	0	TRIOBP
9.86095550834446e-15	0.295550936441536	0.25	0.186	2.81865552250518e-10	0	IFT20
1.74329252525853e-14	0.257032801425593	0.274	0.207	4.98302735419898e-10	0	NAA25
2.69226962585954e-14	0.256203014569156	0.251	0.188	7.69558349855692e-10	0	PPM1D
2.9523248203268e-14	0.269143500589715	0.309	0.239	8.43892526642212e-10	0	YWHAG
5.8816101792249e-14	0.296309521096691	0.261	0.199	1.68119945362964e-09	0	AOPEP
8.66335017384926e-14	0.282365255039092	0.302	0.236	2.47633201369307e-09	0	TMEM65
3.92201216481534e-13	0.252607444383594	0.251	0.189	1.12106795719082e-08	0	FAM111A
4.57462350562244e-13	0.251100201971469	0.255	0.194	1.30761038284712e-08	0	GRIPAP1
7.30186025904994e-13	0.268886547809842	0.359	0.293	2.08716373644684e-08	0	CTNNBL1
1.70686105770105e-11	0.378704897945883	0.286	0.231	4.87889164733267e-07	0	NOCT
0	0.675057390962217	0.998	0.947	0	1	CST3
0	0.526906908468291	0.999	0.983	0	1	TMSB10
2.2874269633498e-294	0.840603117412598	0.981	0.935	6.53838123203907e-290	1	HLA-DRA
1.5570197899779e-287	0.45819593393428	1	0.986	4.45058536767283e-283	1	FTL
1.38644066332091e-278	0.660007486006343	0.985	0.958	3.9630019920365e-274	1	CD74
2.06408540351502e-268	0.84851004606229	0.958	0.888	5.89998171740733e-264	1	HLA-DRB1
6.27589842336889e-230	0.658635033901726	0.999	0.95	1.79390280533576e-225	1	LYZ
4.66333814764751e-223	0.507494099853232	0.99	0.948	1.33296857612357e-218	1	SH3BGRL3
3.55778619328017e-213	1.21002763508075	0.707	0.439	1.0169576054872e-208	1	LGALS2
4.44751176249478e-210	0.600026985531746	0.954	0.877	1.27127676219151e-205	1	GABARAP
4.029858382545e-199	0.729643432425055	0.912	0.8	1.15189472006666e-194	1	GSTP1
2.1753954534059e-193	0.822861721567925	0.836	0.631	6.21815036401542e-189	1	MS4A6A
6.59290112952896e-187	0.455869006806208	0.993	0.937	1.88451485886456e-182	1	TYROBP
2.15540687890017e-182	0.518604284261984	0.974	0.927	6.16101502264825e-178	1	IFI30
2.05688250373414e-158	0.49195726242374	0.988	0.922	5.87939294867368e-154	1	FCN1
1.18790618624047e-156	0.8829257440191	0.84	0.734	3.39551104274975e-152	1	HLA-DPB1
1.80892781407974e-153	0.409196795458399	0.995	0.955	5.17063926376553e-149	1	S100A6
1.86253335480822e-153	0.374531686246049	1	0.997	5.32386534138383e-149	1	FTH1
3.09437888666877e-149	0.982277846808214	0.672	0.492	8.84497260965402e-145	1	HLA-DMA
1.48473648334056e-147	0.752860732825367	0.856	0.727	4.24397076398067e-143	1	HLA-DPA1
3.43999946709061e-145	0.352776809828985	0.999	0.978	9.83289447673179e-141	1	RPS24
6.31907531991042e-140	0.282200077634415	1	0.995	1.80624448944319e-135	1	TMSB4X
4.2830849434675e-139	0.577555704478811	0.969	0.911	1.22427700024075e-134	1	S100A10
3.85912349830897e-135	0.727321543822163	0.784	0.649	1.10309186075664e-130	1	CPVL
3.2337237657629e-133	0.325058271373362	0.998	0.98	9.24327601205667e-129	1	RPS9
1.64510546889262e-130	0.631819085867781	0.916	0.845	4.70236947228266e-126	1	TYMP
5.20805642841159e-130	0.493891213215815	0.96	0.878	1.48867084949717e-125	1	TSPO
6.56619281669061e-129	0.328671621085738	0.998	0.96	1.87688055472285e-124	1	S100A4
4.39278377028721e-127	0.414279257485507	0.979	0.951	1.2556333128989e-122	1	CYBA
2.44793343224794e-122	0.564130603781179	0.931	0.816	6.99717292273752e-118	1	MNDA
8.57331926683091e-122	0.585388111595005	0.845	0.734	2.45059757923095e-117	1	NPC2
1.06068007402044e-121	0.295767356961681	0.986	0.91	3.03184792358002e-117	1	AIF1
1.39598433184184e-120	0.460413451537194	0.968	0.934	3.99028161413673e-116	1	JUNB
1.4426067633348e-118	0.722003474479718	0.763	0.634	4.12354717231619e-114	1	VAMP8
2.90582441231094e-114	0.658626045642658	0.813	0.702	8.30600850014959e-110	1	LGALS3
2.1947835378053e-112	0.370948304774724	0.984	0.928	6.27356926446267e-108	1	S100A11
3.61278406731398e-110	0.305413658558773	1	0.989	1.03267819780103e-105	1	RPLP1
1.56395440486529e-109	0.751090062268968	0.76	0.636	4.47040727086694e-105	1	PSME2
9.20552871503297e-107	0.390566539216652	0.973	0.918	2.63130832790502e-102	1	ATP5F1E
4.22992443381036e-106	0.785989681988199	0.7	0.554	1.20908160016035e-101	1	HLA-DQB1
4.11847531017748e-105	0.328800751543459	0.987	0.938	1.17722498266113e-100	1	OAZ1
3.67761006682514e-103	0.289809380579542	0.999	0.994	1.0512080615013e-98	1	TPT1
1.00089857948494e-101	0.354162898734502	0.977	0.941	2.86096849959977e-97	1	PFDN5
3.46452866004384e-101	0.556597633304263	0.854	0.769	9.90300872186931e-97	1	FGL2
8.30277003880875e-101	0.619021611708773	0.795	0.658	2.37326378789309e-96	1	GRN
9.07194206334707e-101	0.385708498076913	0.965	0.911	2.59312391938713e-96	1	SERF2
7.21165435643057e-98	0.313253082274337	0.99	0.966	2.06137928124211e-93	1	RPL29
2.55143657791388e-93	0.276902154526077	0.994	0.976	7.29302631430903e-89	1	RPL26
7.45944076872405e-93	0.262746651552792	0.998	0.985	2.13220654933208e-88	1	RPL28
1.52779304271425e-91	0.615279767627751	0.757	0.647	4.3670436332944e-87	1	FCGRT
1.53599009130971e-91	0.542085057893082	0.842	0.753	4.39047407699967e-87	1	AP1S2
2.81008979076924e-91	0.655571315536945	0.729	0.618	8.0323606579348e-87	1	AP2S1
8.87389986862813e-91	0.299790355662489	0.993	0.958	2.53651553844866e-86	1	UBA52
1.6825452045849e-90	0.497195389861203	0.945	0.89	4.80938721278547e-86	1	GAPDH
8.10392612779009e-88	0.29133820912099	0.994	0.983	2.31642624436752e-83	1	HLA-B
8.30072332683175e-87	0.470998286841601	0.877	0.796	2.37267875574159e-82	1	CLIC1
1.25977791194982e-86	0.509656358945352	0.89	0.813	3.60094918351737e-82	1	IER2
3.23482923330097e-86	0.358682503651532	0.992	0.938	9.24643588046748e-82	1	FOS
8.85171012588326e-84	0.278978019132552	0.994	0.969	2.53017282238247e-79	1	CTSS
2.37943293305006e-83	0.851456740906466	0.538	0.384	6.8013710958303e-79	1	HLA-DMB
2.51716688742794e-82	0.391117439285444	0.937	0.866	7.19506983102403e-78	1	BRI3
3.8576647826951e-82	0.705950062044354	0.675	0.547	1.10267490148557e-77	1	BLVRB
5.59294742975972e-82	0.477854643162368	0.829	0.728	1.59868809332252e-77	1	PRELID1
7.82786921516636e-82	0.576208535690428	0.757	0.64	2.23751813646315e-77	1	CD63
5.57363487072835e-81	0.394858514602621	0.972	0.94	1.59316779144899e-76	1	DUSP1
1.1644965146704e-80	0.40528467083029	0.924	0.857	3.32859683753387e-76	1	RNASEK
1.22976922341773e-80	0.427567016567442	0.947	0.87	3.51517234821723e-76	1	LGALS1
2.96846724456951e-80	0.619109225858258	0.736	0.616	8.48506677187748e-76	1	CSTA
3.53155953808054e-79	0.35960583471759	0.988	0.968	1.00946097836494e-74	1	HLA-A
1.59473375169668e-78	0.524768684169435	0.838	0.722	4.55838695584979e-74	1	CEBPD
6.41711881177365e-77	0.64403697311383	0.741	0.609	1.83426924115738e-72	1	NCF1
4.79010733393365e-76	0.709962630215945	0.697	0.578	1.36920428033159e-71	1	MARCKS
7.87838565490414e-76	0.502850438853683	0.8	0.709	2.2519577555978e-71	1	NME2
3.05838951519059e-75	0.534632569486974	0.802	0.642	8.74210059022077e-71	1	CD14
3.06950201432287e-75	0.279718039610873	0.983	0.962	8.77386455774049e-71	1	RPS13
1.19859324562328e-74	0.3945919051576	0.91	0.858	3.42605893328957e-70	1	CALM2
1.32508409715181e-73	0.519111761191808	0.784	0.695	3.78762038329873e-69	1	C1orf162
6.93792693258067e-72	0.822653722152596	0.603	0.466	1.98313703440886e-67	1	APOBEC3A
2.09694476958979e-70	0.545760376357869	0.779	0.695	5.99390692939544e-66	1	GPX4
1.42998080702744e-69	0.416764433039904	0.869	0.828	4.08745713880724e-65	1	EIF4A1
2.0098345634632e-69	0.45145412405972	0.842	0.785	5.74491111620322e-65	1	RAC1
6.71559641814886e-68	0.252622238661243	0.989	0.959	1.91958608016367e-63	1	FAU
2.04988337303762e-64	0.26151038838072	0.954	0.916	5.85938663349073e-60	1	ARPC3
1.18535675622037e-62	0.487865148002804	0.803	0.717	3.38822375198031e-58	1	TRAPPC5
2.66739767021068e-62	0.492449460967126	0.823	0.673	7.62448950053022e-58	1	AC020656.1
4.04004735314428e-62	0.693373391543362	0.593	0.482	1.15480713542276e-57	1	CTSH
5.16647338545928e-62	0.307937975252179	0.997	0.939	1.47678475249968e-57	1	S100A9
7.14281197051945e-62	0.303629623376792	0.954	0.914	2.04170137365328e-57	1	PSAP
1.54988638815534e-61	0.287069045262815	0.944	0.893	4.43019525190322e-57	1	CFL1
2.15052696580213e-61	0.255036323842943	0.985	0.959	6.14706627904882e-57	1	RPL15
1.29547607999241e-60	0.353517643126654	0.899	0.856	3.70298882705031e-56	1	ARPC1B
1.75161739129437e-60	0.818039697100648	0.487	0.356	5.00682315127584e-56	1	CAPG
1.51628823564851e-59	0.434861000933374	0.808	0.719	4.3341582927777e-55	1	PYCARD
2.32506540196848e-59	0.768375448221633	0.598	0.495	6.6459669449867e-55	1	HLA-DRB5
3.66438643686714e-59	0.567993369434654	0.668	0.567	1.0474282191141e-54	1	ATP6V1F
8.68282673360212e-59	0.62570613476946	0.594	0.457	2.48189919353283e-54	1	KLF10
8.71009102917567e-59	0.375716914312515	0.879	0.835	2.48969241977957e-54	1	ATP5MC2
1.56162960357596e-58	0.835476242573931	0.452	0.323	4.46376205886152e-54	1	ASGR1
6.44280275056109e-58	0.341130780709407	0.944	0.906	1.84161073822038e-53	1	EMP3
6.55157146028411e-58	0.330468631049905	0.927	0.886	1.87270118620761e-53	1	COX4I1
1.55094331615042e-57	0.574947673691519	0.677	0.58	4.43321637488436e-53	1	IGSF6
3.07166897704835e-55	0.278976599109793	0.965	0.93	8.780058603995e-51	1	RACK1
5.83055215098283e-55	0.379736664243033	0.898	0.832	1.66660502683693e-50	1	CEBPB
3.82081084273876e-54	0.406615537329382	0.818	0.758	1.09214057128845e-49	1	EFHD2
1.12463424399265e-53	0.29624304533958	0.955	0.932	3.21465452302858e-49	1	ITM2B
1.75967216722647e-53	0.365609455522517	0.858	0.812	5.02984692280015e-49	1	BTF3
2.87216481957786e-53	0.429503155638342	0.633	0.49	8.20979592028135e-49	1	PID1
5.02467819458627e-53	0.405825015560447	0.84	0.773	1.43625401514054e-48	1	ZFP36
1.96996386136536e-52	0.571817979976395	0.664	0.563	5.63094470132674e-48	1	SCO2
1.23512740149464e-51	0.269461114106159	0.96	0.929	3.53048816443228e-47	1	RPL22
1.24753203298453e-51	0.726135654563341	0.519	0.408	3.56594556308297e-47	1	LAP3
3.4544624459986e-51	0.567690160084785	0.676	0.578	9.87423545564238e-47	1	TAGLN2
1.75362225038102e-50	0.433152386230092	0.753	0.674	5.01255384048911e-46	1	CD68
2.32144517877247e-49	0.655650660567529	0.633	0.537	6.63561889900324e-45	1	IFI6
5.98286244799457e-49	0.635158183234043	0.57	0.467	1.71014140213477e-44	1	TXN
4.65153104317029e-48	0.477216673965716	0.768	0.67	1.3295936333798e-43	1	IFITM3
8.57278352391003e-48	0.527403823307014	0.704	0.615	2.45044444247444e-43	1	LY6E
1.37967141976146e-46	0.513446311063582	0.674	0.588	3.94365278624616e-42	1	GLRX
1.33239595621949e-45	0.401247135670419	0.77	0.689	3.80852060125779e-41	1	PSME1
4.65943132935676e-44	0.47084333636755	0.735	0.651	1.33185185118334e-39	1	HCST
7.34154736204236e-44	0.491910165993046	0.646	0.56	2.09850789796619e-39	1	PSMB3
7.52269499548263e-44	0.369559278169737	0.807	0.741	2.15028713750875e-39	1	ANXA2
1.45842227795787e-43	0.419958402379505	0.715	0.634	4.16875423931477e-39	1	CTSZ
3.05899114049052e-43	0.879474255979555	0.61	0.533	8.7438202759781e-39	1	ISG15
9.33023530046333e-43	0.507239753359176	0.659	0.584	2.66695445828444e-38	1	PLEKHO1
1.12770842863301e-42	0.60993812069939	0.493	0.378	3.22344177240461e-38	1	LY86
2.74655565047391e-42	0.547529463916135	0.623	0.54	7.85075467131462e-38	1	CFP
1.06197859820425e-41	0.298490056352527	0.884	0.857	3.03555962510702e-37	1	RPLP0
6.44567115740955e-41	0.310492395096156	0.825	0.797	1.84243064363395e-36	1	PPIA
3.79732295121074e-40	0.532826199342885	0.542	0.426	1.08542679237408e-35	1	ALDH2
8.75530846619081e-39	0.350849458152843	0.782	0.718	2.50261737197598e-34	1	GNG5
8.69311578691364e-38	0.310246327546433	0.838	0.795	2.48484021653139e-33	1	SLC25A6
1.36730723908609e-37	0.416476200766677	0.713	0.648	3.90831101220368e-33	1	SSR4
1.44389459655535e-37	0.318320069941122	0.766	0.711	4.12722831479382e-33	1	TIMP1
5.76749442611188e-37	0.409513935537274	0.745	0.676	1.64858060675982e-32	1	COX5B
8.1967982966037e-37	0.437254345590652	0.666	0.587	2.3429728251012e-32	1	JAML
8.64380190547875e-37	0.275313426039709	0.854	0.821	2.47074433666205e-32	1	RHOA
1.40348903098438e-36	0.411393053193706	0.703	0.636	4.01173304616575e-32	1	ATP5F1D
2.20548674431325e-35	0.420271133122293	0.707	0.625	6.30416330994499e-31	1	CTSD
2.24342957210561e-35	0.445018356466771	0.645	0.56	6.41261908890666e-31	1	CARD16
3.70558265103891e-35	0.468261601054121	0.636	0.565	1.05920374497296e-30	1	GSTO1
4.53897784236166e-35	0.47811840668769	0.586	0.502	1.29742142646066e-30	1	PSMB10
4.55674193969581e-35	0.466599575327257	0.635	0.564	1.30249911604265e-30	1	APRT
5.2808365924591e-35	0.299432698448447	0.864	0.817	1.50947433158851e-30	1	ITGB2
5.82772078914449e-35	0.359306320483766	0.776	0.705	1.66579571036906e-30	1	TNFSF13B
3.55495002363114e-34	0.297471271444258	0.815	0.767	1.01614691475472e-29	1	EIF3K
4.25600733456811e-34	0.717685157137887	0.362	0.261	1.21653713651295e-29	1	RNASE6
1.02975908917848e-33	0.293625602300321	0.832	0.784	2.94346338050776e-29	1	GNAI2
1.81152526436577e-33	0.558330341612994	0.608	0.52	5.17806381566311e-29	1	MT2A
2.59344428256717e-33	0.283526780862062	0.881	0.84	7.41310113728999e-29	1	GMFG
3.02934490660561e-33	0.363054456017222	0.734	0.683	8.65907948104146e-29	1	PCBP1
5.37411826149145e-33	0.586885142025736	0.55	0.461	1.53613796386472e-28	1	TNFSF10
1.67360897985598e-32	0.345911113361687	0.779	0.726	4.78384390802034e-28	1	LAMTOR4
3.63714405517929e-32	0.42703789178246	0.681	0.602	1.03964125673245e-27	1	ZFP36L1
4.34416151758882e-32	0.474361808203448	0.51	0.404	1.24173512818759e-27	1	CALHM6
8.09845519456187e-32	0.250166150127852	0.919	0.893	2.31486243281357e-27	1	LAPTM5
1.95714847592448e-31	0.415670617286972	0.741	0.692	5.59431320358254e-27	1	TALDO1
2.36072125281778e-31	0.365637946294149	0.741	0.694	6.74788562905435e-27	1	FXYD5
5.83014609900055e-31	0.528846674544144	0.536	0.455	1.66648896093832e-26	1	TMEM219
7.82325550931082e-31	0.322669138644897	0.824	0.757	2.2361993547814e-26	1	NFKBIA
9.6924630746339e-31	0.322936613244087	0.76	0.701	2.77049364525335e-26	1	PSMA7
1.09486387258318e-30	0.370054646612487	0.698	0.641	3.12955889339175e-26	1	EDF1
1.32008500499332e-30	0.573496663136055	0.472	0.387	3.7733309782729e-26	1	PPT1
1.77723961024657e-30	0.492295045916335	0.554	0.464	5.0800617019288e-26	1	CDKN1A
1.96527510483052e-30	0.300508082703389	0.815	0.775	5.61754235964756e-26	1	ATP5MG
6.4395114464743e-30	0.286684935878003	0.821	0.773	1.84066995186021e-25	1	CHCHD2
7.42791844479445e-30	0.620892347745053	0.405	0.314	2.12319620826005e-25	1	CLEC4A
1.30057394552538e-29	0.48731012658899	0.595	0.527	3.71756056588975e-25	1	CNPY3
1.59535937992825e-29	0.646808608842224	0.502	0.431	4.5601752515869e-25	1	GADD45B
3.68421419409888e-29	0.401563875745984	0.555	0.466	1.05309578524122e-24	1	YBX3
3.75186522953579e-29	0.659387514422412	0.413	0.324	1.07243315721051e-24	1	UBE2L6
7.29487811619922e-29	0.457391718545753	0.599	0.531	2.08516796073438e-24	1	EIF3G
1.23780055353737e-28	0.581728519525418	0.453	0.365	3.53812910223121e-24	1	TMEM176B
1.74418172655954e-28	0.337276889128433	0.764	0.704	4.9855690471978e-24	1	COX6B1
1.92238086662049e-28	0.25238473953733	0.786	0.726	5.49493346914801e-24	1	SERPINA1
2.99888393362953e-28	0.417559475204095	0.624	0.556	8.57200983588666e-24	1	PGLS
3.17597183183461e-28	0.6742051070912	0.355	0.269	9.07819788411604e-24	1	HNMT
4.0965864954063e-28	0.389999302444465	0.622	0.542	1.17096828384694e-23	1	GLIPR2
4.81606416055695e-28	0.275067393080471	0.825	0.78	1.3766237796536e-23	1	SERP1
1.07824702165459e-27	0.389869651593799	0.651	0.604	3.08206128669747e-23	1	PPIB
1.17778627441666e-27	0.404346715748169	0.619	0.554	3.36658428679258e-23	1	TPI1
1.40517286869278e-27	0.510333856958451	0.536	0.455	4.01654612787144e-23	1	VAMP5
2.4672165089516e-27	0.679525231401842	0.345	0.261	7.05229166918724e-23	1	NDUFS8
2.53968815470582e-27	0.393109679600209	0.642	0.573	7.25944462141112e-23	1	MIF
4.22805302355751e-27	0.398489931885659	0.6	0.527	1.20854667625368e-22	1	SELENOH
5.18676672324211e-27	0.255267788436425	0.87	0.82	1.48258540017153e-22	1	TKT
1.36684749766518e-26	0.494473136653012	0.507	0.427	3.90699688732616e-22	1	CHMP2A
2.38757288387925e-26	0.376454310659599	0.663	0.611	6.82463833128046e-22	1	UQCRH
3.43725697158291e-26	0.775016374729885	0.359	0.277	9.82505532757259e-22	1	HLA-DQA1
4.47382948614345e-26	0.629024330315395	0.406	0.321	1.27879942031924e-21	1	DDIT4
4.61763383111335e-26	0.420716823378623	0.556	0.486	1.31990445428544e-21	1	ATP5MC3
4.69333931213597e-26	0.401453406381594	0.607	0.541	1.34154410898095e-21	1	PARK7
7.10413222708662e-26	0.25167795791765	0.821	0.791	2.03064515579044e-21	1	SRP14
8.28824441374571e-26	0.423364329706342	0.584	0.516	2.36911178322507e-21	1	UQCR10
1.21575430557942e-25	0.496295944300013	0.522	0.444	3.47511210706821e-21	1	DYNLL1
1.25329768410674e-25	0.508492968554551	0.495	0.421	3.5824261002507e-21	1	DDT
1.2909486036277e-25	0.433437493591621	0.547	0.476	3.69004748860942e-21	1	MGAT1
1.70154932311564e-25	0.592903936459033	0.397	0.316	4.86370858519375e-21	1	DPYSL2
2.09859020254885e-25	0.563200795633737	0.412	0.331	5.99861023496565e-21	1	RNF181
2.27068791181784e-25	0.467692944315815	0.731	0.681	6.49053432714011e-21	1	CRIP1
9.19335881255387e-25	0.51242219396293	0.513	0.443	2.6278296829804e-20	1	GIMAP4
1.40113184143408e-24	0.415593587391031	0.559	0.487	4.00499525555519e-20	1	ATP5PD
1.64070168916339e-24	0.557200877693946	0.38	0.298	4.68978170830465e-20	1	PHPT1
3.25657610253692e-24	0.322758131320814	0.661	0.595	9.30859713149153e-20	1	PSMB9
3.86944514022783e-24	0.425160593981937	0.614	0.557	1.10604219888272e-19	1	BST2
5.21606703045195e-24	0.491465586521299	0.494	0.416	1.49096059998438e-19	1	LGALS9
6.50556219862659e-24	0.347159790890469	0.665	0.613	1.85954989885542e-19	1	COX8A
7.61032620847545e-24	0.278395886247308	0.766	0.713	2.17533564343062e-19	1	ATP6V0C
8.25184260867379e-24	0.434475867375598	0.567	0.507	2.35870669126332e-19	1	NDUFA11
1.11973471549887e-23	0.338259438384427	0.716	0.672	3.20064971078196e-19	1	ATP6V0B
1.12938563294579e-23	0.415984026156089	0.521	0.451	3.22823589321225e-19	1	RGS10
2.13815589931757e-23	0.469348922427501	0.537	0.471	6.11170482260934e-19	1	AGTRAP
2.60125826605419e-23	0.56991366165545	0.402	0.326	7.43543662768929e-19	1	ODF3B
4.6376498455693e-23	0.436292979628476	0.566	0.511	1.32562583185753e-18	1	LAMTOR1
4.87681484375321e-23	0.563385861233879	0.385	0.309	1.39398875493842e-18	1	EIF4EBP1
6.03656891848339e-23	0.27400026827376	0.762	0.725	1.72549285965929e-18	1	SUMO2
1.0206844366151e-22	0.377416689817681	0.568	0.496	2.91752439362061e-18	1	RNH1
4.4552211306984e-22	0.333611041244655	0.686	0.64	1.27348040799883e-17	1	NDUFA13
5.08366281689523e-22	0.442845116570748	0.517	0.447	1.45311417958133e-17	1	BLVRA
5.39740423004789e-22	0.460914473035627	0.492	0.42	1.54279402511689e-17	1	PIM3
5.64691372677088e-22	0.454213617529959	0.477	0.402	1.61411381966019e-17	1	KCTD12
6.30876140786653e-22	0.51867932282125	0.455	0.385	1.80329636082457e-17	1	POLR2L
9.34801548645058e-22	0.316467576273392	0.717	0.678	2.67203674664703e-17	1	CNBP
1.14475161597933e-21	0.391180538619057	0.599	0.542	3.27215801911533e-17	1	ATP5ME
2.82127632090476e-21	0.348784383294123	0.624	0.562	8.06433623567417e-17	1	MPEG1
3.06134811582446e-21	0.415735275320645	0.562	0.504	8.75055745427262e-17	1	NDUFB11
3.18276298700409e-21	0.25058414716451	0.761	0.725	9.09760972205248e-17	1	ANXA5
7.46471730832856e-21	0.386198991611186	0.57	0.508	2.13371479541264e-16	1	BRK1
9.61585255172868e-21	0.389903202497907	0.556	0.496	2.74859529338613e-16	1	SF3B5
1.09036073731188e-20	0.388065115476245	0.546	0.479	3.11668713153229e-16	1	SLC25A5
1.10416485785525e-20	0.68392304481456	0.289	0.221	3.15614482969345e-16	1	IGFLR1
1.18925875352723e-20	0.287332756376137	0.755	0.719	3.39937722108225e-16	1	ATP6V0E1
1.50244532229347e-20	0.288875440580149	0.755	0.707	4.29458970924366e-16	1	ELOB
2.09814654033833e-20	0.439992846340362	0.523	0.449	5.99734207090309e-16	1	IFI44L
2.21147345322288e-20	0.37845187914623	0.559	0.503	6.32127571869228e-16	1	ADA2
2.37158262994885e-20	0.44588813913217	0.476	0.409	6.77893178944579e-16	1	PRDX6
2.66811900663918e-20	0.355427215783059	0.654	0.61	7.62655136857744e-16	1	NUP214
2.68162704913693e-20	0.457084564597631	0.481	0.418	7.665162757253e-16	1	SAT2
4.14325803545738e-20	0.49321136670066	0.46	0.397	1.18430887685514e-15	1	RAB32
4.33020442959204e-20	0.435490315853206	0.498	0.432	1.23774563415459e-15	1	ATP5MF
5.5694425944304e-20	0.264294581388503	0.757	0.715	1.59196947119199e-15	1	TMEM123
6.7837330670473e-20	0.339731327873236	0.593	0.545	1.9390622598848e-15	1	PSMB1
7.14268081133077e-20	0.368402795104761	0.6	0.554	2.04166388311079e-15	1	CTSB
7.6026436059505e-20	0.428847298612351	0.428	0.351	2.17313964832489e-15	1	DOK2
8.28021409439483e-20	0.426391610615735	0.518	0.453	2.36681639674182e-15	1	NDUFB2
1.80696392026561e-19	0.31566846273409	0.677	0.624	5.16502566968722e-15	1	CD302
1.88083162028755e-19	0.531567017679571	0.384	0.316	5.37616910342993e-15	1	ATOX1
2.44138271801772e-19	0.59858789145869	0.315	0.246	6.97844836118184e-15	1	SECTM1
2.65991593935947e-19	0.52863965131394	0.409	0.344	7.60310372106511e-15	1	COMT
5.1226009814305e-19	0.48470326153628	0.436	0.373	1.46424426453209e-14	1	ARF5
5.58137553222731e-19	0.441551388928303	0.462	0.396	1.59538038213185e-14	1	SLC7A7
1.52275236899147e-18	0.384978540272537	0.551	0.506	4.35263537152523e-14	1	DBI
1.91129127696297e-18	0.254495280314299	0.746	0.699	5.46323498607097e-14	1	NCF2
2.23578627719852e-18	0.404977940946371	0.543	0.49	6.39077149474425e-14	1	SCAND1
2.34097158987409e-18	0.342444358433912	0.628	0.583	6.6914331924961e-14	1	SEC61B
2.45592168347928e-18	0.358334628796624	0.579	0.524	7.02000654005717e-14	1	WDR83OS
3.25746445909954e-18	0.300332354118253	0.648	0.591	9.31113640989014e-14	1	SNHG29
4.16447699764781e-18	0.635559344800659	0.295	0.23	1.19037410500765e-13	1	IFI35
4.19050415848147e-18	0.441431147321374	0.487	0.433	1.19781370866034e-13	1	NOP10
5.40649636257752e-18	0.345535047417475	0.534	0.472	1.54539292027916e-13	1	CIB1
5.69450558556485e-18	0.591391189133139	0.301	0.234	1.62771747657786e-13	1	ATP5MC1
1.67058302992672e-17	0.313279141389878	0.652	0.604	4.77519453274254e-13	1	GPSM3
1.85605289348046e-17	0.522684921031673	0.322	0.255	5.30534159072454e-13	1	CRTAP
1.88205670596998e-17	0.433220952100343	0.488	0.436	5.37967088834459e-13	1	AURKAIP1
2.12103362025216e-17	0.575548327004325	0.311	0.246	6.06276250012879e-13	1	LPAR6
2.17523910455679e-17	0.322774738301978	0.597	0.552	6.21770345646513e-13	1	FKBP1A
3.86356800598349e-17	0.38138387075345	0.481	0.42	1.10436227883032e-12	1	EIF5A
4.91003701838332e-17	0.354165390271768	0.593	0.551	1.40348498133469e-12	1	COPE
5.00082178232215e-17	0.643105299964622	0.273	0.212	1.42943489825896e-12	1	TMEM176A
7.68290532523077e-17	0.435485520207461	0.468	0.409	2.19608165816396e-12	1	NDUFA2
8.4923831597571e-17	0.687386895203022	0.256	0.196	2.42746280238497e-12	1	CD33
1.30985486609843e-16	0.327275059572076	0.551	0.492	3.74408914925575e-12	1	PRDX1
1.42458633366221e-16	0.320973831950483	0.67	0.636	4.07203757614006e-12	1	ERP29
1.4811553250742e-16	0.380503995023052	0.516	0.467	4.2337343811921e-12	1	COX5A
1.77773837494304e-16	0.333897624507928	0.6	0.553	5.08148737093718e-12	1	EPSTI1
1.83866658450205e-16	0.374953837411238	0.535	0.479	5.25564456514066e-12	1	PET100
2.31677054628085e-16	0.436355973425113	0.528	0.479	6.62225692948918e-12	1	CKLF
4.23474298441961e-16	0.367003960486705	0.531	0.479	1.2104589346665e-11	1	RAB5IF
4.88041129474123e-16	0.444125204552675	0.443	0.382	1.39501676448883e-11	1	NAGK
4.92506882611841e-16	0.568114654778505	0.324	0.265	1.40778167325769e-11	1	IRF7
5.07002818222329e-16	0.668065694456936	0.296	0.234	1.4492168556067e-11	1	GBP1
6.85993452724439e-16	0.566391197948081	0.273	0.211	1.96084368526754e-11	1	TIMM13
9.0546792426201e-16	0.618148514692403	0.285	0.226	2.58818951471053e-11	1	CMTM3
1.01728957422116e-15	0.274539563162169	0.656	0.608	2.90782051895377e-11	1	UQCR11
1.11493327303204e-15	0.447359266543754	0.409	0.347	3.18692526763479e-11	1	CUTA
1.37170937135546e-15	0.407459517514396	0.522	0.478	3.92089406708244e-11	1	FCGR2A
1.47467868042329e-15	0.407357398757924	0.503	0.448	4.21522154012192e-11	1	NDUFB10
1.8077203280837e-15	0.319192794500426	0.565	0.519	5.16718778579444e-11	1	NEDD8
1.81471889111832e-15	0.274112772374189	0.625	0.571	5.1871924783726e-11	1	PRR13
1.9038056551855e-15	0.450003309357395	0.409	0.351	5.44183808478223e-11	1	LY96
2.28905515936718e-15	0.395916896082828	0.486	0.436	6.54303526753516e-11	1	JTB
2.43790083197089e-15	0.292262952806575	0.634	0.592	6.96849573810558e-11	1	GUK1
2.96523634213762e-15	0.37655957126846	0.505	0.449	8.47583156036617e-11	1	NDUFB1
2.97337537835873e-15	0.567336950325543	0.305	0.246	8.4990961815006e-11	1	TMEM205
3.05469444706066e-15	0.321968677456298	0.552	0.499	8.73153860747818e-11	1	PSMA4
3.49908432594457e-15	0.327935400053874	0.658	0.622	1.000178263728e-10	1	ATP5MPL
3.99486416797636e-15	0.520747997982639	0.272	0.211	1.14189197377436e-10	1	FAM174C
4.11618652983215e-15	0.2906660551858	0.621	0.577	1.17657075768722e-10	1	HIGD2A
4.26771423509857e-15	0.379708959823275	0.514	0.468	1.21988343696058e-10	1	ATP5F1C
5.23356734480217e-15	0.430130969806901	0.419	0.362	1.49596288983825e-10	1	NDUFS7
5.26167272180024e-15	0.432797360109733	0.425	0.37	1.50399653079938e-10	1	ANAPC11
6.84380913751215e-15	0.315750802055986	0.586	0.538	1.95623440386647e-10	1	COX7B
7.95879652611996e-15	0.473049684937687	0.254	0.195	2.27494239902613e-10	1	ARHGEF10L
9.38581137498384e-15	0.347979034927036	0.527	0.477	2.68284032342538e-10	1	ATP5MD
9.52004772218395e-15	0.369613104872562	0.491	0.441	2.72121044090906e-10	1	PSMA2
1.31554970490763e-14	0.462288757710056	0.391	0.335	3.76036727650797e-10	1	LAMTOR2
1.61042193071749e-14	0.460455146650235	0.355	0.297	4.60323004676288e-10	1	C17orf49
1.61580472510462e-14	0.608248672237871	0.25	0.195	4.61861622623904e-10	1	JOSD2
2.6314421448495e-14	0.255682189778423	0.674	0.627	7.5217142268378e-10	1	STAT1
2.70607386965729e-14	0.493109424356855	0.37	0.317	7.73504154902838e-10	1	TGFBI
3.03046369383908e-14	0.283864313063274	0.632	0.6	8.66227742246962e-10	1	SET
3.13482119262818e-14	0.329979589296489	0.544	0.496	8.96057289700838e-10	1	CASP1
4.21361645017999e-14	0.518446415268611	0.311	0.254	1.20442012611945e-09	1	GADD45GIP1
4.23640045073732e-14	0.388482205165973	0.459	0.408	1.21093270483876e-09	1	SUPT4H1
4.83202312897738e-14	0.36455261973305	0.49	0.435	1.3811854911869e-09	1	IRF2BP2
7.04875997205476e-14	0.305957102922851	0.532	0.478	2.01481755041213e-09	1	EVI2A
8.45044521081871e-14	0.371136454774659	0.503	0.46	2.41547525906042e-09	1	POLR1D
9.0927410013603e-14	0.2911050190452	0.439	0.371	2.59906908782883e-09	1	RTN1
9.33289541658213e-14	0.410283691329443	0.413	0.36	2.66771482587584e-09	1	ZNHIT1
9.56552774860693e-14	0.454548334456225	0.391	0.337	2.7342104516618e-09	1	TRMT112
9.72931057879507e-14	0.314315036052862	0.447	0.385	2.78102613584278e-09	1	SHTN1
1.07759807534504e-13	0.411681848667005	0.422	0.357	3.08020633856625e-09	1	IER3
1.12758887475856e-13	0.288423666873782	0.624	0.576	3.22310003960986e-09	1	TNFAIP2
1.14473679199281e-13	0.360837936508355	0.533	0.487	3.27211564623225e-09	1	NINJ1
1.3050474519004e-13	0.52446831697646	0.338	0.284	3.73034763651211e-09	1	PPA1
1.55224400003187e-13	0.302865045413124	0.544	0.502	4.43693424969111e-09	1	CLTA
2.14329309055216e-13	0.487030610992023	0.324	0.269	6.12638897003428e-09	1	SMCO4
2.15965326074315e-13	0.592292181903904	0.275	0.22	6.17315288050821e-09	1	TMEM147
2.55842186876833e-13	0.438130641317573	0.333	0.277	7.3129930696874e-09	1	SQOR
3.67276540354691e-13	0.381950406520342	0.473	0.427	1.04982326294985e-08	1	C9orf16
3.98655997827216e-13	0.445221215482958	0.43	0.374	1.13951830418931e-08	1	DUSP2
5.97200310822166e-13	0.330679778772162	0.452	0.398	1.70703736845408e-08	1	MAN2B1
6.76729449430978e-13	0.359818729131663	0.477	0.429	1.93436345825351e-08	1	SF3B6
7.29984490309582e-13	0.48550743913364	0.318	0.263	2.08658766710091e-08	1	AKR1A1
8.34427842398587e-13	0.273447977912392	0.607	0.567	2.38512854471212e-08	1	TIMP2
9.05910059532203e-13	0.322374817687083	0.537	0.493	2.58945331416685e-08	1	ENY2
9.61644816786856e-13	0.337508525754347	0.559	0.523	2.74876554430355e-08	1	UBL5
1.01522488606535e-12	0.407037600914524	0.44	0.394	2.9019188143292e-08	1	TMEM258
1.3675544500225e-12	0.365511114988592	0.463	0.414	3.90901763994432e-08	1	CD4
1.79186948392656e-12	0.320050876082726	0.519	0.479	5.12187973285568e-08	1	ATP5PO
1.91270860457402e-12	0.283654541162115	0.573	0.531	5.46728627531438e-08	1	RHOG
2.293172230794e-12	0.303540532569751	0.572	0.533	6.55480350450157e-08	1	TOMM6
2.51450090158796e-12	0.312149062969185	0.562	0.524	7.18744937709902e-08	1	PSMA6
3.07465669706661e-12	0.340237613064551	0.551	0.519	8.7885987028952e-08	1	EID1
3.35758587278552e-12	0.279238606624021	0.586	0.547	9.59732345877012e-08	1	OST4
4.13727931153481e-12	0.442709939546964	0.309	0.257	1.18259991840911e-07	1	PGP
4.45434492058287e-12	0.438462110801193	0.317	0.264	1.27322995209941e-07	1	PLD3
4.55648926268134e-12	0.520271747462907	0.289	0.239	1.30242689084483e-07	1	TMEM14C
4.71622790163782e-12	0.263087251536889	0.653	0.615	1.34808658340416e-07	1	ID2
6.60119580425088e-12	0.358497988868017	0.485	0.444	1.88688580868707e-07	1	XAF1
7.10920771773912e-12	0.44821375161923	0.377	0.326	2.03209593403855e-07	1	GNG10
8.92767182098009e-12	0.326490932977666	0.514	0.479	2.55188571330895e-07	1	VPS28
9.24154351068457e-12	0.257735755751525	0.622	0.585	2.64160279709408e-07	1	COX6A1
1.18244999296591e-11	0.38830884937524	0.42	0.373	3.37991505989375e-07	1	CSNK2B
1.23895073790995e-11	0.448472865916634	0.343	0.29	3.54141678924181e-07	1	EIF6
1.24662634126904e-11	0.410717214094275	0.401	0.355	3.56335673388343e-07	1	TPP1
1.25785337716334e-11	0.329860099612258	0.513	0.47	3.59544809328368e-07	1	TRAPPC1
1.49435492917071e-11	0.498575457514174	0.283	0.233	4.27146412954157e-07	1	IFI27L2
1.97904931374929e-11	0.400525929699747	0.342	0.292	5.65691455842098e-07	1	BANF1
2.05200913939425e-11	0.308251920046993	0.526	0.485	5.86546292404452e-07	1	NDUFB8
2.08170468956875e-11	0.464242717558468	0.433	0.391	5.95034468466333e-07	1	MX1
2.16801344272186e-11	0.468712794012881	0.315	0.265	6.19704962467615e-07	1	MRPS34
3.12047565359345e-11	0.495880176979668	0.315	0.266	8.91956760823152e-07	1	TNFSF13
3.3096461882782e-11	0.349473937411548	0.452	0.408	9.4602926645744e-07	1	UCP2
3.33165218887092e-11	0.312884467355983	0.493	0.451	9.52319461666864e-07	1	NDUFA1
4.02345793248794e-11	0.408460771241424	0.4	0.353	1.15006521542235e-06	1	TMEM160
4.10322101855382e-11	0.502367141067197	0.273	0.225	1.17286469594342e-06	1	PPP1R14B
4.60607102648892e-11	0.395508912249992	0.445	0.396	1.31659934221159e-06	1	YPEL3
7.19411657029141e-11	0.337186881735388	0.467	0.417	2.0563662804521e-06	1	IFI44
7.37501862520228e-11	0.322401841165371	0.436	0.39	2.10807532382782e-06	1	FIS1
7.69119354607142e-11	0.330863659556181	0.432	0.385	2.19845076320905e-06	1	NDUFB7
7.8022033268251e-11	0.263418848319279	0.598	0.563	2.23018179893969e-06	1	COMMD6
7.88052334465224e-11	0.409356391667138	0.369	0.324	2.2525687928354e-06	1	UNC93B1
8.07202821827004e-11	0.531802829770395	0.278	0.234	2.30730854591031e-06	1	NCF4
8.75679995301599e-11	0.298611939505221	0.565	0.54	2.50304369857009e-06	1	IFI16
8.95506372034978e-11	0.280391245961515	0.501	0.456	2.55971541382478e-06	1	C19orf53
9.96852065695858e-11	0.405969433584421	0.356	0.308	2.84940194458504e-06	1	POLR2J
1.30295239110907e-10	0.442690158694182	0.318	0.272	3.72435911474618e-06	1	OSTC
1.44615776579637e-10	0.363590694839539	0.475	0.441	4.13369735775233e-06	1	PLP2
1.56107570313758e-10	0.481742022535239	0.268	0.221	4.46217878984845e-06	1	MRPL14
1.86327206275541e-10	0.441880375810982	0.342	0.295	5.32597686418005e-06	1	NMI
1.89383434828929e-10	0.429172114877291	0.274	0.224	5.41333610115012e-06	1	CD300LB
2.00262952272241e-10	0.563729028111436	0.271	0.227	5.72431622774973e-06	1	TXNDC17
2.29315129836123e-10	0.416180417823475	0.337	0.291	6.55474367123575e-06	1	RNASEH2C
2.61429962317135e-10	0.487856869614701	0.28	0.233	7.47271404287299e-06	1	C15orf39
2.67597179164996e-10	0.319020227132939	0.492	0.447	7.64899776925224e-06	1	PRDX5
3.4312997202049e-10	0.31361138100212	0.464	0.421	9.8080271202337e-06	1	MICOS10
3.52300520240987e-10	0.354827150575666	0.436	0.395	1.00701580705684e-05	1	POLE4
4.13976283373382e-10	0.388939354786672	0.419	0.384	1.18330980839447e-05	1	PSMB6
4.19408656836265e-10	0.268930689258672	0.628	0.603	1.19883770470078e-05	1	PARP14
6.7706543940145e-10	0.455282672097712	0.271	0.224	1.9353238519851e-05	1	NXT1
7.55642663107366e-10	0.316029606132372	0.471	0.429	2.15992898822609e-05	1	RSL1D1
8.14849382429019e-10	0.444787075960523	0.326	0.282	2.32916547473511e-05	1	IDH3G
8.86763461753226e-10	0.311196050803392	0.469	0.425	2.53472467907542e-05	1	CHCHD10
1.04164550055363e-09	0.315883530906565	0.439	0.397	2.97743949878249e-05	1	LILRB3
1.09079169179081e-09	0.297863188297932	0.5	0.469	3.11791897181484e-05	1	SRSF9
1.26154369309248e-09	0.316461832465115	0.487	0.452	3.60599649233553e-05	1	LRP1
1.32655403974689e-09	0.320669069099436	0.446	0.406	3.7918220672125e-05	1	RAN
1.37519961456513e-09	0.460414231487094	0.269	0.224	3.93087057827298e-05	1	BHLHE40
1.42423628829177e-09	0.340916188453704	0.432	0.393	4.07103700645319e-05	1	MRPL20
1.43587595969702e-09	0.35127145069468	0.402	0.364	4.10430784319798e-05	1	SEC61G
1.86453460120001e-09	0.385237943391801	0.42	0.381	5.32958570407011e-05	1	C4orf48
2.30484279953558e-09	0.477043087154488	0.25	0.205	6.58816265819252e-05	1	CCR1
2.74751252004968e-09	0.389863346804331	0.345	0.302	7.85348978731e-05	1	MRPL41
2.95609531610578e-09	0.353342549943374	0.336	0.289	8.44970285155676e-05	1	FBP1
3.28450348666233e-09	0.403828477316967	0.262	0.215	9.3884247662756e-05	1	AC245014.3
3.58315384880842e-09	0.285275993748696	0.53	0.502	0.00010242086961434	1	EIF3M
4.06344697240334e-09	0.368135042726634	0.401	0.361	0.000116149568259177	1	UFC1
5.29854498433746e-09	0.373518739037238	0.461	0.431	0.000151453609832302	1	RABAC1
7.1310550265548e-09	0.467258071391128	0.283	0.242	0.000203834076879042	1	MSRB1
7.1469608147015e-09	0.465123501284142	0.309	0.27	0.000204288727927428	1	TUFM
9.03513335531596e-09	0.360998038791698	0.374	0.334	0.000258260251828351	1	SERPINB6
9.67836500817144e-09	0.325838039220331	0.447	0.409	0.000276646385393572	1	KRTCAP2
1.02114577145874e-08	0.315987286589845	0.424	0.384	0.000291884307313767	1	NDUFA12
1.04637063551661e-08	0.382020017477386	0.376	0.342	0.000299094582456069	1	PSMB4
1.08066475374173e-08	0.362808167929371	0.458	0.427	0.000308897213209536	1	HEBP2
1.09854411841686e-08	0.258539891646222	0.535	0.501	0.000314007850808276	1	CAPNS1
1.107008272583e-08	0.289915753118189	0.503	0.48	0.000316427244635125	1	TAPBP
1.10919567503975e-08	0.330139258661117	0.466	0.434	0.000317052491753362	1	RAB5C
1.15231335037568e-08	0.384233989555462	0.37	0.331	0.000329377248071386	1	CNN2
1.15895410439939e-08	0.257308262652436	0.527	0.495	0.000331275441201521	1	GLUL
1.1666468616396e-08	0.309218507526317	0.386	0.34	0.000333474338931062	1	SOCS3
1.31306231886196e-08	0.32996347829038	0.437	0.407	0.000375325733223502	1	ZYX
1.43397363132466e-08	0.379438221480479	0.35	0.313	0.00040988702277784	1	ZNF385A
1.53612057365864e-08	0.405297165633794	0.301	0.261	0.000439084704774585	1	RASSF4
1.86915713317587e-08	0.319117262874865	0.633	0.607	0.00053427987494699	1	H1FX
2.57533247640191e-08	0.274210004769673	0.474	0.436	0.000736133035054722	1	HSD17B11
2.73644735988722e-08	0.286772189524067	0.48	0.442	0.000782186113350163	1	BAX
2.94196640972636e-08	0.250537436685989	0.563	0.536	0.000840931678556183	1	OGFRL1
3.17397058874231e-08	0.350722606946447	0.348	0.309	0.000907247753086102	1	BAG1
3.57625883718084e-08	0.257590818096001	0.552	0.524	0.00102223782601977	1	NDUFS5
4.3806406298029e-08	0.269999144657413	0.495	0.457	0.00125216231762286	1	CD99
5.21965961401832e-08	0.28216498148414	0.318	0.273	0.001491987504071	1	PARVB
5.71110559255387e-08	0.339515523020605	0.347	0.311	0.0016324624225756	1	LSM3
5.90018055651961e-08	0.282878118086783	0.418	0.377	0.00168650761027556	1	ATF3
6.99403213492178e-08	0.439418168159999	0.317	0.283	0.00199917414544604	1	LSM10
7.01776138348856e-08	0.451173750253641	0.285	0.246	0.00200595691385637	1	LILRA2
8.03628988701202e-08	0.35732386554024	0.389	0.356	0.00229709310130352	1	HACD4
8.28034141268602e-08	0.331519592541882	0.385	0.345	0.00236685278940217	1	FKBP8
8.46383702175202e-08	0.30958816071427	0.451	0.42	0.0024193031742976	1	STMP1
9.36870782276997e-08	0.321185390598282	0.441	0.41	0.00267795144406057	1	NDUFS6
1.04430193051043e-07	0.316994865545658	0.303	0.26	0.00298503263817101	1	IL13RA1
1.08484302164568e-07	0.361063879444555	0.395	0.359	0.00310091529307202	1	CIAO2B
1.19038081646407e-07	0.381004948252404	0.357	0.324	0.00340258452578089	1	NDUFA3
1.19083394186969e-07	0.324989209119918	0.418	0.379	0.00340387973944032	1	RBP7
1.20306020773783e-07	0.427297456509555	0.286	0.252	0.0034388272977978	1	THOC7
1.4317482414417e-07	0.352659773596954	0.344	0.309	0.00409250917333696	1	KDELR1
1.54309779822224e-07	0.367907357678111	0.479	0.454	0.00441079074643844	1	PLAC8
1.6495141146827e-07	0.375548545326723	0.334	0.298	0.00471497114540902	1	DPP7
1.79558687580814e-07	0.311050784738341	0.502	0.483	0.00513250552580998	1	GNB2
1.88702931434559e-07	0.339737965723628	0.344	0.307	0.00539388459212542	1	SNF8
1.93553698162517e-07	0.412471369978047	0.265	0.229	0.00553253890827738	1	POLR2E
2.12286325932076e-07	0.326181395835223	0.309	0.265	0.00606799234044245	1	EGR1
2.25528120759342e-07	0.341739336332097	0.349	0.315	0.00644649580378502	1	BTF3L4
2.38338432050399e-07	0.291657334384616	0.47	0.445	0.0068126657417286	1	C4orf3
2.43477434741798e-07	0.45959714281494	0.258	0.223	0.00695955899465956	1	MRPL52
2.90381430885636e-07	0.309058292519316	0.374	0.337	0.00830026282043502	1	ALKBH7
3.15499691395881e-07	0.289845270798713	0.356	0.317	0.00901824317885988	1	MRPS24
3.24273999202669e-07	0.275209765617508	0.337	0.301	0.00926904799320908	1	NRGN
3.44254383354476e-07	0.265473526356508	0.371	0.327	0.00984016729380435	1	CLEC4E
3.50108734161049e-07	0.361812572330314	0.382	0.352	0.0100075080572594	1	H2AFJ
3.60593800993606e-07	0.269729354422785	0.538	0.504	0.0103072132076012	1	CAMK2D
3.76838087272352e-07	0.328967817363866	0.338	0.302	0.0107715398865929	1	ETFB
3.96192368825991e-07	0.388537589261147	0.292	0.254	0.0113247626705221	1	UQCRC1
4.21361747382909e-07	0.357895068134517	0.329	0.292	0.0120442041871931	1	LSM4
5.04231370381312e-07	0.434201319006764	0.305	0.272	0.0144129494909794	1	MGST1
5.15826037944811e-07	0.318240825720661	0.323	0.286	0.0147443714686145	1	CREG1
5.24957470290639e-07	0.362951992844011	0.282	0.246	0.0150053843307876	1	MRPL51
6.14216615291001e-07	0.347161518070597	0.364	0.331	0.017556767731478	1	AP2M1
6.44999963560233e-07	0.356084033123461	0.391	0.365	0.0184366789584057	1	SSR3
6.62497357575701e-07	0.337339788946798	0.341	0.307	0.0189368244689438	1	MDH2
6.95950424026391e-07	0.268920798138078	0.492	0.465	0.0198930469203704	1	CALM3
9.69139933991332e-07	0.326456997753382	0.321	0.287	0.0277018958732082	1	EIF3I
1.11664857080668e-06	0.262631724663658	0.483	0.456	0.0319182827479382	1	UBE2D1
1.1492240901081e-06	0.389302698099264	0.251	0.215	0.0328494213916499	1	MAF1
1.32840059805664e-06	0.285040864581362	0.49	0.47	0.0379710026948509	1	TMEM167A
1.5894814365666e-06	0.425318359910473	0.272	0.239	0.0454337373828198	1	OAS2
1.67211780763467e-06	0.251081706522757	0.451	0.42	0.0477958154134294	1	NDUFC2
1.88348631972477e-06	0.385161805054159	0.342	0.311	0.0538375729630129	1	PPP1R18
1.95540732695015e-06	0.2646832783257	0.478	0.453	0.055893363033543	1	ERH
2.0283888756282e-06	0.366883990826391	0.26	0.226	0.0579794676209566	1	CNIH1
2.03524730221761e-06	0.40764778013218	0.265	0.227	0.0581755088865883	1	CCL3
2.19353399540914e-06	0.264526030575289	0.424	0.395	0.0626999757247747	1	CALR
2.2485793034772e-06	0.419756380504491	0.266	0.234	0.0642733908105923	1	PRDX3
3.28002966638773e-06	0.334502567942224	0.283	0.251	0.0937563679840268	1	CTDNEP1
3.8224721095686e-06	0.317781111156777	0.355	0.322	0.109261542779909	1	PSMG2
4.34076952197586e-06	0.310210592261209	0.311	0.274	0.124076556016158	1	TFEC
5.06635329294317e-06	0.433420627619792	0.268	0.238	0.144816642525488	1	NDUFA7
5.47338495054717e-06	0.29980292131419	0.278	0.243	0.15645123542644	1	SLC15A3
5.65067974346647e-06	0.311875086806699	0.323	0.294	0.161519029787245	1	LMAN2
5.86261606425987e-06	0.329298994251244	0.301	0.27	0.167577017580804	1	MRPL57
6.31738506059838e-06	0.353064030494748	0.288	0.258	0.180576134572144	1	GTF2A2
6.6432522345427e-06	0.371391724953216	0.253	0.221	0.189890721872169	1	IRF8
6.74196940916039e-06	0.281724048422115	0.422	0.398	0.192712453591441	1	FERMT3
6.78165631938552e-06	0.393492695334749	0.289	0.261	0.193846864233316	1	TWF2
6.8386459070466e-06	0.339327435957724	0.308	0.278	0.19547585460702	1	PLXNB2
7.25157527248716e-06	0.404097944907074	0.256	0.224	0.207279027588773	1	NAPRT
7.73362405866888e-06	0.355181841260563	0.298	0.267	0.221057910092991	1	CTSA
8.34265765213869e-06	0.350022588578837	0.328	0.3	0.238466526328732	1	NDUFB5
8.51032301406327e-06	0.261406011638973	0.448	0.425	0.243259073033984	1	ATP5PB
9.07465739933446e-06	0.370759782918942	0.256	0.224	0.259390007102576	1	LYSMD2
9.0990040376703e-06	0.420038579438714	0.258	0.229	0.260085931412768	1	PSTPIP1
9.26485059390204e-06	0.332409725479158	0.308	0.278	0.264826489376096	1	ESD
9.64286382682348e-06	0.298169423796768	0.38	0.356	0.275631619625922	1	REX1BD
1.02918644093045e-05	0.274290946375805	0.387	0.358	0.294182652275559	1	SEM1
1.15131699989928e-05	0.393119677185329	0.25	0.22	0.329092451251211	1	NUDT16
1.31555533120509e-05	0.321517766455271	0.336	0.308	0.376038335871662	1	PA2G4
1.51879315067406e-05	0.264343681110579	0.393	0.368	0.434131834188673	1	P4HB
1.65240960409199e-05	0.291595708000918	0.34	0.31	0.472324761233654	1	NDUFAB1
1.69758788657682e-05	0.251482451504518	0.436	0.423	0.485238521499117	1	CASP4
1.73752933931489e-05	0.286922213893993	0.4	0.377	0.496655386349769	1	SSB
1.98325239231581e-05	0.288024235421621	0.386	0.362	0.56689286381955	1	UQCRQ
2.31997088007485e-05	0.256882407012019	0.455	0.432	0.663140476360596	1	ATP6V0D1
2.33123129241693e-05	0.367424887932781	0.279	0.253	0.666359152624456	1	METTL26
2.34824494698213e-05	0.311184588474278	0.263	0.231	0.671222335645372	1	PLIN3
2.40367136665874e-05	0.258430756859957	0.414	0.392	0.687065423445734	1	PARVG
2.42742118673936e-05	0.368577096158142	0.25	0.222	0.693854072017579	1	VMA21
2.48054354156065e-05	0.258708933506312	0.429	0.406	0.709038565919697	1	COX7A2L
2.59832122763541e-05	0.335101034416351	0.324	0.297	0.742704139707306	1	MYDGF
2.93195429730498e-05	0.303409698039249	0.302	0.273	0.838069816341656	1	AC103591.3
3.28617937355699e-05	0.41444332373956	0.275	0.25	0.93932151213753	1	UBE2M
3.30120972273798e-05	0.335705401049652	0.264	0.234	0.943617787147423	1	COMMD9
3.59010406029433e-05	0.293070817210485	0.339	0.311	1	1	SYNGR2
3.81656990078949e-05	0.326628831527545	0.278	0.249	1	1	GTF3C6
3.89928487692436e-05	0.297353204644014	0.303	0.272	1	1	CHMP5
4.43526651065076e-05	0.26113994935908	0.396	0.376	1	1	RAB8A
5.00829143499232e-05	0.324558022621551	0.268	0.24	1	1	RANBP1
5.72149973742145e-05	0.25884598027043	0.352	0.327	1	1	ZDHHC7
5.92751588901017e-05	0.304678073602071	0.331	0.305	1	1	SUMO3
5.9848523826888e-05	0.295887828154891	0.342	0.317	1	1	MRPS21
6.35426156528795e-05	0.258545028471203	0.425	0.403	1	1	LSM7
7.18785652923079e-05	0.291833786853557	0.448	0.433	1	1	ATP5IF1
7.4094553810607e-05	0.272657982745718	0.288	0.258	1	1	YWHAH
7.77725133737175e-05	0.257857908083709	0.4	0.378	1	1	LAMP2
8.86553289234578e-05	0.328926549220989	0.271	0.244	1	1	SNRPE
8.97174578335348e-05	0.317509538121	0.29	0.262	1	1	KIAA0930
9.87874318635018e-05	0.253234034797607	0.392	0.37	1	1	RPL22L1
0.00010697289816992	0.306480419401108	0.307	0.28	1	1	COX14
0.000115859550431723	0.266298619278107	0.256	0.227	1	1	CD300A
0.000127753575551512	0.329957277178744	0.335	0.312	1	1	PPP4C
0.00013183169008302	0.257488258147781	0.282	0.252	1	1	RCC2
0.000147998758707171	0.255557852757572	0.404	0.386	1	1	MOB3A
0.000152761793544668	0.26030913685459	0.376	0.355	1	1	PFDN2
0.000157295147431841	0.275301985106293	0.37	0.345	1	1	LRPAP1
0.000169928362922095	0.283534228773346	0.337	0.314	1	1	VDAC1
0.000174468047857501	0.346717047574501	0.271	0.247	1	1	ECH1
0.000185474677674869	0.31782994063248	0.329	0.308	1	1	STX10
0.000194693127412036	0.25058160924548	0.482	0.476	1	1	CANX
0.000252586272772082	0.265035814323521	0.283	0.258	1	1	FLOT1
0.000255220889320461	0.314201327135824	0.35	0.331	1	1	RNF166
0.000320025614505218	0.263690563287398	0.346	0.326	1	1	PARP9
0.000323489020991902	0.250966629855398	0.303	0.277	1	1	BST1
0.000324647663608247	0.319184011783779	0.304	0.282	1	1	LAT2
0.000340863904389096	0.263244981547583	0.35	0.329	1	1	MRPL54
0.000355975041702539	0.31446965365979	0.313	0.292	1	1	RCBTB2
0.000357866334210795	0.310604936603693	0.251	0.227	1	1	SNX17
0.000384883254533475	0.254386664449945	0.411	0.398	1	1	UQCRFS1
0.00040642827012269	0.278921555203028	0.3	0.277	1	1	TIPARP
0.000419365893281357	0.311482615052901	0.322	0.302	1	1	COPS9
0.000450260432650357	0.316464798399766	0.3	0.279	1	1	GRINA
0.00049370738572231	0.27179666867219	0.342	0.32	1	1	AC009093.2
0.000519488378792041	0.297562911684407	0.27	0.249	1	1	SLC3A2
0.000538467952321848	0.359421014703197	0.309	0.29	1	1	SMIM26
0.000546331208213986	0.358019778138143	0.258	0.238	1	1	SULT1A1
0.000721853276626232	0.264809413001956	0.333	0.312	1	1	RBIS
0.000921049256974225	0.278195742012105	0.354	0.338	1	1	SSR1
0.000991221869644579	0.321564864904852	0.252	0.23	1	1	SDHC
0.00103278046187173	0.250319990195546	0.401	0.387	1	1	RBM8A
0.00149618734483751	0.250060651983723	0.366	0.351	1	1	NDUFB4
0.00197220388959437	0.254192625486563	0.27	0.249	1	1	SNRPF
0.00210305628791362	0.27034683089249	0.264	0.244	1	1	HDGF
0.00245832209661747	0.252815598827942	0.291	0.271	1	1	PIGX
0.00317855736124354	0.266305000946676	0.265	0.247	1	1	SPAG7
0.00558885525271397	0.264582548525474	0.257	0.239	1	1	SNHG7
0.00575152251750077	0.270736911043659	0.261	0.245	1	1	TMED2
0.00615362179817002	0.254390113468336	0.286	0.27	1	1	MICOS13
0.0089228130554805	0.267128606294126	0.322	0.31	1	1	APOL6
0	4.20815114266356	0.943	0.152	0	2	FCGR3A
0	4.43173337369915	0.869	0.097	0	2	CDKN1C
0	3.82419283478984	0.655	0.061	0	2	HES4
0	3.35975305981527	0.694	0.11	0	2	RHOC
0	2.4091031677994	0.799	0.277	0	2	SMIM25
0	2.17106650330859	0.919	0.414	0	2	MTSS1
0	2.41536012146348	0.92	0.421	0	2	TCF7L2
0	2.55031780249283	0.899	0.422	0	2	MS4A7
0	2.30198457855613	0.668	0.213	0	2	RRAS
0	2.27639449677888	0.608	0.178	0	2	SPN
0	2.04406249717411	0.672	0.243	0	2	CSF1R
0	1.8521358029157	0.735	0.306	0	2	LRRC25
0	3.06281233335746	0.5	0.077	0	2	SETBP1
0	3.95733114928326	0.446	0.039	0	2	AC020651.2
0	1.97924032276933	0.851	0.447	0	2	CTSC
0	2.87292318909977	0.479	0.086	0	2	CTSL
0	2.87042940256278	0.491	0.101	0	2	SNED1
0	4.38158157294745	0.403	0.025	0	2	CKB
0	2.66146529368987	0.472	0.098	0	2	PAPSS2
0	2.97264975231248	0.435	0.076	0	2	FMNL2
0	2.51856508044912	0.45	0.098	0	2	SIGLEC10
0	2.40411339839235	0.437	0.086	0	2	CD79B
0	1.7104218858711	0.878	0.536	0	2	DRAP1
0	2.81555811338858	0.411	0.081	0	2	MS4A4A
0	3.09392333477763	0.363	0.048	0	2	BATF3
0	3.89686633172302	0.338	0.027	0	2	PPM1N
0	3.17866416029935	0.317	0.04	0	2	NEURL1
0	5.10209903258296	0.282	0.011	0	2	LYPD2
0	4.41094619812646	0.258	0.012	0	2	AC104809.2
0	3.49843681844439	0.274	0.029	0	2	AC005237.1
0	4.62482674299176	0.258	0.014	0	2	VMO1
0	1.76575934681211	0.934	0.732	0	2	NAP1L1
0	1.86139595144606	0.961	0.764	0	2	IFITM2
0	1.98030794055477	0.987	0.881	0	2	LST1
0	1.01810334614386	0.957	0.854	0	2	YBX1
0	1.46347280619381	0.981	0.894	0	2	FCER1G
0	1.27009747326369	0.989	0.912	0	2	COTL1
0	1.31013813440077	0.977	0.922	0	2	AIF1
0	1.2783289955743	0.986	0.974	0	2	RPS19
4.86160595507787e-321	1.42334969593131	0.901	0.628	1.38964144619946e-316	2	PECAM1
3.23085697374685e-314	3.22754683995737	0.262	0.028	9.23508157375798e-310	2	KCNMA1
1.99094793846762e-306	2.54536132578135	0.444	0.104	5.69092558731585e-302	2	FAM110A
1.68153035820982e-300	2.2479506233736	0.501	0.135	4.80648637590695e-296	2	LINC02432
3.6259116551671e-299	1.787629318655	0.719	0.315	1.03643058751296e-294	2	HMOX1
2.19795501685733e-296	2.40924412305442	0.467	0.12	6.28263462018499e-292	2	CX3CR1
1.35088924570958e-295	3.28459920621152	0.261	0.03	3.86138181993625e-291	2	FAM20A
1.12976831530323e-294	0.915011582730513	0.962	0.88	3.22932975246275e-290	2	ARPC2
2.23309471633055e-293	0.851361975517266	0.987	0.964	6.38307793715924e-289	2	NACA
5.77387190337639e-290	1.29742830876876	0.942	0.78	1.65040354486111e-285	2	CFD
1.66118829207801e-287	0.63266709849795	0.997	0.996	4.74834061407577e-283	2	TMSB4X
1.23016230735505e-286	2.56002011143906	0.415	0.095	3.51629593934366e-282	2	EPS8
2.17787558178004e-285	0.598021590627493	0.999	1	6.22523956296007e-281	2	B2M
6.94205944228708e-285	0.962690639995754	0.956	0.897	1.98431827098334e-280	2	PFN1
4.98073712172776e-284	1.66518207766732	0.774	0.403	1.42369389887466e-279	2	PHTF2
2.65091120864163e-283	3.10487800527387	0.254	0.03	7.57736459878124e-279	2	AL158212.2
2.83786662184984e-282	2.22095945871746	0.454	0.115	8.11175795189558e-278	2	CALML4
2.43058342077359e-277	2.64749391388863	0.311	0.05	6.94757964993923e-273	2	ADA
2.39381697123404e-276	2.45526138894662	0.394	0.087	6.84248643057538e-272	2	SPRED1
7.72295143790161e-276	1.28624176301712	0.925	0.659	2.2075284390098e-271	2	IFITM3
1.52991591700175e-273	2.07844361519883	0.508	0.15	4.37311165715781e-269	2	ABI3
1.6018752151037e-267	1.23745480708181	0.913	0.694	4.57880011485242e-263	2	KLF2
7.78396049156424e-265	1.58094408032486	0.749	0.38	2.22496726690872e-260	2	CALHM6
3.75650007287673e-263	0.882387219731747	0.995	0.966	1.07375798083109e-258	2	LYN
1.37087940799646e-259	0.815290783192893	0.969	0.919	3.91852169981707e-255	2	ARPC3
6.20284272943716e-259	2.75091705626768	0.272	0.04	1.77302056578232e-254	2	CKS1B
7.89133585310264e-250	1.62000616069858	0.746	0.384	2.25565944025086e-245	2	PAG1
2.50996794739959e-248	1.11722669016816	0.936	0.732	7.174492380847e-244	2	HLA-DPA1
7.04032645970848e-247	0.851792266509849	0.964	0.915	2.01240691524307e-242	2	MYL6
2.54024064049325e-246	0.64384467323879	0.989	0.983	7.26102384678591e-242	2	ACTB
7.95945073504374e-241	0.780636501376673	0.977	0.937	2.2751293981049e-236	2	S100A11
1.39649917410522e-237	1.09740438032129	0.886	0.68	3.99175323926235e-233	2	RNASET2
1.41255204469198e-234	1.19832618204134	0.862	0.64	4.03763876454756e-230	2	MTPN
9.06805422697989e-233	0.661557753290182	0.997	0.998	2.59201262023993e-228	2	FTH1
1.34225351085193e-225	0.682809082313295	0.973	0.947	3.83669743541916e-221	2	OAZ1
3.68012426867329e-222	1.25801398967751	0.844	0.601	1.05192672095757e-217	2	PTGES3
2.49527759024501e-221	1.26965952350267	0.806	0.514	7.13250146395635e-217	2	VASP
1.14313949979505e-218	1.85429555437139	0.481	0.159	3.26754994621417e-214	2	UNC119
4.37803479585556e-217	0.691535921237	0.993	0.989	1.25141746604735e-212	2	FTL
2.94972542045029e-214	0.777609909209729	0.958	0.877	8.4314951418151e-210	2	TPM3
9.42016651576762e-212	1.07462181004682	0.9	0.716	2.69266039686702e-207	2	SERPINA1
1.61422460829228e-210	1.26193485841202	0.837	0.575	4.61409962034266e-206	2	CSTB
1.94590842791598e-209	1.60817115253455	0.675	0.347	5.56218465035504e-205	2	TUBA1B
5.34273295402071e-207	1.82847196373005	0.486	0.17	1.52716678757728e-202	2	MRPS35
2.85025189160952e-202	1.07897193926051	0.856	0.619	8.14716000697664e-198	2	MBD2
3.20423925260129e-201	1.45038508353194	0.699	0.362	9.15899747963554e-197	2	CCM2
4.45630548460475e-201	2.35462404360353	0.27	0.052	1.27379035971942e-196	2	CHST7
4.83766810233173e-200	0.869025821062946	0.925	0.784	1.3827990503705e-195	2	PTP4A2
3.16945006542116e-197	2.06505124934751	0.367	0.1	9.05955606699985e-193	2	TMTC1
4.34172628096408e-197	1.81775415775127	0.468	0.161	1.24103904015077e-192	2	SLC2A6
1.40642281554084e-196	0.661150086633179	0.993	0.97	4.02011897594192e-192	2	SAT1
9.31492991972337e-194	1.53241883184816	0.661	0.344	2.66257956825373e-189	2	SOD1
5.84396917511152e-191	0.641749206487249	0.983	0.968	1.67044014901388e-186	2	S100A4
4.78488380108184e-188	0.757068299922858	0.957	0.886	1.36771118570123e-183	2	HLA-E
7.37193387288299e-187	1.0198970755102	0.869	0.607	2.10719357822487e-182	2	ITGA4
2.66870718167119e-186	1.74815366066826	0.475	0.172	7.62823260808894e-182	2	SNAPC3
5.95637671091801e-186	1.41650677524337	0.69	0.371	1.7025707190488e-181	2	TBC1D8
7.75342574393094e-186	1.48900952433337	0.586	0.256	2.21623921464522e-181	2	PIK3CG
2.30404377469942e-185	1.14454820147655	0.828	0.591	6.58587872560081e-181	2	KLF3
9.99309752444685e-185	1.47512871301373	0.599	0.268	2.85642699638789e-180	2	OAS1
1.34975025334135e-183	1.34797582613554	0.681	0.363	3.85812612415091e-179	2	IER5
5.60054468574828e-180	1.51155322427286	0.682	0.37	1.60085969297429e-175	2	PPM1L
8.8473204662555e-180	1.66738107048083	0.451	0.158	2.52891808207447e-175	2	CDH23
3.03567939512805e-179	1.41443022368808	0.637	0.315	8.67718598303402e-175	2	RGS19
1.44629847671296e-178	1.10163894001613	0.879	0.701	4.13409956583633e-174	2	TIMP1
6.01834650771364e-178	0.807276633500767	0.918	0.791	1.72028416576487e-173	2	ARPC5
1.16373261415313e-176	1.32131713466924	0.692	0.377	3.32641330429532e-172	2	JPT1
5.92982300582153e-176	0.687000361148373	0.939	0.901	1.69498060798403e-171	2	CFL1
1.18722894598664e-174	1.41909071826746	0.603	0.281	3.3935752192082e-170	2	LILRB1
2.3994400254781e-174	0.822111468742225	0.954	0.842	6.85855936882661e-170	2	LYST
2.30942743177837e-173	1.18811765848377	0.739	0.444	6.60126737099528e-169	2	PTPN6
4.79334779909214e-173	1.9471837618381	0.362	0.109	1.3701305348925e-168	2	PHF19
6.13323795145548e-173	1.05617244712087	0.828	0.58	1.75312473604404e-168	2	WASF2
1.26532211353266e-172	0.845975702707268	0.896	0.751	3.61679672932176e-168	2	MYL12B
2.22154269222559e-171	0.799124487107903	0.982	0.933	6.35005763145762e-167	2	IFI30
1.57892108569083e-166	0.729979953677037	0.959	0.909	4.51318803133866e-162	2	EMP3
8.77285341780378e-164	0.596335152736157	0.967	0.918	2.50763242094503e-159	2	PSAP
1.45778181434004e-162	1.49508709333962	0.557	0.257	4.16692353810958e-158	2	ST3GAL5
5.16094939523362e-161	1.28434133349982	0.679	0.379	1.47520577513358e-156	2	TMPO
6.2955742990195e-161	1.13529522330806	0.799	0.572	1.79952695763173e-156	2	PPDPF
4.20717238354591e-160	0.92662782963066	0.852	0.634	1.20257815411276e-155	2	BID
7.78711919808658e-160	0.871199394777297	0.882	0.659	2.22587015158107e-155	2	WARS
5.74020229061612e-159	1.69545883433092	0.394	0.133	1.64077942274971e-154	2	GPR137B
2.0003937302742e-156	1.36810427702755	0.563	0.261	5.71792543861578e-152	2	SNX18
3.94174310674352e-155	1.43408020923538	0.497	0.205	1.12670784963157e-150	2	ICAM2
2.31065053472932e-154	1.53723801826786	0.518	0.226	6.6047634884703e-150	2	FAM126A
3.18320968394326e-154	1.36846053714753	0.65	0.359	9.09888656058341e-150	2	POLD4
9.59232604099195e-153	1.28128028273865	0.624	0.33	2.74187047555714e-148	2	PKN1
3.97949624247468e-152	1.35578514948571	0.559	0.256	1.13749920594896e-147	2	MAPKAPK3
8.8082380194886e-152	1.12218878161138	0.733	0.456	2.51774675549062e-147	2	LILRB2
4.05974346838479e-148	0.577218912784921	0.979	0.961	1.16043707300311e-143	2	RPL8
7.26291063306065e-148	0.819238627622599	0.961	0.89	2.07603037535406e-143	2	UTRN
1.14167299013301e-146	1.14340661253049	0.696	0.409	3.2633580749962e-142	2	NAAA
1.41527318572294e-146	0.953675022390639	0.815	0.587	4.04541687407046e-142	2	ARL6IP5
1.71751889549426e-146	0.81205283731808	0.885	0.73	4.9093560108808e-142	2	CD48
5.19806112784389e-146	1.24311576722219	0.605	0.305	1.4858137927829e-141	2	SFMBT2
1.40761345545891e-143	0.746366963143179	0.903	0.797	4.02352230108375e-139	2	ARHGDIB
1.4872421176698e-143	0.754123929857275	0.89	0.742	4.25113286914736e-139	2	NPC2
7.7053047746946e-143	1.55079821083081	0.434	0.168	2.20248431679871e-138	2	CAMK1
1.29367654384317e-142	1.16498283677981	0.549	0.252	3.69784503292133e-138	2	INSIG1
1.95691538587098e-140	1.04885084792132	0.736	0.475	5.59364693897361e-136	2	BIN2
3.06533105747654e-140	1.89319197484362	0.266	0.07	8.76194229469094e-136	2	ZNF703
3.12556048072349e-140	0.836055448416298	0.892	0.732	8.93410207810003e-136	2	PRELID1
4.38934222752572e-140	0.781323988706112	0.873	0.718	1.25464958231595e-135	2	MSN
7.3519307092151e-140	0.466788342148906	0.995	0.991	2.10147587392204e-135	2	EEF1A1
3.1302537889715e-139	1.3008099838676	0.598	0.309	8.94751743039614e-135	2	FAM117B
3.72510641779483e-136	0.96915480204495	0.809	0.58	1.06478441846247e-131	2	PSMB9
2.19249427398195e-135	1.65327085146142	0.362	0.127	6.26702563275e-131	2	AC119396.1
2.80486958888549e-135	0.613674251643278	0.934	0.854	8.01743923287028e-131	2	CDC42
3.3862939895926e-134	0.902897443251578	0.824	0.602	9.6793827398515e-130	2	POU2F2
4.25927682630845e-134	0.876136148357504	0.824	0.624	1.21747168803201e-129	2	PILRA
8.66264991095423e-133	1.81465703598449	0.306	0.095	2.47613185054716e-128	2	AL139246.5
1.40728908245457e-130	1.22393974562436	0.529	0.249	4.02259511328815e-126	2	MYOF
2.16070385070446e-130	0.605934644249647	0.978	0.944	6.17615588685364e-126	2	TXNIP
2.98045129426364e-129	1.06485064435218	0.685	0.412	8.51932197952319e-125	2	HSBP1
1.24757004795922e-128	1.49371169790107	0.398	0.152	3.56605422508662e-124	2	IFITM1
3.55980528068585e-128	1.21218431331073	0.475	0.201	1.01753474143124e-123	2	CYFIP2
3.10798707512446e-127	1.72560592159583	0.29	0.088	8.88387025553574e-123	2	LINC02384
3.37189426560522e-127	0.447350385882632	0.995	0.979	9.63822256880596e-123	2	PTMA
4.50338764335345e-127	1.01606366730417	0.694	0.418	1.28724832397615e-122	2	ZNF706
7.81747666109065e-127	1.73256906573472	0.283	0.085	2.23454752880615e-122	2	ADGRE1
1.1896602788016e-126	1.52553498145918	0.354	0.127	3.40052494092648e-122	2	AC008937.2
1.48058986434272e-125	1.61367427076526	0.374	0.141	4.23211806823723e-121	2	DUS2
2.90401970870545e-125	1.05719580940828	0.683	0.412	8.30084993536366e-121	2	NDUFB9
1.04225791776632e-123	0.955067413066369	0.759	0.516	2.97919003214324e-119	2	H2AFZ
1.8958249428565e-123	1.10443051755739	0.647	0.381	5.41902601666103e-119	2	LMO2
2.79341097759042e-123	1.57220911317411	0.306	0.099	7.98468593834447e-119	2	MGLL
4.57887224357864e-123	1.23613016600527	0.53	0.258	1.30882484210452e-118	2	SCIMP
5.15147045060206e-123	0.913204271545998	0.848	0.652	1.47249631360009e-118	2	STXBP2
9.87653122815502e-123	1.02954046451914	0.577	0.285	2.82310768625583e-118	2	EVL
7.03878060236849e-122	1.35701211017298	0.506	0.245	2.01196504738101e-117	2	TESC
3.05895917428615e-121	1.25550855393981	0.493	0.226	8.74372890377953e-117	2	DSTN
3.81741996621815e-121	1.01396509294125	0.7	0.44	1.09117132314379e-116	2	ATG3
4.39850109621842e-120	1.48392575383444	0.365	0.138	1.25726755334307e-115	2	APOBEC3G
1.86486297797734e-119	1.7409336444178	0.262	0.077	5.33052433625043e-115	2	ABCC3
2.35920688366128e-119	1.01325444923014	0.682	0.426	6.7435569562574e-115	2	LILRA5
1.85563956058251e-117	1.53303717868093	0.343	0.126	5.30416011996905e-113	2	SIDT2
3.12366828723047e-117	0.4138085155806	0.988	0.973	8.92869343221959e-113	2	CTSS
6.665001075756e-117	0.589757440387077	0.935	0.861	1.9051239074941e-112	2	CALM2
1.83568967779739e-116	0.825270430659165	0.849	0.605	5.24713537501607e-112	2	LY6E
3.08667846883463e-116	1.0670662357955	0.648	0.377	8.82296173531692e-112	2	KDM1B
1.02659573873128e-115	0.80491439969591	0.825	0.616	2.93442125958949e-111	2	NDUFA4
1.98603982400075e-115	1.66146625047583	0.313	0.108	5.67689623292374e-111	2	SGPP1
1.38299635490324e-114	1.61913927338456	0.384	0.159	3.95315678085541e-110	2	MARCKSL1
3.64423844543564e-114	1.31577342809641	0.45	0.204	1.04166911724332e-109	2	LILRA1
1.68722081455389e-113	0.998234773177404	0.652	0.383	4.82275197632083e-109	2	CSK
1.71342143584398e-113	1.1816674490357	0.623	0.372	4.89764383221642e-109	2	RPS27L
1.844015831595e-113	1.46306090105053	0.342	0.127	5.27093485303114e-109	2	SYTL1
3.37403542675406e-112	0.498942912780117	0.984	0.964	9.6443428638338e-108	2	HLA-C
4.51532044137451e-112	0.963817791583055	0.689	0.417	1.29065919496249e-107	2	ITGAL
4.66483253895357e-112	0.836700079062148	0.802	0.591	1.33339573293449e-107	2	CIRBP
5.62780788824145e-112	0.811572858908979	0.813	0.623	1.60865260677494e-107	2	CMTM6
7.23455439117417e-112	1.69422462862368	0.299	0.104	2.06792502717323e-107	2	SCRN1
1.70787188904372e-111	0.559376967523252	0.961	0.895	4.88178100764258e-107	2	RAP1B
3.27124780172609e-111	0.962343599071675	0.783	0.574	9.35053471645385e-107	2	RAP1GAP2
6.20400323598628e-110	0.793291297025522	0.794	0.604	1.77335228497432e-105	2	CAP1
1.00680604585973e-108	1.41689858091368	0.436	0.199	2.87785440148546e-104	2	UBASH3B
1.24168472789274e-108	0.78938552932469	0.842	0.626	3.54923162620861e-104	2	CD86
1.85393083348887e-108	1.40208230634903	0.37	0.149	5.29927589444458e-104	2	C3AR1
4.03907230329014e-106	0.713976068898665	0.87	0.725	1.15452842717245e-101	2	CORO1A
8.59256711947545e-106	0.970181307675044	0.631	0.368	2.45609938543086e-101	2	PCGF5
7.3570885324926e-105	0.807840669366788	0.784	0.561	2.10295018612768e-100	2	GNG2
3.02640882973033e-104	0.853023792341003	0.755	0.517	8.65068699890118e-100	2	RBX1
1.14816766368262e-103	0.997052801161164	0.678	0.435	3.28192244987039e-99	2	ARAP2
5.4175915583746e-103	0.589281029918268	0.927	0.827	1.5485643710458e-98	2	SPI1
2.34087109011324e-102	0.918585406059402	0.676	0.427	6.69114592397968e-98	2	VPS29
2.7378200422964e-101	1.06918458801221	0.56	0.306	7.82578480890002e-97	2	SH2D3C
5.43036995408486e-101	1.3299941016277	0.383	0.162	1.55221694767562e-96	2	S1PR4
2.01824320249087e-99	0.673944924918869	0.87	0.713	5.7689463699999e-95	2	GNG5
8.73712476256426e-98	1.1131796064878	0.487	0.245	2.49741974213137e-93	2	TBCB
1.61574790652269e-97	0.691942190709763	0.837	0.665	4.61845381600445e-93	2	SEC11A
1.762765982329e-97	1.22352851965787	0.423	0.195	5.03869028388921e-93	2	LYL1
2.8352985715128e-97	1.08657359648471	0.531	0.29	8.10441743681218e-93	2	SRI
5.55052132297807e-97	0.867357505996667	0.712	0.481	1.58656101496005e-92	2	PSMA4
7.22546192526378e-97	1.43198519259922	0.313	0.12	2.0653260367174e-92	2	TMEM134
9.91918319260601e-97	0.670380559530259	0.887	0.749	2.8352993237745e-92	2	VSIR
1.12617144336761e-96	0.973082846187754	0.594	0.34	3.21904845372199e-92	2	VPS35
2.25392305969756e-96	1.17164113535743	0.523	0.282	6.4426136738395e-92	2	HOTAIRM1
1.57661426792608e-95	1.18874801211493	0.408	0.184	4.50659422343989e-91	2	EAF2
2.48449345107166e-95	0.710555415984098	0.898	0.791	7.10167608054322e-91	2	GRK3
4.3992440229668e-95	0.780901117360007	0.763	0.551	1.25747991152483e-90	2	CLEC2B
5.99510275446139e-95	1.19681684305528	0.489	0.252	1.71364017133524e-90	2	CNIH4
4.05600980814809e-94	0.788564469961325	0.783	0.573	1.15936984356105e-89	2	ARL6IP4
7.06812452335895e-94	1.57683572493516	0.271	0.095	2.02035271375692e-89	2	TPPP3
7.87501091750587e-93	0.624944669188772	0.886	0.776	2.25099312065988e-88	2	UQCRB
4.0700210419846e-92	1.4609639177383	0.319	0.129	1.16337481464088e-87	2	SAMD4A
4.94348499892069e-92	0.948756245630383	0.61	0.367	1.41304575209149e-87	2	C9orf78
5.42762550062887e-92	1.04661706540411	0.525	0.29	1.55143247309975e-87	2	MYD88
9.0841050062826e-92	0.93910486012879	0.6	0.356	2.59660057499582e-87	2	AC090559.1
1.6305731759048e-91	0.849269945029368	0.703	0.476	4.66083036600629e-87	2	PSMB8
2.85534750823691e-91	0.548124230455004	0.907	0.817	8.16172531754439e-87	2	RHOA
3.82728928485422e-91	0.838864126545577	0.706	0.481	1.09399236918273e-86	2	GDI2
6.61083556962903e-91	1.3280467565345	0.328	0.134	1.88964123922276e-86	2	ULK2
7.79649943374992e-91	0.762699076876882	0.88	0.761	2.22855139814308e-86	2	CD52
8.76407522074114e-91	1.24877714363785	0.345	0.144	2.50512326109665e-86	2	PLAGL2
1.56178645345094e-90	0.842238044784924	0.705	0.484	4.46421039854418e-86	2	RNH1
4.031905568333e-90	1.38349567894848	0.296	0.113	1.1524798876523e-85	2	NOL4L
4.38115639676343e-90	1.42210098118735	0.268	0.096	1.25230974445086e-85	2	PPARGC1B
8.83546030266857e-90	1.37255662029177	0.303	0.117	2.52552797291478e-85	2	CDK2AP1
1.90692462395175e-89	0.798810730723226	0.775	0.579	5.45075334510369e-85	2	MIS18BP1
1.64454388404029e-88	0.598083188002986	0.912	0.817	4.70076423814076e-84	2	CALM1
2.29829292365043e-87	1.01822317333968	0.582	0.352	6.56944049296239e-83	2	TSPAN14
1.37464559725352e-86	1.40186483453195	0.268	0.098	3.92928697518946e-82	2	RHOF
1.45534283880569e-86	1.21630631155908	0.375	0.17	4.15995197044217e-82	2	LFNG
2.45103432768494e-86	0.913864318183828	0.585	0.348	7.00603652225463e-82	2	RAB8A
4.69891331404148e-86	0.803954911166773	0.682	0.461	1.34313738168562e-81	2	OSTF1
9.51358293777731e-86	1.12963464413688	0.434	0.216	2.71936254693427e-81	2	FAM32A
1.19169012741144e-85	0.771766407149272	0.744	0.534	3.40632706019287e-81	2	FKBP1A
1.91240510588378e-85	0.850835108282527	0.674	0.444	5.46641875465819e-81	2	VAMP5
2.56125713405095e-85	0.799290392085038	0.717	0.519	7.32109739197125e-81	2	SEC14L1
2.97197075836289e-85	1.23508665460658	0.328	0.138	8.4950812157045e-81	2	CASP3
4.28850122142178e-85	0.967379030261018	0.504	0.267	1.2258251891312e-80	2	SELPLG
6.42577283790225e-85	1.44421182670244	0.287	0.112	1.83674290798598e-80	2	RAB37
1.10923799645865e-84	1.34637615542327	0.346	0.154	3.17064588907741e-80	2	GPBAR1
2.15274984024925e-84	0.518761057474081	0.925	0.858	6.15342014336845e-80	2	ARPC1B
5.21747026017989e-84	1.16712423347556	0.41	0.199	1.49136169916982e-79	2	PDCD5
6.37730967494224e-84	0.629321959108219	0.858	0.728	1.82289019748549e-79	2	SH3BGRL
1.55677758133461e-83	1.04875476210508	0.49	0.269	4.44989303848684e-79	2	CCT5
1.5658639132332e-83	0.770927866982862	0.79	0.626	4.47586540958577e-79	2	HSP90AB1
1.1593036806773e-82	1.19776591007849	0.392	0.187	3.31375364084801e-78	2	CXCL16
1.24267315357563e-82	1.16617675250833	0.357	0.158	3.55205694218059e-78	2	RBBP8
1.80829779469251e-82	1.1100648791973	0.388	0.181	5.16883841634906e-78	2	SLC44A2
3.01507917156936e-82	0.943523143953224	0.562	0.333	8.61830230401386e-78	2	LRMP
4.39677338570732e-82	1.05795458386045	0.441	0.226	1.25677370457058e-77	2	CD300LF
5.09783278862114e-82	0.899316040139708	0.601	0.375	1.45716452429947e-77	2	HSPA8
6.42083378794496e-82	0.414762062460744	0.981	0.957	1.83533112994619e-77	2	CST3
1.01974842140526e-81	0.703165819667649	0.762	0.546	2.91484888774481e-77	2	SP110
1.64513009266726e-81	0.723090992133391	0.776	0.592	4.7024398568801e-77	2	PGK1
2.88963628652447e-81	0.816604003546528	0.664	0.435	8.25973636140153e-77	2	CD47
5.88444700864739e-81	0.793950783255441	0.7	0.491	1.68201033295177e-76	2	CDKN2D
1.28021031533415e-80	0.836069683369054	0.655	0.44	3.65935316535112e-76	2	TAF10
1.46938294567788e-80	0.579141883279264	0.852	0.706	4.20008421192566e-76	2	CAPZB
1.54932181311047e-80	0.666799403730797	0.82	0.674	4.42858147059497e-76	2	CD68
2.33340519770384e-80	1.0706485355482	0.436	0.221	6.66980541711666e-76	2	APH1B
2.65467455468064e-80	0.369335258695693	0.978	0.947	7.58812174709915e-76	2	TYROBP
3.10498716862094e-80	0.718427952023383	0.776	0.607	8.87529532278611e-76	2	HMGN2
3.33771711138153e-80	0.620675922640848	0.92	0.862	9.54053059117296e-76	2	ACTG1
1.40831375835465e-79	0.704882776100953	0.616	0.366	4.02552404688092e-75	2	MAFB
1.56564489457014e-79	1.07677437165916	0.448	0.235	4.4752393666393e-75	2	SSBP4
1.87367362428013e-78	1.09188164564075	0.417	0.208	5.35570868764231e-74	2	L3MBTL3
2.45811209954639e-78	0.848649667475236	0.626	0.406	7.02626762534341e-74	2	CHCHD10
1.27691320833117e-77	0.862132021895676	0.61	0.388	3.64992871469382e-73	2	M6PR
1.30398014633849e-77	0.787218231231077	0.689	0.483	3.72729685029395e-73	2	RAC2
1.96253242977629e-77	0.584385030676433	0.845	0.716	5.60970269727253e-73	2	ANXA5
1.13917034697155e-76	0.523063563130925	0.899	0.808	3.25620451978347e-72	2	MYL12A
5.94023811975336e-76	1.12198155684005	0.383	0.185	1.6979576641503e-71	2	HAGH
6.60412395875155e-76	1.00485220081017	0.445	0.234	1.88772279236954e-71	2	RALB
1.05912680981462e-75	0.314148129731195	0.996	0.994	3.02740807317412e-71	2	RPL10
1.87147223239815e-75	0.796247526892579	0.636	0.415	5.34941622908686e-71	2	PPP1CA
2.43851331311085e-75	1.01066214075129	0.496	0.282	6.97024645419606e-71	2	YPEL2
3.20203834118108e-75	1.44202624369124	0.252	0.098	9.15270639443199e-71	2	PDCL3
4.94760497170962e-75	1.26196682592273	0.285	0.117	1.41422340511348e-70	2	C11orf21
5.62170765015209e-75	0.600039778671982	0.855	0.724	1.60690891471947e-70	2	PYCARD
8.68675303221724e-75	0.871955573355976	0.581	0.362	2.48302148672898e-70	2	CCDC88C
1.44799769467019e-74	0.511016215475935	0.887	0.782	4.13895661044528e-70	2	GNAI2
1.71840927902209e-74	1.32658623552712	0.307	0.135	4.91190108315675e-70	2	RGS12
1.80460231623924e-74	1.14891250353543	0.373	0.179	5.15827526073825e-70	2	FAM89B
2.19444696189616e-74	0.487638425770097	0.901	0.808	6.27260719588398e-70	2	TNFRSF1B
3.2119182772087e-74	1.12085691894771	0.403	0.207	9.18094720357334e-70	2	CD300A
4.10398388102725e-73	0.507073888725415	0.908	0.823	1.17308275255283e-68	2	ASAH1
8.20248336458611e-73	0.646087942651884	0.78	0.586	2.34459784493329e-68	2	SNX9
2.08706396953585e-72	0.342943385726483	0.977	0.967	5.96566365052129e-68	2	H3F3A
1.01704575549971e-71	0.510210202995318	0.881	0.77	2.90712358752038e-67	2	CHCHD2
2.00924314259172e-71	0.831425083532652	0.679	0.48	5.74322059878417e-67	2	PRDX1
3.46767243943069e-71	0.754635221768835	0.676	0.481	9.91199490086867e-67	2	CASP1
8.32044802258327e-71	1.09014840324227	0.341	0.158	2.3783168627752e-66	2	TBC1D10C
1.1007627869638e-70	0.722335410479155	0.736	0.562	3.14642035025732e-66	2	BLOC1S1
5.33981365442327e-70	0.90704009427961	0.505	0.296	1.52633233498035e-65	2	MPC1
8.62216205491362e-70	0.758296728204364	0.634	0.418	2.46455880177651e-65	2	PIK3AP1
1.38738605784911e-69	0.499985321449302	0.88	0.792	3.96570430775591e-65	2	PPIA
[truncated: 4,310 more rows]
