# Supplementary material for: CCR1-mediated monocyte chemotaxis in the immunopathology of primary Sjögren’s syndrome: multi-omics integration analysis and computational target prioritization implicating Polygonatum odoratum
Source: Front Immunol. 2026 Jul 20;17:1867098. doi: 10.3389/fimmu.2026.1867098 (PMC13429757; doi:10.3389/fimmu.2026.1867098)
Supplement: Supplementary file 10 [file Table2.csv]

logFC	logCPM	F	PValue	FDR	Nhood	SpatialFDR	mono_subtype	mono_subtype_fraction
1.25737298898967	10.7064475470595	4.24219818993923	0.0453444724855339	0.475400995743072	1	0.508664626921563	Unclassified	0.576923076923077
-1.23771340404178	10.0373095638515	3.47465953471582	0.0689594179901541	0.571576922901306	2	0.61711296097063	Unclassified	0.526315789473684
0.929413791961292	10.1399911316578	2.01511418223852	0.162747372797476	0.759742999390951	3	0.828456349657254	Unclassified	0.55
0.48072191811181	10.4131832939121	0.560606957877232	0.457978022541302	0.920480369231161	4	0.960218610174735	Classical (CD14++CD16-)	0.641509433962264
0.498652187161445	10.0989899431465	0.568633563814351	0.454797266048778	0.920480369231161	5	0.960218610174735	Unclassified	0.5
0.954976280783832	10.1388452014382	1.98083909094891	0.166289130388782	0.759742999390951	6	0.828456349657254	Non-classical (CD14+CD16++)	0.868421052631579
-0.619537814103502	10.4278769596926	1.11552982537402	0.29661637555614	0.840975597528689	7	0.896685494844111	Unclassified	0.655172413793103
1.24289797908801	10.3381126121408	2.92107725932883	0.0944362800671285	0.63985397923034	8	0.691011761079671	Unclassified	0.787234042553192
0.16411816974135	10.7050894811654	0.0980336365278183	0.755642627055723	0.980867796879582	9	0.994052168519478	Unclassified	0.621621621621622
0.0773226823225617	10.9905466979082	0.021963417391743	0.882843720511754	0.99228219203026	10	0.994052168519478	Classical (CD14++CD16-)	0.543689320388349
-0.28502025420122	10.7789319772431	0.287424783403131	0.59450458945265	0.956194328546484	11	0.987025794020747	Unclassified	0.618421052631579
0.903087173561612	10.7402772544458	2.35212480671449	0.132232909357129	0.718730520710761	12	0.769604081780777	Unclassified	0.525
0.0250067762992431	11.1233198690494	0.00168632866361866	0.96742889022109	0.993557330194051	13	0.994079244336391	Non-classical (CD14+CD16++)	0.847619047619048
2.18908157874251	10.4378235962132	11.422218349114	0.00150400309312974	0.100884622176829	14	0.107166492390273	Unclassified	0.62962962962963
0.235376924477382	11.0749651391991	0.175319106726867	0.677452917547049	0.965038363355675	15	0.987025794020747	Non-classical (CD14+CD16++)	0.771428571428571
1.65367407296336	10.6001999970525	7.43179460402748	0.00911218880522257	0.221359513414675	16	0.23962576207132	Classical (CD14++CD16-)	0.734375
-0.417855795034644	10.5638494399216	0.310118749480701	0.580413631470038	0.949199994097435	17	0.981322609569229	Unclassified	0.844827586206897
0.14430404911592	10.4952543810798	0.0515117688269046	0.82149871569031	0.991106606357178	18	0.994052168519478	Unclassified	0.564516129032258
0.148826983108872	11.0419665915721	0.0610561548246829	0.805977402421351	0.991106606357178	19	0.994052168519478	Unclassified	0.782178217821782
0.550407303589697	10.4287286138003	0.735787057893457	0.395636815106329	0.90169314559272	20	0.947906781145441	Unclassified	0.74
0.574271210739907	10.2129001965812	0.754026414891106	0.389890423954323	0.896796010872654	21	0.944144621578765	Unclassified	0.704545454545455
0.915722080217759	10.7123213059258	1.70934584014174	0.197824052367946	0.78555335010942	22	0.840621042381512	Unclassified	0.608695652173913
0.477254819109771	10.5050653452446	0.605423568610649	0.440657514338516	0.920480369231161	23	0.960218610174735	Unclassified	0.719298245614035
-0.498001454018405	10.6835756578548	0.898416889966204	0.348247445249432	0.878112545489708	24	0.930305108494332	Classical (CD14++CD16-)	0.597222222222222
0.460419919226295	10.7750276989541	0.650494861836746	0.424250164936415	0.912529964495902	25	0.956609775787321	Classical (CD14++CD16-)	0.593023255813954
-0.429547247011241	10.8125952675929	0.588134858791298	0.447214393863809	0.920480369231161	26	0.960218610174735	Classical (CD14++CD16-)	0.547619047619048
0.808737646198606	10.3229555656033	1.87637614772069	0.177514181095415	0.776450848289599	27	0.840621042381512	Non-classical (CD14+CD16++)	0.75
0.346118197214664	10.7497454695531	0.299912289536275	0.586689753191078	0.949199994097435	28	0.981322609569229	Unclassified	0.518518518518518
-0.785309493684464	10.6457747221555	1.7837019997145	0.188525865578615	0.78202295601249	29	0.840621042381512	Classical (CD14++CD16-)	0.529411764705882
-0.0496677426867014	10.8136053175568	0.00953296602351063	0.922652349273629	0.99228219203026	30	0.994052168519478	Classical (CD14++CD16-)	0.695121951219512
1.25599736548126	10.5166874535812	3.40254342565071	0.0717973249993309	0.571576922901306	31	0.618830752013676	Unclassified	0.789473684210526
1.24987209560647	10.953157474614	5.61761207255343	0.0221078471790188	0.354705116698242	32	0.379593441895432	Classical (CD14++CD16-)	0.656565656565657
-0.239784494316325	11.1481704165346	0.166182683706719	0.685492834827667	0.968440941118235	33	0.989511105000121	Unclassified	0.504950495049505
0.708477635374965	10.4740536792247	1.59506274281904	0.213081551932339	0.78555335010942	34	0.840621042381512	Unclassified	0.596491228070175
0.721095408122644	10.5541571138818	0.9228988974017	0.341936031474882	0.876434807610522	35	0.929055065850305	Unclassified	0.620689655172414
0.250159249077506	10.717979746791	0.224857290806644	0.637646668553287	0.965038363355675	36	0.987025794020747	Classical (CD14++CD16-)	0.684210526315789
1.06629551522574	10.319593076573	2.71902706356128	0.106242233162749	0.668090925938449	37	0.715090999927307	Unclassified	0.509803921568627
0.944469311021134	10.5420997219342	2.18974646840581	0.146018121736194	0.742010455353314	38	0.801596748627558	Unclassified	0.721311475409836
-0.421887248827353	10.4674248045834	0.4467109173334	0.507373215570188	0.920480369231161	39	0.960218610174735	Unclassified	0.677966101694915
-0.57409099521657	11.1684611623399	0.994491001139524	0.324070334433533	0.854581291671794	40	0.907878653727456	Classical (CD14++CD16-)	0.553571428571429
-0.188454973881249	10.9080955790769	0.100943796550019	0.752194681774994	0.980867796879582	41	0.994052168519478	Classical (CD14++CD16-)	0.505376344086022
-0.00850248174535768	10.4083390745995	0.000259932439036494	0.987209213482937	0.995970914410733	42	0.996081007520044	Classical (CD14++CD16-)	0.634615384615385
2.11630119753244	11.0126924929934	12.5441560842469	0.000937415381695595	0.100884622176829	43	0.107166492390273	Unclassified	0.770833333333333
0.993520496849658	10.512861542628	2.7665242895416	0.103323896397947	0.668090925938449	44	0.714517599089389	Classical (CD14++CD16-)	0.5
-1.23050876339493	10.7255407454968	4.86881623214891	0.0324691050674393	0.397032171055277	45	0.423079824439602	Classical (CD14++CD16-)	0.541666666666667
0.0371225233338761	10.6362642423628	0.00362711965780348	0.952247205709585	0.9930156407375	46	0.994052168519478	Non-classical (CD14+CD16++)	0.578125
0.275202375674292	11.5146844020607	0.174455278541128	0.6782023748948	0.965038363355675	47	0.987025794020747	Non-classical (CD14+CD16++)	0.814102564102564
-1.31307613754228	10.5351703768634	4.26653998489388	0.0447578018473648	0.475400995743072	48	0.508664626921563	Unclassified	0.75
-0.510953888766993	10.8421340254702	0.803014846994091	0.37504349166162	0.886020043877726	49	0.93539217831521	Unclassified	0.516483516483517
0.949051791709557	10.1887778037123	1.98722538542622	0.165622386454135	0.759742999390951	50	0.828456349657254	Non-classical (CD14+CD16++)	0.538461538461538
0.0483477142748996	10.1347646145059	0.00439359894657306	0.947450165281905	0.99228219203026	51	0.994052168519478	Unclassified	0.642857142857143
0.642634797997228	10.8972536246204	1.28869529534554	0.262401175185549	0.808271383945352	52	0.86591534066419	Non-classical (CD14+CD16++)	0.681318681318681
0.45115976033476	10.1904775000599	0.498582786036282	0.483825352905702	0.920480369231161	53	0.960218610174735	Unclassified	0.727272727272727
0.844575501076087	10.8022703307595	2.06470357310364	0.157778828592656	0.748413980890984	54	0.811073897465556	Classical (CD14++CD16-)	0.523809523809524
0.65970588454653	10.3923708363144	1.28067232987296	0.263743172472128	0.808271383945352	55	0.86591534066419	Classical (CD14++CD16-)	0.60377358490566
1.64256981125253	10.641244912626	7.43624576835232	0.00909293647148668	0.221359513414675	56	0.23962576207132	Classical (CD14++CD16-)	0.602941176470588
-1.2216310608679	10.4586913518942	4.12889455243154	0.048076565104993	0.486965484397675	57	0.521026935528473	Unclassified	0.551020408163265
0.357068297153072	10.6905062291258	0.362167175357972	0.55037673461684	0.945834283355437	58	0.981322609569229	Non-classical (CD14+CD16++)	0.871428571428571
2.23421750263998	10.5619344848912	12.5612330413628	0.000930712278632504	0.100884622176829	59	0.107166492390273	Unclassified	0.661538461538462
-0.0205836098324742	10.9746009594565	0.000968473088188845	0.975313566684234	0.993557330194051	60	0.994079244336391	Non-classical (CD14+CD16++)	0.835164835164835
1.00859256819166	10.6189380378526	3.01070586096978	0.0895918368017367	0.629316872688911	61	0.677747117889471	Classical (CD14++CD16-)	0.597014925373134
0.00513218410150666	10.4227395139028	2.79704576311859e-06	0.998673107229452	0.998673107229452	62	0.998673107229452	Unclassified	0.631578947368421
0.730942873639972	10.7830442546566	1.30649433123479	0.259177909252159	0.808271383945352	63	0.86591534066419	Unclassified	0.671052631578947
0.195490651125318	10.6547184850023	0.126829082809163	0.723399826876753	0.980867796879582	64	0.994052168519478	Classical (CD14++CD16-)	0.555555555555556
-1.55354835564825	10.282728681646	5.63751632128372	0.0219823005852593	0.354705116698242	65	0.379593441895432	Unclassified	0.682926829268293
-0.269346793767233	10.308403864525	0.184331905911206	0.669760219429642	0.965038363355675	66	0.987025794020747	Non-classical (CD14+CD16++)	0.5625
1.14830780598988	10.996476250193	2.52513642165142	0.119166581278847	0.706487589010307	67	0.760697547704742	Unclassified	0.645161290322581
0.146227717325166	10.8166773364443	0.0534096633838273	0.818298440201385	0.991106606357178	68	0.994052168519478	Unclassified	0.679012345679012
1.26565658581313	10.7968995050663	3.43280586794523	0.0705909721661999	0.571576922901306	69	0.617449249320695	Unclassified	0.657894736842105
0.0164294496868083	10.8516901014375	0.000730001078812801	0.978566456865561	0.993557330194051	70	0.994079244336391	Unclassified	0.771084337349398
0.115599038296573	11.3267918675486	0.050618962356388	0.823003916348029	0.991106606357178	71	0.994052168519478	Classical (CD14++CD16-)	0.625
0.578749001591213	10.358426538631	0.868910762964557	0.356316178334676	0.882009937166428	72	0.931942962829515	Classical (CD14++CD16-)	0.566037735849057
-0.39115990298249	10.9167637091787	0.431399582384352	0.514705145331718	0.922025763939553	73	0.96023839498991	Classical (CD14++CD16-)	0.644444444444444
-0.227404997576442	11.0127372451671	0.176869628569412	0.67611312509856	0.965038363355675	74	0.987025794020747	Unclassified	0.622641509433962
0.5878249334423	10.5953908076819	0.700103716096699	0.407245631845804	0.908750508931022	75	0.954519514313095	Unclassified	0.533333333333333
-0.623660761773741	10.2476741828609	1.0335968565257	0.314842950313624	0.852129289435786	76	0.9073589677196	Unclassified	0.522727272727273
0.0521499585312557	10.5343608327079	0.00962352633307875	0.922287025167607	0.99228219203026	77	0.994052168519478	Unclassified	0.758064516129032
-0.308522376075009	10.336945440991	0.250335370702483	0.619318808216876	0.965038363355675	78	0.987025794020747	Unclassified	0.538461538461538
0.110976397980489	11.0900332656089	0.0385950281490309	0.845152771936222	0.99228219203026	79	0.994052168519478	Non-classical (CD14+CD16++)	0.884615384615385
0.706577689652845	10.6526697528538	1.32903006858188	0.255168537558683	0.806818613995074	80	0.861594824703074	Unclassified	0.91304347826087
0.926865163465169	10.7413516782213	2.96034086883131	0.0921708669382906	0.633233556318904	81	0.682928107183475	Unclassified	0.618421052631579
0.223089224622622	10.427775894961	0.158118392073211	0.692766810559903	0.975948717563881	82	0.994052168519478	Unclassified	0.527272727272727
-0.161238237696689	10.9257648104132	0.0958654214023824	0.758271984186893	0.980867796879582	83	0.994052168519478	Unclassified	0.825581395348837
1.48137676496265	10.5620798331626	5.89490635381738	0.0192658788962814	0.330841644494763	84	0.359506144206495	Unclassified	0.625
-0.246203169118739	10.5330286281967	0.178005409514698	0.675096140533973	0.965038363355675	85	0.987025794020747	Classical (CD14++CD16-)	0.517241379310345
0.235302739639402	10.8763726680969	0.209862304181539	0.649070500651764	0.965038363355675	86	0.987025794020747	Classical (CD14++CD16-)	0.505494505494505
0.4083323818183	10.7398843780201	0.516326106678827	0.476144318402942	0.920480369231161	87	0.960218610174735	Unclassified	0.743243243243243
-0.0171655112589335	10.5309993514303	0.00119645536170611	0.972562410942723	0.993557330194051	88	0.994079244336391	Unclassified	0.524590163934426
-1.21333886480902	10.6127088579389	3.44966910630802	0.069928513917501	0.571576922901306	89	0.61711296097063	Unclassified	0.542372881355932
1.99021302537969	10.2437025927822	8.43860840166009	0.00571527657393619	0.196179449373072	90	0.20684867552766	Classical (CD14++CD16-)	0.704545454545455
-0.16807312684265	11.0011447868572	0.099890608630077	0.753420105232296	0.980867796879582	91	0.994052168519478	Non-classical (CD14+CD16++)	0.73469387755102
0.0564669397350953	10.4130723734905	0.00809232208013048	0.928727135952236	0.99228219203026	92	0.994052168519478	Classical (CD14++CD16-)	0.517857142857143
0.0798877778244926	10.4497730197425	0.0147435111252049	0.903905922167534	0.99228219203026	93	0.994052168519478	Unclassified	0.677966101694915
-0.652727534827197	10.5075355230059	1.00793898128293	0.320856616401803	0.852195173163189	94	0.9073589677196	Unclassified	0.661016949152542
-0.0864808705059075	10.4801034230381	0.0197499364539493	0.888875606683748	0.99228219203026	95	0.994052168519478	Unclassified	0.734375
0.104988641559648	10.7827822200203	0.035818999982063	0.850739548129371	0.99228219203026	96	0.994052168519478	Unclassified	0.58974358974359
-0.264701868794932	10.6887312473672	0.190069921662376	0.664978354720833	0.965038363355675	97	0.987025794020747	Unclassified	0.635135135135135
-0.0940007941677484	10.9521483963244	0.0237129398748835	0.878317851154499	0.99228219203026	98	0.994052168519478	Non-classical (CD14+CD16++)	0.879120879120879
-0.340714046176827	10.1288418249192	0.286581513513816	0.595100359128354	0.956194328546484	99	0.987025794020747	Unclassified	0.619047619047619
-0.317794121387149	10.4815656348598	0.233595511009669	0.631253881718855	0.965038363355675	100	0.987025794020747	Non-classical (CD14+CD16++)	0.644067796610169
-0.0681344987621328	10.8334820938341	0.0126245446839851	0.91104701105488	0.99228219203026	101	0.994052168519478	Classical (CD14++CD16-)	0.545454545454545
0.451773765394182	10.4695935660356	0.588909545054032	0.44691731086161	0.920480369231161	102	0.960218610174735	Classical (CD14++CD16-)	0.548387096774194
0.223568070334448	10.3960506268609	0.152939146706589	0.697579913255443	0.978636840311543	103	0.994052168519478	Unclassified	0.60377358490566
-0.140994423406682	10.3294913319603	0.0486053747990486	0.826522250280747	0.991106606357178	104	0.994052168519478	Classical (CD14++CD16-)	0.553191489361702
1.07662589211523	10.9958135697915	3.79145227302627	0.0578001438998514	0.541540138165112	105	0.581237914738723	Non-classical (CD14+CD16++)	0.6
1.86870013352675	10.1682538245045	7.53745299508392	0.00870224888480914	0.221359513414675	106	0.23962576207132	Classical (CD14++CD16-)	0.625
-0.287609131059398	10.6690210887272	0.226812098978558	0.636241309366707	0.965038363355675	107	0.987025794020747	Unclassified	0.826666666666667
-0.458748581220139	10.6793658965228	0.531632776108358	0.469763665986287	0.920480369231161	108	0.960218610174735	Non-classical (CD14+CD16++)	0.891891891891892
0.395436693653782	10.1288719609694	0.426512934521089	0.517013716676191	0.922841687830621	109	0.960930908780975	Classical (CD14++CD16-)	0.631578947368421
-0.196821952286757	10.6448108476026	0.0989866674672943	0.754528054092628	0.980867796879582	110	0.994052168519478	Unclassified	0.73015873015873
0.632602522043672	11.0041309344725	1.35383316913514	0.250800777438224	0.806817820649309	111	0.861594824703074	Non-classical (CD14+CD16++)	0.71
2.26069218574073	10.4221075844595	11.7173288607306	0.00134464671826786	0.100884622176829	112	0.107166492390273	Classical (CD14++CD16-)	0.767857142857143
0.50867651134744	10.7415497378656	0.542473592953151	0.465297033608311	0.920480369231161	113	0.960218610174735	Unclassified	0.597222222222222
0.0158122674525632	10.5418185303245	0.000728117657838305	0.978594117389924	0.993557330194051	114	0.994079244336391	Unclassified	0.966101694915254
0.241398547872424	10.2347989986826	0.161975815273944	0.689241234688857	0.972357322592212	115	0.993623547947393	Classical (CD14++CD16-)	0.642857142857143
0.249104096870357	10.6856395369697	0.174031779161191	0.678570601435484	0.965038363355675	116	0.987025794020747	Non-classical (CD14+CD16++)	0.72463768115942
-0.976979991539458	10.3350502204627	2.20012851132708	0.145088435758122	0.741067087256871	117	0.799681819593006	Unclassified	0.830188679245283
0.520353252026673	10.4651589804584	0.85375325447913	0.360399958058855	0.882009937166428	118	0.931942962829515	Unclassified	0.6
-0.244622131604168	10.8205556073439	0.21796795502081	0.642835581931233	0.965038363355675	119	0.987025794020747	Classical (CD14++CD16-)	0.556818181818182
0.989258949448332	10.5206338774739	2.67919237131605	0.108761893034676	0.668684231250233	120	0.716432449744115	Non-classical (CD14+CD16++)	0.704918032786885
1.82530841739955	10.9090275906782	8.5663224886283	0.00538939567366209	0.191708503248837	121	0.202991211856276	Unclassified	0.614583333333333
1.02773117915596	10.8113932062772	3.31132864480214	0.0754312998362651	0.586949801850938	122	0.637660572976888	Non-classical (CD14+CD16++)	0.886075949367089
0.37712058977001	10.6091423541262	0.516725416098746	0.475942243688697	0.920480369231161	123	0.960218610174735	Unclassified	0.723076923076923
0.437413274125215	10.6240526765735	0.648792804929755	0.424762322775586	0.912529964495902	124	0.956609775787321	Unclassified	0.514705882352941
0.186327270226807	11.0063611875563	0.111416085989487	0.740114616057589	0.980867796879582	125	0.994052168519478	Classical (CD14++CD16-)	0.55
0.76598415002637	10.1079751006513	1.35949986187088	0.249871358759133	0.806817820649309	126	0.861594824703074	Unclassified	0.611111111111111
0.199086181435082	10.5160920006526	0.119053362895214	0.731668671274195	0.980867796879582	127	0.994052168519478	Non-classical (CD14+CD16++)	0.714285714285714
0.317545246039169	10.2489264818574	0.22043118240724	0.641017306244891	0.965038363355675	128	0.987025794020747	Unclassified	0.790697674418605
-0.135881093778061	10.2530802450175	0.0492219102167837	0.825427289781775	0.991106606357178	129	0.994052168519478	Unclassified	0.534883720930233
-0.50024753875215	10.4486593191858	0.628695675315656	0.43206572372808	0.915611618793974	130	0.960218610174735	Unclassified	0.788461538461538
0.966583473537759	10.3282973690383	1.63748452561783	0.207340835034207	0.78555335010942	131	0.840621042381512	Unclassified	0.755555555555556
1.03936185165756	10.7308282508691	2.80970749774588	0.100749104331407	0.663368929066601	132	0.710364512984106	Unclassified	0.582278481012658
0.467949470142668	10.5896564566295	0.653271565207023	0.42321043111489	0.912529964495902	133	0.956609775787321	Unclassified	0.737704918032787
0.187333073069088	10.4545460955146	0.0905232278436773	0.7649224572746	0.980867796879582	134	0.994052168519478	Unclassified	0.844827586206897
0.698899379294118	10.7348308000206	1.67002663707559	0.202823682933406	0.78555335010942	135	0.840621042381512	Unclassified	0.743589743589744
0.561741208183108	10.2964549654335	0.842671541194504	0.363549208670624	0.882009937166428	136	0.931942962829515	Unclassified	0.822222222222222
0.368353901700074	10.8237304892085	0.465219131393388	0.498675770383282	0.920480369231161	137	0.960218610174735	Unclassified	0.7125
0.738022885651565	10.5370101685393	1.49087511289172	0.228547896314488	0.78555335010942	138	0.840621042381512	Classical (CD14++CD16-)	0.650793650793651
-0.0949855315928132	10.3490055070377	0.0219308788371996	0.882944009810913	0.99228219203026	139	0.994052168519478	Non-classical (CD14+CD16++)	0.854166666666667
0.636481141954518	10.6927477156542	0.989860086452049	0.325187057774709	0.854581291671794	140	0.907878653727456	Unclassified	0.513157894736842
1.31161545660743	10.5441778209967	5.18705746113304	0.0275366841333172	0.371043721636595	141	0.395353273623886	Non-classical (CD14+CD16++)	0.737704918032787
0.526168017587928	11.1739422442266	1.10912593560821	0.297870255176058	0.840975597528689	142	0.896685494844111	Classical (CD14++CD16-)	0.632478632478632
1.92498284592214	10.2497596740276	9.08087350779612	0.00422322510705353	0.161782007947128	143	0.171648861638021	Classical (CD14++CD16-)	0.644444444444444
0.00140919728128738	10.4213622266312	3.42958923763181e-05	0.995353174053235	0.997355896737447	144	0.997418210746733	Unclassified	0.509433962264151
-0.0760963956707519	10.1528962048115	0.0139967799439578	0.906359142333732	0.99228219203026	145	0.994052168519478	Unclassified	0.51219512195122
-0.0309303937088269	11.0802272151816	0.00274192464377482	0.958474860976513	0.9930156407375	146	0.994052168519478	Unclassified	0.638095238095238
-0.0334760079496771	10.8529320919775	0.00440591210638877	0.94737041515764	0.99228219203026	147	0.994052168519478	Classical (CD14++CD16-)	0.583333333333333
0.287018834769488	10.4075312913411	0.224641406236406	0.637856665088459	0.965038363355675	148	0.987025794020747	Classical (CD14++CD16-)	0.589285714285714
1.27233532666146	10.3269834464006	3.77932573118533	0.0582655934959713	0.541540138165112	149	0.581237914738723	Unclassified	0.551020408163265
-0.0867026555862299	10.9876921252104	0.0258428835708078	0.873016414558852	0.99228219203026	150	0.994052168519478	Unclassified	0.548076923076923
0.323101597361962	11.0127065324836	0.372406646975724	0.544752911754155	0.943606782795024	151	0.980180373056367	Classical (CD14++CD16-)	0.547169811320755
-0.191987261673494	11.0778411940838	0.134259392724522	0.715765841296403	0.980867796879582	152	0.994052168519478	Unclassified	0.586538461538462
-0.450866914782622	10.3564860377831	0.648231576419437	0.424961286059548	0.912529964495902	153	0.956609775787321	Classical (CD14++CD16-)	0.653061224489796
-0.014668895864769	10.3423119198606	0.000931501653001458	0.97578920109994	0.993557330194051	154	0.994079244336391	Unclassified	0.792452830188679
0.718464050645707	11.076174977218	1.92234010925661	0.172400885849091	0.773474244620246	155	0.840621042381512	Unclassified	0.725490196078431
0.336265526209105	10.6625289077229	0.304000287964425	0.584159436994268	0.949199994097435	156	0.981322609569229	Unclassified	0.734375
0.507956294779023	10.5664211540116	0.892878657594703	0.34972303205652	0.879606413960338	157	0.931400768930284	Classical (CD14++CD16-)	0.606060606060606
-0.09104280416068	10.3436939912496	0.0261619325846145	0.872226433269316	0.99228219203026	158	0.994052168519478	Classical (CD14++CD16-)	0.6
-0.343894659938695	10.8253809370922	0.303115384776963	0.584705263975823	0.949199994097435	159	0.981322609569229	Non-classical (CD14+CD16++)	0.845238095238095
-0.0297476265710627	10.7352105732379	0.00319251723957358	0.955190677666819	0.9930156407375	160	0.994052168519478	Non-classical (CD14+CD16++)	0.75
-0.228425251452976	11.132061106753	0.200209043428548	0.656689479896885	0.965038363355675	161	0.987025794020747	Classical (CD14++CD16-)	0.577586206896552
0.81230814093274	10.503895027653	2.16544061391765	0.148073625169292	0.748413980890984	162	0.808195897290934	Unclassified	0.672413793103448
-0.259240168040804	10.6307995876044	0.226020829466797	0.636779981537693	0.965038363355675	163	0.987025794020747	Unclassified	0.507692307692308
-0.803252265397766	10.6636804226611	1.87772036250904	0.17750680882875	0.776450848289599	164	0.840621042381512	Classical (CD14++CD16-)	0.514285714285714
0.407469510240446	10.6535788857688	0.464678213593537	0.498998705926451	0.920480369231161	165	0.960218610174735	Unclassified	0.72
-1.59883194547351	10.8186615975437	6.43434097208637	0.0147955032070224	0.294726423883887	166	0.316386005383159	Classical (CD14++CD16-)	0.527777777777778
-0.135116352000313	10.5661478064835	0.0521124041230994	0.820479291262441	0.991106606357178	167	0.994052168519478	Unclassified	0.761194029850746
-0.307511652686393	10.3646553340405	0.234717610985199	0.630437531682902	0.965038363355675	168	0.987025794020747	Non-classical (CD14+CD16++)	0.907407407407407
-0.534910242673559	10.4736098440205	0.758671663797927	0.388446404246717	0.896796010872654	169	0.944144621578765	Non-classical (CD14+CD16++)	0.785714285714286
0.467445874962214	11.0258795025055	0.52029516347729	0.474510507368432	0.920480369231161	170	0.960218610174735	Unclassified	0.752577319587629
2.71036502521263	10.8121828205904	15.3240864572775	0.000309176197759462	0.100884622176829	171	0.107166492390273	Unclassified	0.725
0.115830738965026	10.2752408002229	0.0375290260612358	0.847261676848048	0.99228219203026	172	0.994052168519478	Non-classical (CD14+CD16++)	0.891304347826087
0.0612313779949957	10.7902391461051	0.0123279548702036	0.912087469005351	0.99228219203026	173	0.994052168519478	Unclassified	0.8
0.468160973528138	10.1120799529833	0.479197012696613	0.492403606455622	0.920480369231161	174	0.960218610174735	Unclassified	0.657142857142857
1.07016276568322	10.6511737240972	3.7069919874535	0.060491466424131	0.547312543369603	175	0.587098631787094	Unclassified	0.426470588235294
-0.909539840163384	10.685889066985	1.85200278859169	0.18044282776422	0.781200948001857	176	0.840621042381512	Classical (CD14++CD16-)	0.53125
-0.182956970967946	10.4415787796132	0.0884174841735785	0.76759043910712	0.981412166047101	177	0.994052168519478	Unclassified	0.677966101694915
0.214156878621412	10.6473002208297	0.152833499163063	0.69767906647753	0.978636840311543	178	0.994052168519478	Unclassified	0.695652173913043
0.335889746426822	10.7316816732734	0.412266064266085	0.524065266543016	0.930426034718082	179	0.969558385390425	Classical (CD14++CD16-)	0.625
-0.203056865686505	11.0394256684796	0.136417214252163	0.713630990059875	0.980867796879582	180	0.994052168519478	Unclassified	0.581632653061224
0.337053670209727	10.8024143440109	0.252820678822177	0.617589805319447	0.964479898475015	181	0.987025794020747	Non-classical (CD14+CD16++)	0.586666666666667
0.0451712424412343	10.6977913113728	0.00672799255405934	0.934989556786612	0.99228219203026	182	0.994052168519478	Classical (CD14++CD16-)	0.532467532467532
-0.0359090161047498	10.7164577966489	0.00341352345657629	0.953672902056163	0.9930156407375	183	0.994052168519478	Unclassified	0.685714285714286
-0.158104658198276	10.9356272601132	0.103765002567317	0.748842781508619	0.980867796879582	184	0.994052168519478	Classical (CD14++CD16-)	0.548387096774194
-0.253692413912034	10.6734114138207	0.205964104319425	0.652167707627791	0.965038363355675	185	0.987025794020747	Unclassified	0.611111111111111
1.16339476840641	10.4732845095351	2.95087928842487	0.0928233927937349	0.633233556318904	186	0.682928107183475	Classical (CD14++CD16-)	0.593220338983051
0.197474050394425	10.26747615283	0.104276749838181	0.748277744105556	0.980867796879582	187	0.994052168519478	Unclassified	0.739130434782609
-1.03611509135868	10.9203029894316	2.86685097677434	0.0974525426860749	0.651427735002219	188	0.701485698852267	Classical (CD14++CD16-)	0.55952380952381
-0.159984097857476	10.5850703896276	0.090204222426393	0.765294926760313	0.980867796879582	189	0.994052168519478	Unclassified	0.578125
-0.378932463144793	10.3954994343413	0.376279874418683	0.542741900902379	0.94340477015492	190	0.980180373056367	Unclassified	0.729166666666667
0.868718878819685	10.4128962888384	1.76865021384531	0.190364969869826	0.78202295601249	191	0.840621042381512	Classical (CD14++CD16-)	0.547169811320755
-0.423322587897281	10.921660097953	0.480420164127947	0.491854783654654	0.920480369231161	192	0.960218610174735	Unclassified	0.5
-1.06579607028007	10.6218132019174	3.17589180435764	0.0815961656606654	0.606490902970319	193	0.653041285199374	Unclassified	0.571428571428571
0.681488708452276	10.4069860885204	0.95357413779076	0.334120580053406	0.862534954573767	194	0.915573133722599	Unclassified	0.714285714285714
-0.362738727868205	10.2497997541296	0.356603456982427	0.553442679819209	0.94653615946731	195	0.981322609569229	Unclassified	0.5
-0.282391385951384	10.1965259612661	0.2364570900945	0.629126452548293	0.965038363355675	196	0.987025794020747	Unclassified	0.775
0.098719970035012	10.9271755349395	0.0352226770275001	0.851969908533457	0.99228219203026	197	0.994052168519478	Classical (CD14++CD16-)	0.561224489795918
0.523960357074404	10.5219620115315	0.720083475206881	0.400684505042556	0.905301962538191	198	0.951687134947133	Classical (CD14++CD16-)	0.6875
0.705406585913375	11.3516599731851	1.47934629544759	0.230200386767683	0.78555335010942	199	0.840621042381512	Non-classical (CD14+CD16++)	0.723880597014925
0.151570702917331	10.9080987854218	0.0621505961919829	0.804282357831297	0.991106606357178	200	0.994052168519478	Unclassified	0.559139784946237
-0.170587483651436	10.6771079080423	0.0746536868344634	0.785949158505978	0.991106606357178	201	0.994052168519478	Unclassified	0.638888888888889
0.803301529324832	10.2745279620078	1.69407642426603	0.199801254605299	0.78555335010942	202	0.840621042381512	Unclassified	0.765957446808511
0.478222755436301	10.1041955962047	0.54426792802566	0.464564397269536	0.920480369231161	203	0.960218610174735	Unclassified	0.684210526315789
-0.169645447723984	10.6449904883517	0.0957262655007623	0.75844184634839	0.980867796879582	204	0.994052168519478	Classical (CD14++CD16-)	0.567164179104478
-0.340229250154981	10.6056721397829	0.391910440486824	0.534446004718881	0.935515326362048	205	0.972967175708724	Unclassified	0.546875
-0.067801290131779	10.2691780134231	0.0137194541405496	0.907276717592571	0.99228219203026	206	0.994052168519478	Unclassified	0.565217391304348
0.955257149709042	10.198764992659	2.27542824137443	0.138547316928672	0.726279619268197	207	0.782649290366156	Classical (CD14++CD16-)	0.590909090909091
0.787944863854201	10.929812724643	1.52357914350623	0.223594845881565	0.78555335010942	208	0.840621042381512	Unclassified	0.662650602409639
1.16966247634593	10.4717650956792	3.58252238158696	0.064943793703718	0.567403671306168	209	0.608281637747739	Non-classical (CD14+CD16++)	0.457627118644068
-0.202416641538097	10.5030577317848	0.121271106758229	0.729291128140513	0.980867796879582	210	0.994052168519478	Unclassified	0.593220338983051
-0.237768674904791	11.4294349379058	0.149174820055946	0.701176396482968	0.978636840311543	211	0.994052168519478	Classical (CD14++CD16-)	0.563380281690141
0.641197842408371	10.6685491646965	1.32910277020057	0.255026203526443	0.806818613995074	212	0.861594824703074	Unclassified	0.577464788732394
-0.435333914315987	10.6404422897015	0.489497480240256	0.487813994063969	0.920480369231161	213	0.960218610174735	Unclassified	0.671052631578947
-0.490740579658007	10.5416839648249	0.588928248467087	0.446910142176107	0.920480369231161	214	0.960218610174735	Unclassified	0.706896551724138
-0.174732907109481	10.4084998749533	0.090351374048492	0.765138918470246	0.980867796879582	215	0.994052168519478	Unclassified	0.711864406779661
0.14269742034988	10.7580292644553	0.0644083520625779	0.80081369144351	0.991106606357178	216	0.994052168519478	Unclassified	0.710526315789474
0.278577138374582	10.4111336842877	0.229978912590746	0.633852106746768	0.965038363355675	217	0.987025794020747	Classical (CD14++CD16-)	0.537037037037037
-0.0403321853702896	10.3991751634734	0.0056917758543044	0.940194536224835	0.99228219203026	218	0.994052168519478	Classical (CD14++CD16-)	0.596491228070175
0.416922426986876	10.5418116657941	0.527739421814071	0.471310171950717	0.920480369231161	219	0.960218610174735	Unclassified	0.587301587301587
2.42876403908539	10.1664237482697	12.9631316499118	0.000785796558565344	0.100884622176829	220	0.107166492390273	Classical (CD14++CD16-)	0.560975609756098
-0.383725896864147	10.2695085927155	0.435376575528747	0.512711214004379	0.922025763939553	221	0.96023839498991	Classical (CD14++CD16-)	0.521739130434783
-0.0491136946516522	11.2208065709471	0.00886449442534241	0.925405041153733	0.99228219203026	222	0.994052168519478	Classical (CD14++CD16-)	0.603305785123967
0.914427929757689	10.5755595657333	2.3472558694606	0.132623756919148	0.718730520710761	223	0.769604081780777	Classical (CD14++CD16-)	0.588235294117647
-0.545458617423651	10.3944865964643	0.840769500248733	0.364148184615277	0.882009937166428	224	0.931942962829515	Unclassified	0.563636363636364
0.0531134820126668	10.2936814234371	0.00803401048796321	0.928983684022974	0.99228219203026	225	0.994052168519478	Unclassified	0.608695652173913
-0.299574894254918	10.9810597201573	0.310195413946275	0.580332334969854	0.949199994097435	226	0.981322609569229	Unclassified	0.5625
-0.182555434593988	10.5159509475693	0.0744787749318907	0.786193760904793	0.991106606357178	227	0.994052168519478	Classical (CD14++CD16-)	0.508771929824561
-0.519183869683698	10.5532930941549	0.761079105221923	0.387701090196993	0.896796010872654	228	0.944144621578765	Unclassified	0.516129032258065
0.607786698490685	10.7075908171962	1.20466902298164	0.278203980007694	0.829057406687699	229	0.887747286807311	Unclassified	0.680555555555556
2.13629353708082	10.7349745593377	10.9785861629558	0.00184407060983267	0.100884622176829	230	0.107166492390273	Unclassified	0.623376623376623
0.94015232953247	10.364484800641	2.62446005215291	0.112186098406333	0.681325329345778	231	0.730705670512415	Unclassified	0.470588235294118
0.0780477309714701	10.7003807632274	0.0223291441106607	0.881879661244714	0.99228219203026	232	0.994052168519478	Classical (CD14++CD16-)	0.594202898550725
0.222143559821941	10.6445944004632	0.1135688279581	0.737710562928351	0.980867796879582	233	0.994052168519478	Unclassified	0.784615384615385
1.22104786879163	10.2751004167718	3.40272122075523	0.071790171114392	0.571576922901306	234	0.618830752013676	Classical (CD14++CD16-)	0.541666666666667
-0.135223625659146	10.43558414425	0.0555269737672419	0.814798162103754	0.991106606357178	235	0.994052168519478	Unclassified	0.559322033898305
0.269995442589669	10.6114043034433	0.193131626160799	0.662462006417036	0.965038363355675	236	0.987025794020747	Non-classical (CD14+CD16++)	0.925373134328358
0.506547230045795	11.1038899389087	0.8747477122402	0.354629265387636	0.882009937166428	237	0.931942962829515	Classical (CD14++CD16-)	0.556521739130435
1.13019916758406	10.782352035161	2.73378434508024	0.105325637496461	0.668090925938449	238	0.715090999927307	Unclassified	0.842105263157895
0.151936170284487	10.8093362721535	0.0531727857324551	0.818694559765966	0.991106606357178	239	0.994052168519478	Non-classical (CD14+CD16++)	0.746666666666667
0.6063309725286	10.8298202178723	1.05292976648624	0.310411017417907	0.84936641029735	240	0.905561781834637	Non-classical (CD14+CD16++)	0.506329113924051
-1.13517875268035	10.5802512276728	3.50176283585518	0.0679251670557575	0.571576922901306	241	0.61711296097063	Classical (CD14++CD16-)	0.555555555555556
0.52206395694149	10.3843041404678	0.609569560034306	0.439107507440159	0.920480369231161	242	0.960218610174735	Unclassified	0.807017543859649
0.693884611040613	10.4295206262038	1.45203014923409	0.234474470185236	0.78555335010942	243	0.840621042381512	Classical (CD14++CD16-)	0.684210526315789
-0.22412552074467	10.2175356648342	0.109733694904921	0.742011475880605	0.980867796879582	244	0.994052168519478	Unclassified	0.813953488372093
-0.472310730390323	10.57006860361	0.629694080958153	0.431702947476629	0.915611618793974	245	0.960218610174735	Unclassified	0.627118644067797
-0.912672625302734	10.6846381197403	1.97204579475301	0.167212355742553	0.760472631596267	246	0.829474946292633	Unclassified	0.787878787878788
0.221831889486415	10.9179094758694	0.189424013553304	0.665467913607709	0.965038363355675	247	0.987025794020747	Classical (CD14++CD16-)	0.622222222222222
0.536479170205852	10.7767273672398	0.963584242386279	0.331511388950563	0.862534954573767	248	0.915573133722599	Unclassified	0.72
-0.0895265816373761	10.6075873688542	0.0277265480533009	0.868496074298282	0.99228219203026	249	0.994052168519478	Unclassified	0.646153846153846
0.903238539893422	10.2553927217193	2.36805862134115	0.130813796677299	0.718730520710761	250	0.769604081780777	Classical (CD14++CD16-)	0.521739130434783
-0.0877305938407309	11.0661090269448	0.0217452889825385	0.883436679846555	0.99228219203026	251	0.994052168519478	Unclassified	0.663265306122449
0.146495500012336	10.5063482172528	0.0550092132008223	0.815647507439685	0.991106606357178	252	0.994052168519478	Unclassified	0.655172413793103
-0.378498363543825	10.3922425688772	0.44756191511759	0.506898219046244	0.920480369231161	253	0.960218610174735	Unclassified	0.62962962962963
1.18656067024069	10.1086996304955	2.30945661063721	0.135703763728271	0.7236203201212	254	0.780701882584981	Unclassified	0.705882352941177
0.147478529777224	10.6419649485311	0.0624201400679523	0.80386733508385	0.991106606357178	255	0.994052168519478	Unclassified	0.561643835616438
-0.564478093563019	10.2758560342649	0.769336986572574	0.38516028105826	0.896796010872654	256	0.944144621578765	Unclassified	0.625
-0.272452118038362	10.4141722713111	0.209174870363929	0.649652911420564	0.965038363355675	257	0.987025794020747	Unclassified	0.547169811320755
0.69964145714467	10.7483261049337	1.28179449235652	0.263664558696236	0.808271383945352	258	0.86591534066419	Unclassified	0.540540540540541
1.47521606489829	10.5232121329575	5.81207630229251	0.0201362329370479	0.339926915344063	259	0.368230469948342	Unclassified	0.634920634920635
0.0325192085424143	10.146987238366	0.00230411352119215	0.961931333194859	0.9930156407375	260	0.994052168519478	Unclassified	0.731707317073171
-0.24079314282603	10.6041741219095	0.199419434370758	0.657322409818678	0.965038363355675	261	0.987025794020747	Classical (CD14++CD16-)	0.633802816901408
-0.321283123113622	10.2219992041945	0.27482686440216	0.602728795579898	0.963224298193199	262	0.987025794020747	Classical (CD14++CD16-)	0.534883720930233
0.175456351475693	10.3853768572838	0.0935480944830869	0.761118509383644	0.980867796879582	263	0.994052168519478	Classical (CD14++CD16-)	0.714285714285714
-0.602663967706073	11.2006407463784	0.957817831394774	0.333058681217195	0.862534954573767	264	0.915573133722599	Unclassified	0.532110091743119
0.0566261330194288	10.9150390444959	0.00968818867390493	0.922036566188481	0.99228219203026	265	0.994052168519478	Non-classical (CD14+CD16++)	0.853932584269663
-0.0107645776499968	10.537749674591	0.000429803693873234	0.983550937019054	0.994945802196798	266	0.995436144896448	Classical (CD14++CD16-)	0.666666666666667
0.535269744323093	10.6585391241359	0.835056928671919	0.365767630517229	0.882009937166428	267	0.931942962829515	Non-classical (CD14+CD16++)	0.746478873239437
-0.570650866497772	10.7741620186969	0.861464716379668	0.358365279999881	0.882009937166428	268	0.931942962829515	Unclassified	0.823529411764706
0.245625328264894	10.3361124739436	0.190396029668913	0.664664673784864	0.965038363355675	269	0.987025794020747	Unclassified	0.72
1.10758858510267	10.3724623888499	3.0003820758767	0.0902122251022395	0.629316872688911	270	0.677747117889471	Unclassified	0.729166666666667
0.0980062220908407	10.7768393961235	0.0264089049825639	0.871645657989884	0.99228219203026	271	0.994052168519478	Unclassified	0.518518518518518
-0.281274008033202	11.3287183950421	0.214368222964581	0.645634384141656	0.965038363355675	272	0.987025794020747	Non-classical (CD14+CD16++)	0.837209302325581
0.0430573332261168	10.3088245015185	0.00455561574517305	0.946491508556362	0.99228219203026	273	0.994052168519478	Unclassified	0.916666666666667
0.0709045792203292	10.886569981993	0.0135828646095831	0.907747620814834	0.99228219203026	274	0.994052168519478	Unclassified	0.67741935483871
0.415672389214847	10.3413324285338	0.4468312438921	0.507316321775264	0.920480369231161	275	0.960218610174735	Unclassified	0.770833333333333
0.163447040620749	10.5871453054994	0.0765674142999876	0.78329284756503	0.991106606357178	276	0.994052168519478	Unclassified	0.538461538461538
0.0893809014845833	10.3716972847349	0.0209001795495012	0.885707776962927	0.99228219203026	277	0.994052168519478	Non-classical (CD14+CD16++)	0.901960784313726
-0.132021430339985	10.5255625414491	0.0610860183542754	0.805906945308632	0.991106606357178	278	0.994052168519478	Classical (CD14++CD16-)	0.516129032258065
0.107854302862539	10.8935714603446	0.0344772289503764	0.853544036973109	0.99228219203026	279	0.994052168519478	Unclassified	0.536082474226804
0.260674920310691	10.4410336712615	0.152867133565612	0.697686863590613	0.978636840311543	280	0.994052168519478	Non-classical (CD14+CD16++)	0.591836734693878
-0.510856170195287	10.8665853800121	0.751201008888414	0.39077255895455	0.896796010872654	281	0.944144621578765	Classical (CD14++CD16-)	0.54320987654321
0.13633709905067	10.5451899486819	0.0468535555741434	0.829626654639476	0.991966564250802	282	0.994052168519478	Unclassified	0.523076923076923
1.07369886193788	10.9665293802295	3.05977848821049	0.0871873012088831	0.629316872688911	283	0.677747117889471	Unclassified	0.666666666666667
0.75743200509255	10.9251567669707	1.28989589619831	0.262182159131616	0.808271383945352	284	0.86591534066419	Unclassified	0.820224719101124
-0.0630712195086485	10.3158970272728	0.0100923974282269	0.920432271048101	0.99228219203026	285	0.994052168519478	Classical (CD14++CD16-)	0.56
-0.0913223986408207	10.40907251346	0.0224390604762045	0.881605788385613	0.99228219203026	286	0.994052168519478	Unclassified	0.735849056603774
2.22415162173687	10.7758398472105	10.9133020509863	0.00189677167813769	0.100884622176829	287	0.107166492390273	Unclassified	0.544303797468354
0.703415607172036	10.6361115057772	1.45504525721849	0.23413100011546	0.78555335010942	288	0.840621042381512	Unclassified	0.571428571428571
-0.672554487771845	10.6073387596567	1.4776603589037	0.230452786321675	0.78555335010942	289	0.840621042381512	Unclassified	0.666666666666667
-0.384252855221941	10.3094306915511	0.449385942647443	0.506037974459005	0.920480369231161	290	0.960218610174735	Unclassified	0.521739130434783
0.389748727738721	11.0821013460327	0.47933172960665	0.49234310861191	0.920480369231161	291	0.960218610174735	Non-classical (CD14+CD16++)	0.935779816513762
-0.543569231290768	10.5015357639231	0.71791178333623	0.401390037708487	0.905301962538191	292	0.951687134947133	Unclassified	0.637931034482759
0.617511250214129	10.5067074560974	1.0653174703214	0.307614841438703	0.848710199648055	293	0.903854478698601	Classical (CD14++CD16-)	0.557377049180328
1.92246812175662	10.1645540918399	7.09157687775497	0.0107601598763004	0.255169505637981	294	0.276069811165316	Classical (CD14++CD16-)	0.731707317073171
0.879941512473403	10.1538752007207	1.2948725438111	0.261276783758844	0.808271383945352	295	0.86591534066419	Classical (CD14++CD16-)	0.527777777777778
1.28484299871364	10.8956363597512	4.86022258434648	0.0327275592208665	0.397032171055277	296	0.423079824439602	Unclassified	0.797872340425532
0.544536511296988	10.840586067267	0.551762893651694	0.461524275165397	0.920480369231161	297	0.960218610174735	Unclassified	0.615384615384615
-0.693213327656641	10.4774086193316	1.19825787597966	0.279593846959608	0.829057406687699	298	0.887747286807311	Unclassified	0.786885245901639
1.95017396999861	10.63306987158	9.39629946012888	0.0036982494138349	0.161782007947128	299	0.171648861638021	Classical (CD14++CD16-)	0.594202898550725
0.601629352299376	10.7190547795468	1.01463215365981	0.319273112049019	0.852195173163189	300	0.9073589677196	Unclassified	0.742857142857143
-0.62327609160461	10.6524560053907	1.10833117387897	0.298160959268414	0.840975597528689	301	0.896685494844111	Unclassified	0.753623188405797
-0.392611804859804	10.6956156039762	0.40116594497809	0.529748441426738	0.93151616141175	302	0.96978203973771	Unclassified	0.615384615384615
0.118941987141458	11.1040980683536	0.048819666670658	0.826128019862344	0.991106606357178	303	0.994052168519478	Classical (CD14++CD16-)	0.617391304347826
-0.115681172081879	11.3642609870117	0.0338284486649122	0.854912599406289	0.99228219203026	304	0.994052168519478	Non-classical (CD14+CD16++)	0.879699248120301
0.472346903790965	10.3708243960613	0.454048290386686	0.50392409096649	0.920480369231161	305	0.960218610174735	Unclassified	0.63265306122449
0.85006885354623	10.382644480095	2.36500183067912	0.131056318992877	0.718730520710761	306	0.769604081780777	Classical (CD14++CD16-)	0.537037037037037
0.733413957977855	10.8565828817282	1.64098220190906	0.206864956215634	0.78555335010942	307	0.840621042381512	Non-classical (CD14+CD16++)	0.848837209302326
0.252178883632713	10.6709370963812	0.181015022531708	0.672564837380101	0.965038363355675	308	0.987025794020747	Unclassified	0.515151515151515
0.261881123509869	10.6782719000316	0.178543550848413	0.674674460722716	0.965038363355675	309	0.987025794020747	Non-classical (CD14+CD16++)	0.76056338028169
0.719705770374653	11.4347475813281	0.918843514848307	0.342988002555747	0.876434807610522	310	0.929055065850305	Unclassified	0.586466165413534
0.431373882174715	10.4768628656792	0.475533126497658	0.494053820852701	0.920480369231161	311	0.960218610174735	Unclassified	0.689655172413793
1.51194382594342	10.3533092346332	5.14321140763795	0.0282718087183499	0.371043721636595	312	0.395353273623886	Classical (CD14++CD16-)	0.62
0.400337370688387	10.5816671381927	0.507253256362795	0.479991123990816	0.920480369231161	313	0.960218610174735	Classical (CD14++CD16-)	0.552238805970149
-0.772009257967104	10.3601217381486	1.75549616634004	0.191847491418494	0.78202295601249	314	0.840621042381512	Unclassified	0.755102040816326
-0.138866551509324	10.9243073603225	0.0586539435926786	0.809755365295501	0.991106606357178	315	0.994052168519478	Unclassified	0.548387096774194
-0.326498729773907	10.6658499150557	0.305147588217068	0.583453303698318	0.949199994097435	316	0.981322609569229	Unclassified	0.528571428571429
0.71312681443904	11.1804620339183	1.28841231897531	0.262452830198237	0.808271383945352	317	0.86591534066419	Unclassified	0.701754385964912
0.676385516961391	10.8727004290723	1.02621150110886	0.316558314083336	0.852195173163189	318	0.9073589677196	Unclassified	0.7
-0.0960659229474945	10.551762984726	0.021359875969204	0.884466716489725	0.99228219203026	319	0.994052168519478	Classical (CD14++CD16-)	0.545454545454545
0.109928662170672	10.7947017414105	0.0399784749619428	0.84241965054356	0.99228219203026	320	0.994052168519478	Unclassified	0.705128205128205
-0.307622439293784	10.2132988977048	0.260425832542899	0.612364512912697	0.964479898475015	321	0.987025794020747	Unclassified	0.604651162790698
-0.0238736249996403	10.8506507015572	0.00204818106548048	0.96410253473209	0.9930156407375	322	0.994052168519478	Unclassified	0.517241379310345
0.969714573544987	10.6032656667062	2.22904555494985	0.142535005213817	0.737883993335331	323	0.795688434988698	Classical (CD14++CD16-)	0.646153846153846
-0.0527113215513474	10.9968617559318	0.0102463785439457	0.919820083429567	0.99228219203026	324	0.994052168519478	Classical (CD14++CD16-)	0.54
0.525110677774713	10.0810074801139	0.690132615208097	0.410580049215823	0.908750508931022	325	0.954519514313095	Classical (CD14++CD16-)	0.789473684210526
-0.283649156628415	11.3668465449077	0.212596145669101	0.646998867794559	0.965038363355675	326	0.987025794020747	Unclassified	0.624113475177305
-0.399670312570102	10.6855221051847	0.468102641664263	0.497429615020962	0.920480369231161	327	0.960218610174735	Unclassified	0.64
-0.661829100552886	10.5671076642507	1.01502132212244	0.319181364196446	0.852195173163189	328	0.9073589677196	Unclassified	0.586206896551724
-0.572386700786264	10.8473703113966	1.20086920218222	0.278953380033652	0.829057406687699	329	0.887747286807311	Classical (CD14++CD16-)	0.511627906976744
2.0817442624504	10.7013900507007	12.0699140098725	0.00114171949087297	0.100884622176829	330	0.107166492390273	Classical (CD14++CD16-)	0.608108108108108
-0.215957922102047	10.8904397270093	0.126763342530322	0.723503986964581	0.980867796879582	331	0.994052168519478	Non-classical (CD14+CD16++)	0.764705882352941
0.112061444416373	10.8190328470837	0.0432086143323197	0.836266848653848	0.99228219203026	332	0.994052168519478	Classical (CD14++CD16-)	0.579545454545455
-0.437529739462081	10.6105412936885	0.507324263318754	0.480038926108658	0.920480369231161	333	0.960218610174735	Unclassified	0.555555555555556
-0.329373744120361	10.5931770067384	0.320766349429801	0.574009356071536	0.949199994097435	334	0.981322609569229	Unclassified	0.758064516129032
0.698079105588632	10.6592973423929	1.48181456443272	0.229944021937758	0.78555335010942	335	0.840621042381512	Non-classical (CD14+CD16++)	0.943661971830986
1.4342793107015	10.4418692869143	5.14656971595931	0.0282230417259409	0.371043721636595	336	0.395353273623886	Classical (CD14++CD16-)	0.528301886792453
0.0515695335837138	10.4706771780437	0.00757441532152989	0.931031246261348	0.99228219203026	337	0.994052168519478	Non-classical (CD14+CD16++)	0.9
0.55822773806367	10.6812233166566	0.904661643561057	0.346702122689303	0.876434807610522	338	0.929055065850305	Non-classical (CD14+CD16++)	0.774647887323944
-0.184823962362111	10.5361370995917	0.096879631650119	0.757068719608138	0.980867796879582	339	0.994052168519478	Unclassified	0.735294117647059
0.813794846143984	10.7826538323296	1.75259471484215	0.192350486455982	0.78202295601249	340	0.840621042381512	Unclassified	0.618421052631579
1.94316587476928	10.5726762533133	10.0532442798497	0.00273066575479888	0.130875250489328	341	0.13898296496279	Unclassified	0.786885245901639
-0.124892903594052	10.9095938801005	0.0447285718079501	0.833475130628161	0.99228219203026	342	0.994052168519478	Classical (CD14++CD16-)	0.526315789473684
0.361244796330096	10.6874224840737	0.353588872627925	0.555117529085838	0.94653615946731	343	0.981322609569229	Non-classical (CD14+CD16++)	0.89041095890411
0.696756956886225	10.5643956971678	1.20675438657536	0.277918147015513	0.829057406687699	344	0.887747286807311	Unclassified	0.710144927536232
-0.194602291007502	10.4527280597409	0.0962794635432578	0.757797949593157	0.980867796879582	345	0.994052168519478	Unclassified	0.781818181818182
0.189196708690974	10.2775537003124	0.0960116078251624	0.758124211421731	0.980867796879582	346	0.994052168519478	Unclassified	0.653061224489796
-0.367704032003981	10.5205400839746	0.312377689530027	0.579042951479642	0.949199994097435	347	0.981322609569229	Unclassified	0.8
0.668628217833931	10.5274999665598	1.00932146881285	0.320528676163464	0.852195173163189	348	0.9073589677196	Unclassified	0.626865671641791
-0.0765762132596409	11.231470196961	0.0175368306934072	0.895247243577171	0.99228219203026	349	0.994052168519478	Non-classical (CD14+CD16++)	0.857142857142857
0.465332860096941	10.3665865140805	0.348711229636665	0.557848118079629	0.94653615946731	350	0.981322609569229	Unclassified	0.608695652173913
1.18982803534254	10.8392202524025	4.12062075811552	0.0484031957383231	0.486965484397675	351	0.521026935528473	Classical (CD14++CD16-)	0.679012345679012
0.431647764953412	10.7704007903379	0.463729869070004	0.499434745653383	0.920480369231161	352	0.960218610174735	Unclassified	0.684210526315789
0.494677451522349	10.2154286890422	0.648635964723474	0.424854442682403	0.912529964495902	353	0.956609775787321	Unclassified	0.619047619047619
0.718860943957232	10.5201824122431	1.18179285717767	0.282878475370262	0.832005934140994	354	0.891150332840398	Unclassified	0.775862068965517
0.197137799867512	10.192674303508	0.109430015127769	0.742322822736688	0.980867796879582	355	0.994052168519478	Unclassified	0.558139534883721
1.0387803178062	10.5859463936659	2.99765845760363	0.0903537277053356	0.629316872688911	356	0.677747117889471	Classical (CD14++CD16-)	0.594202898550725
0.077153296339153	10.5361860479845	0.0146878938906891	0.904086435042662	0.99228219203026	357	0.994052168519478	Unclassified	0.761904761904762
-0.232868734506852	10.259714910166	0.145232285439742	0.704957776626697	0.979088841735233	358	0.994052168519478	Unclassified	0.555555555555556
-1.3495618703443	10.5597876450041	5.27525794585016	0.026360015478439	0.369782752345426	359	0.395353273623886	Classical (CD14++CD16-)	0.517241379310345
0.94388424885737	10.6784068474911	3.02944267777559	0.0885715191527913	0.629316872688911	360	0.677747117889471	Non-classical (CD14+CD16++)	0.472972972972973
0.206579214148116	10.7823439215734	0.13887691167039	0.711150864949946	0.980867796879582	361	0.994052168519478	Classical (CD14++CD16-)	0.523809523809524
2.4363169909962	10.6792832312155	14.3510437244507	0.000453571603904548	0.100884622176829	362	0.107166492390273	Unclassified	0.527777777777778
0.11661763670672	10.8265719956275	0.0280022012502231	0.867866176945225	0.99228219203026	363	0.994052168519478	Unclassified	0.782051282051282
2.0752065518072	11.0169099706235	11.2221368485294	0.00166070171260713	0.100884622176829	364	0.107166492390273	Unclassified	0.670103092783505
-0.0866254960647718	11.0607990278264	0.0295267007954796	0.864335673171341	0.99228219203026	365	0.994052168519478	Classical (CD14++CD16-)	0.514018691588785
0.148397886054893	10.8946650838369	0.0737242789643119	0.787229472366259	0.991106606357178	366	0.994052168519478	Unclassified	0.625
-0.764217297720659	10.3972507386266	1.87705737180813	0.177437095390661	0.776450848289599	367	0.840621042381512	Unclassified	0.528301886792453
0.422149032105662	10.6282565850523	0.59700508198203	0.44374521489666	0.920480369231161	368	0.960218610174735	Classical (CD14++CD16-)	0.647058823529412
0.688333069552511	10.5898522600645	1.14474952530565	0.290453492060642	0.838526603166374	369	0.895929127427928	Non-classical (CD14+CD16++)	0.90625
-0.809506707898801	10.4310977379215	1.53364498659373	0.222097041212103	0.78555335010942	370	0.840621042381512	Unclassified	0.78
0.352985353144416	10.0644707484036	0.258042825875384	0.613991335770196	0.964479898475015	371	0.987025794020747	Unclassified	0.736842105263158
0.950183655880758	10.7460265102179	2.12493946942386	0.151980652388135	0.748413980890984	372	0.811073897465556	Unclassified	0.652777777777778
-0.0221907868030598	10.5650749187555	0.00151816395831408	0.969094681187088	0.993557330194051	373	0.994079244336391	Non-classical (CD14+CD16++)	0.75
0.341283947005774	10.311417197467	0.312022791286962	0.579257863767545	0.949199994097435	374	0.981322609569229	Unclassified	0.74
-0.19493379100602	10.6467696298418	0.148738856114024	0.701552915645022	0.978636840311543	375	0.994052168519478	Classical (CD14++CD16-)	0.585714285714286
-0.242696034745768	10.7262536717777	0.215672979482326	0.644586351236399	0.965038363355675	376	0.987025794020747	Classical (CD14++CD16-)	0.558441558441558
0.0982291274567736	10.6099660621195	0.0205966988001295	0.88653475011363	0.99228219203026	377	0.994052168519478	Classical (CD14++CD16-)	0.576271186440678
0.529564188396544	10.3371774912879	0.551348039858468	0.461691707009877	0.920480369231161	378	0.960218610174735	Non-classical (CD14+CD16++)	0.96
-0.178923345148051	10.5946118949955	0.0867699155774083	0.769702162396079	0.982850453521147	379	0.994052168519478	Non-classical (CD14+CD16++)	0.852941176470588
0.0824330011757102	10.5761409921565	0.0168625280114406	0.897269115012861	0.99228219203026	380	0.994052168519478	Non-classical (CD14+CD16++)	0.833333333333333
-0.163551868169209	10.8130138377507	0.0809289309090249	0.777369781092438	0.987576915775598	381	0.994052168519478	Classical (CD14++CD16-)	0.506329113924051
0.676806848618003	10.6117650218865	1.07649562239139	0.305120329920495	0.844166246113371	382	0.899573707019773	Non-classical (CD14+CD16++)	0.5
-0.505331288327565	10.7826748006211	0.638404257035472	0.428557871859521	0.912529964495902	383	0.956609775787321	Unclassified	0.72
0.234662156172399	10.5501286276049	0.190354312106045	0.664699097383577	0.965038363355675	384	0.987025794020747	Classical (CD14++CD16-)	0.681818181818182
-1.20463723607779	10.3926019023695	3.07076033231809	0.0866405592952072	0.629316872688911	385	0.677747117889471	Unclassified	0.75
0.321118196096124	10.7926453240747	0.192371442046604	0.663084547234766	0.965038363355675	386	0.987025794020747	Unclassified	0.549295774647887
-0.398191692927415	10.3748132991996	0.452501002522999	0.504648038254912	0.920480369231161	387	0.960218610174735	Unclassified	0.589285714285714
-0.344714223180256	10.8148477089624	0.345548914987349	0.559632284681853	0.947948563848852	388	0.981322609569229	Classical (CD14++CD16-)	0.548780487804878
-0.363890986388454	10.3267312320126	0.377086977142509	0.542253967295366	0.94340477015492	389	0.980180373056367	Classical (CD14++CD16-)	0.595744680851064
0.259903121361732	10.806029976212	0.260608940970765	0.61218667448909	0.964479898475015	390	0.987025794020747	Unclassified	0.544303797468354
-0.303884811226593	10.4773003978135	0.23725924423746	0.628597342709708	0.965038363355675	391	0.987025794020747	Unclassified	0.770491803278688
-0.0685507572185892	10.0081767058537	0.0112027358460326	0.916185379341598	0.99228219203026	392	0.994052168519478	Classical (CD14++CD16-)	0.685714285714286
1.33445631335334	10.4328380648303	4.25374956905212	0.0450650285348594	0.475400995743072	393	0.508664626921563	Classical (CD14++CD16-)	0.53448275862069
0.146163139840079	10.6231787248989	0.0517739333514399	0.82105299319463	0.991106606357178	394	0.994052168519478	Unclassified	0.758064516129032
1.00814445043729	10.3583004520008	1.87957596514713	0.17729717151241	0.776450848289599	395	0.840621042381512	Unclassified	0.723404255319149
0.87890320735358	10.3591623947851	1.67015727562548	0.202946720627427	0.78555335010942	396	0.840621042381512	Classical (CD14++CD16-)	0.653846153846154
1.57798006149429	10.358971244971	5.99777969914348	0.0182770841506828	0.327935391030999	397	0.357052598137835	Unclassified	0.583333333333333
-1.12554709769599	10.7732685237587	3.24319327542148	0.0785393749456025	0.592615283680456	398	0.639398523471911	Classical (CD14++CD16-)	0.616438356164384
-0.803368388482275	10.5060732518574	2.06276977852822	0.157821939304257	0.748413980890984	399	0.811073897465556	Classical (CD14++CD16-)	0.583333333333333
-0.0329765053900372	11.0322847014078	0.00400476273204435	0.949826048345136	0.9930156407375	400	0.994052168519478	Non-classical (CD14+CD16++)	0.854368932038835
0.816508209837193	10.5694989991218	1.62565801732111	0.20895978476944	0.78555335010942	401	0.840621042381512	Unclassified	0.716666666666667
0.968782211939526	10.7128533710349	2.05689214511178	0.15854954816064	0.748413980890984	402	0.811530118889578	Unclassified	0.704225352112676
0.720225934390874	10.3511593681306	1.47929495817087	0.230211933548843	0.78555335010942	403	0.840621042381512	Classical (CD14++CD16-)	0.596153846153846
1.60966797671112	10.6925045555084	6.5405576550048	0.0140466293679721	0.290823501328773	404	0.313314459349512	Classical (CD14++CD16-)	0.657534246575342
1.04203432840694	11.1709676890995	2.09389959449842	0.154936771549815	0.748413980890984	405	0.811073897465556	Unclassified	0.672897196261682
0.51192533279334	10.2071795437214	0.731925481359501	0.396772802994581	0.90169314559272	406	0.947906781145441	Non-classical (CD14+CD16++)	0.902439024390244
0.166547690937807	10.7936946019658	0.10099672286867	0.752100557249667	0.980867796879582	407	0.994052168519478	Classical (CD14++CD16-)	0.581395348837209
-0.200169606764407	10.1965121934721	0.0969855056631247	0.756940335892693	0.980867796879582	408	0.994052168519478	Unclassified	0.533333333333333
0.487042455234941	10.7332614544269	0.569111944937331	0.45460881144569	0.920480369231161	409	0.960218610174735	Unclassified	0.714285714285714
-0.574667509369274	10.8624040575362	1.24618219432476	0.270183081107101	0.820433990191074	410	0.878429445529231	Unclassified	0.616279069767442
0.239963421974419	10.8117044631484	0.14927034306262	0.701085495817965	0.978636840311543	411	0.994052168519478	Non-classical (CD14+CD16++)	0.904761904761905
-0.599243293280667	10.4340216432714	1.1587102821067	0.287445911122849	0.834682587400459	412	0.892778658633261	Classical (CD14++CD16-)	0.574074074074074
-0.474075794801489	10.3589963818573	0.515415296203095	0.476577967313811	0.920480369231161	413	0.960218610174735	Unclassified	0.709090909090909
0.533465481328852	10.8345350813145	0.828971062042235	0.367504140486012	0.882009937166428	414	0.931942962829515	Non-classical (CD14+CD16++)	0.658823529411765
0.0500112263682224	11.0430795242987	0.00649786082680102	0.936116202516799	0.99228219203026	415	0.994052168519478	Classical (CD14++CD16-)	0.518867924528302
0.308998538503767	10.3590786618535	0.205387091391885	0.652622156481293	0.965038363355675	416	0.987025794020747	Non-classical (CD14+CD16++)	0.555555555555556
1.09501675842291	10.1563822493378	2.69121090559703	0.107994617546275	0.668090925938449	417	0.716222979884349	Unclassified	0.842105263157895
2.40909708407077	10.4025603578465	11.8766867932399	0.00125697472478915	0.100884622176829	418	0.107166492390273	Unclassified	0.519230769230769
0.333556770773713	10.1271489475381	0.301469429845941	0.585669331286427	0.949199994097435	419	0.981322609569229	Classical (CD14++CD16-)	0.666666666666667
-0.398459077981605	10.6810200089626	0.381681451587589	0.539871942232942	0.943355183270194	420	0.980180373056367	Unclassified	0.632911392405063
-0.50943725128136	10.5042750867972	0.566834812624753	0.455506988691424	0.920480369231161	421	0.960218610174735	Unclassified	0.677966101694915
-0.439042754571653	10.1401312665589	0.502736472153037	0.482019966444862	0.920480369231161	422	0.960218610174735	Unclassified	0.58974358974359
-0.567437174798154	10.7740303346735	0.972072905358301	0.329525123553408	0.862534954573767	423	0.915573133722599	Classical (CD14++CD16-)	0.620253164556962
-0.817234475121841	10.1092306879904	1.4441324421785	0.235864982195634	0.78555335010942	424	0.840621042381512	Unclassified	0.595238095238095
-0.131924903419842	10.863372232731	0.0620371319624938	0.804433159428912	0.991106606357178	425	0.994052168519478	Unclassified	0.6
2.00312039672924	10.4345686725956	9.23397649798843	0.00397827855909985	0.161782007947128	426	0.171648861638021	Unclassified	0.672413793103448
0.61555931641774	10.6164561889476	1.05452650814671	0.310048704588992	0.84936641029735	427	0.905561781834637	Non-classical (CD14+CD16++)	0.882352941176471
0.908648749536168	10.106650335433	2.08182696613834	0.156017764122152	0.748413980890984	428	0.811073897465556	Unclassified	0.605263157894737
-0.256528890298428	10.5652774810711	0.245222897146677	0.622858238747219	0.965038363355675	429	0.987025794020747	Classical (CD14++CD16-)	0.590909090909091
0.154732915075798	10.6944031837619	0.067148644259819	0.796736419762766	0.991106606357178	430	0.994052168519478	Unclassified	0.5
0.174351197698957	10.754852674374	0.0914436004011275	0.763766989931513	0.980867796879582	431	0.994052168519478	Non-classical (CD14+CD16++)	0.8625
0.143621530899202	10.5346973819991	0.0626595117008251	0.803478065708155	0.991106606357178	432	0.994052168519478	Classical (CD14++CD16-)	0.553846153846154
1.08746842799537	10.5089887152116	2.50475562610181	0.120626254365952	0.707426532694458	433	0.76140637897312	Classical (CD14++CD16-)	0.56140350877193
-0.812891666212207	10.4778003034281	1.56259914883965	0.217856833315852	0.78555335010942	434	0.840621042381512	Unclassified	0.846153846153846
2.14113584057871	11.0414146821852	11.2500982345394	0.00164091581927711	0.100884622176829	435	0.107166492390273	Unclassified	0.6
-0.139163634377443	10.6745932148704	0.0518039925798644	0.821001963591361	0.991106606357178	436	0.994052168519478	Unclassified	0.662337662337662
-0.0188046106378423	10.7412249240838	0.00133856895087138	0.970979322061495	0.993557330194051	437	0.994079244336391	Unclassified	0.54320987654321
0.0429990462252384	10.3403874864947	0.00484210453693566	0.944837358483362	0.99228219203026	438	0.994052168519478	Unclassified	0.58
-0.0640233239510165	10.4569717255609	0.0148190783622041	0.90364964347625	0.99228219203026	439	0.994052168519478	Unclassified	0.578947368421053
0.664440370631729	10.8161912843027	1.20842779620735	0.277589642823324	0.829057406687699	440	0.887747286807311	Non-classical (CD14+CD16++)	0.594936708860759
1.13323310345892	11.1042604351992	3.06839983745986	0.0867577542348596	0.629316872688911	441	0.677747117889471	Unclassified	0.669724770642202
0.00645194543333861	10.6595590767659	0.000173037236459327	0.989563779982744	0.995970914410733	442	0.996081007520044	Unclassified	0.646153846153846
0.565813339838078	11.0963313401524	1.16301313817449	0.286563902554394	0.834554523228587	443	0.892778658633261	Classical (CD14++CD16-)	0.669642857142857
0.192571439556726	10.4925508835519	0.116192749625157	0.734780605917606	0.980867796879582	444	0.994052168519478	Non-classical (CD14+CD16++)	0.745762711864407
-0.0393760389191886	10.6275236285371	0.00476259013509473	0.945285333654261	0.99228219203026	445	0.994052168519478	Unclassified	0.507462686567164
-0.46100783675057	10.5489446360009	0.669884690887491	0.417386561448318	0.912529964495902	446	0.956609775787321	Unclassified	0.596774193548387
0.328434708836035	10.4018563452098	0.324460386066171	0.571759971933426	0.949199994097435	447	0.981322609569229	Classical (CD14++CD16-)	0.537037037037037
-0.126961886574171	10.4332438179876	0.0414920380288333	0.839525145936988	0.99228219203026	448	0.994052168519478	Classical (CD14++CD16-)	0.509090909090909
-0.413934951153978	10.2839589119806	0.469461364068754	0.496809383584237	0.920480369231161	449	0.960218610174735	Unclassified	0.553191489361702
0.573299696935669	10.4519562139845	0.705967975064618	0.4053034193549	0.908750508931022	450	0.954519514313095	Non-classical (CD14+CD16++)	0.69811320754717
1.96303645992134	10.517351968571	10.9545858631924	0.00183983792668104	0.100884622176829	451	0.107166492390273	Unclassified	0.666666666666667
0.419181088547667	10.7812522227674	0.522427215954154	0.473611856649129	0.920480369231161	452	0.960218610174735	Non-classical (CD14+CD16++)	0.67948717948718
0.74930052844478	10.2033328484392	1.10489967292307	0.298900965386703	0.840975597528689	453	0.897219952482999	Non-classical (CD14+CD16++)	0.675
0.369743489609605	10.859925134278	0.447454280456018	0.506958803263955	0.920480369231161	454	0.960218610174735	Unclassified	0.511627906976744
-0.254195445238319	11.0791723833181	0.25290486035937	0.617479113362132	0.964479898475015	455	0.987025794020747	Classical (CD14++CD16-)	0.522935779816514
0.235712804090304	10.4484042104328	0.172844204440811	0.679563842661632	0.965038363355675	456	0.987025794020747	Classical (CD14++CD16-)	0.509090909090909
0.458894456663314	10.9037037502554	0.662941808128443	0.419884190499148	0.912529964495902	457	0.956609775787321	Unclassified	0.802325581395349
-0.279571858960442	10.6620388611057	0.24691196840432	0.621718151352337	0.965038363355675	458	0.987025794020747	Unclassified	0.569444444444444
1.47464507342506	10.6687560013574	5.33893263896788	0.0255756973940154	0.363905637206276	459	0.392049833846511	Unclassified	0.611940298507463
0.553083151655751	10.9250794465199	1.13573372268494	0.29221605112721	0.840561202025369	460	0.896668635187092	Classical (CD14++CD16-)	0.521276595744681
-0.803759666718498	10.7941470631851	1.54842372773017	0.21992022948188	0.78555335010942	461	0.840621042381512	Unclassified	0.618421052631579
0.262172182247575	10.4804366826675	0.138666039091149	0.711388635276355	0.980867796879582	462	0.994052168519478	Unclassified	0.60377358490566
-0.800604347592945	10.4487474366929	1.5410868675415	0.220997609498239	0.78555335010942	463	0.840621042381512	Unclassified	0.633333333333333
-0.0661618202989614	10.7136809023785	0.0133881349780178	0.908408258825748	0.99228219203026	464	0.994052168519478	Non-classical (CD14+CD16++)	0.797297297297297
-0.0831192296359259	10.4999180493562	0.019409524944056	0.889831070992977	0.99228219203026	465	0.994052168519478	Unclassified	0.590909090909091
0.0821541925340669	10.2367451394289	0.0142239746551261	0.905605863220485	0.99228219203026	466	0.994052168519478	Non-classical (CD14+CD16++)	0.863636363636364
-0.505897392319853	10.5313148370202	0.641485089236903	0.427453873601119	0.912529964495902	467	0.956609775787321	Classical (CD14++CD16-)	0.578125
0.0722013467444172	10.8582637889461	0.015571423445012	0.901258623246714	0.99228219203026	468	0.994052168519478	Non-classical (CD14+CD16++)	0.80952380952381
0.757452375222976	10.9071305998606	1.57994190519807	0.215364549584262	0.78555335010942	469	0.840621042381512	Unclassified	0.72289156626506
-0.0973769579294064	10.7447331500743	0.0229690720387379	0.880226493829695	0.99228219203026	470	0.994052168519478	Non-classical (CD14+CD16++)	0.763888888888889
0.702860956996817	10.3756845181814	1.52551635854658	0.223169232596627	0.78555335010942	471	0.840621042381512	Classical (CD14++CD16-)	0.641509433962264
0.59330636674765	10.4031222091716	0.952956188083865	0.334275594844853	0.862534954573767	472	0.915573133722599	Non-classical (CD14+CD16++)	0.754716981132076
-0.147740050335756	10.6459310824323	0.0600950174641188	0.807479349162808	0.991106606357178	473	0.994052168519478	Unclassified	0.676056338028169
-0.631110395150331	10.8507081344373	1.49638185449089	0.227569007361595	0.78555335010942	474	0.840621042381512	Unclassified	0.720930232558139
1.9545344461289	10.9189805979333	10.0545207370929	0.00275941793200391	0.130875250489328	475	0.13898296496279	Classical (CD14++CD16-)	0.505376344086022
-0.168349511055244	10.2652174474578	0.0678879143126258	0.795646061983768	0.991106606357178	476	0.994052168519478	Unclassified	0.6
0.904607119842874	10.5536287811945	1.51365079780635	0.225084387663895	0.78555335010942	477	0.840621042381512	Unclassified	0.719298245614035
-0.554968659192498	10.589894681114	0.90715217849695	0.346045860096378	0.876434807610522	478	0.929055065850305	Unclassified	0.696969696969697
0.355933870307157	10.4315877714285	0.370601654527864	0.545732966950642	0.943663255352151	479	0.980180373056367	Unclassified	0.87719298245614
-0.0249707019858946	10.6970552266551	0.00220701538727991	0.962737043211886	0.9930156407375	480	0.994052168519478	Unclassified	0.643835616438356
-0.605490899783829	10.7548282818283	0.958890730261695	0.332790939239065	0.862534954573767	481	0.915573133722599	Classical (CD14++CD16-)	0.616438356164384
0.4235869233628	10.4217775903623	0.487621303727964	0.488644569284986	0.920480369231161	482	0.960218610174735	Unclassified	0.769230769230769
0.822982767232304	11.2698874560901	1.39249633502055	0.244289969743279	0.800371085079955	483	0.856730565082139	Unclassified	0.626016260162602
1.63828401634049	10.4244641930875	6.90689207313901	0.0117050793609202	0.271122303336663	484	0.29307718913918	Classical (CD14++CD16-)	0.589285714285714
0.456180824079899	10.9775343922661	0.408200206685627	0.526178433449741	0.930859182443946	485	0.96978203973771	Classical (CD14++CD16-)	0.511363636363636
1.97462065248476	10.1952807296531	5.9656797139186	0.0186492087630141	0.327935391030999	486	0.357052598137835	Unclassified	0.615384615384615
0.309578037213805	10.752402050841	0.268030398582705	0.607235238040508	0.963224298193199	487	0.987025794020747	Unclassified	0.73972602739726
0.00127512259304706	10.4067233952238	3.8853761402938e-06	0.998435937382241	0.998673107229452	488	0.998673107229452	Unclassified	0.596491228070175
0.607977588496688	10.5811355071511	1.07803084539868	0.304779827114874	0.844166246113371	489	0.899573707019773	Classical (CD14++CD16-)	0.578125
1.13663824529801	11.0991165706639	2.99817595060147	0.0903268227743282	0.629316872688911	490	0.677747117889471	Unclassified	0.702970297029703
-0.765229050571943	10.6225133703098	1.59426394818024	0.213332608009732	0.78555335010942	491	0.840621042381512	Classical (CD14++CD16-)	0.578125
0.0576176210523237	10.555668281487	0.00943275995280714	0.923067838339116	0.99228219203026	492	0.994052168519478	Classical (CD14++CD16-)	0.508771929824561
-0.275157795580185	11.1092961268727	0.268199787084907	0.607067933321475	0.963224298193199	493	0.987025794020747	Classical (CD14++CD16-)	0.523364485981308
-0.372773453926854	10.8461540614339	0.432215717751065	0.514309639335464	0.922025763939553	494	0.96023839498991	Unclassified	0.686046511627907
1.46219234771259	10.780560549274	4.0088982936303	0.0514137880436107	0.502040518543493	495	0.537957900320533	Unclassified	0.565789473684211
1.24067171443791	10.81939782906	3.80584075510796	0.0574252055837669	0.541540138165112	496	0.581237914738723	Unclassified	0.632911392405063
-0.386368361724004	10.6996603534735	0.436770031535307	0.51211239104069	0.922025763939553	497	0.96023839498991	Unclassified	0.537313432835821
-0.452609423901976	10.3147720878504	0.585885347234381	0.44800482198386	0.920480369231161	498	0.960218610174735	Non-classical (CD14+CD16++)	0.680851063829787
2.02179027392526	10.3773702048118	9.25922337185894	0.00393328990501361	0.161782007947128	499	0.171648861638021	Classical (CD14++CD16-)	0.519230769230769
-0.59285505460016	10.5919206708149	1.03380256883699	0.314795348742725	0.852129289435786	500	0.9073589677196	Unclassified	0.540983606557377
-0.553793310481691	10.2932831329562	0.798653078295001	0.376332065177709	0.886115217297867	501	0.935509590677005	Unclassified	0.714285714285714
0.664292213942103	10.3969160477524	0.968353998040772	0.330442031155723	0.862534954573767	502	0.915573133722599	Non-classical (CD14+CD16++)	0.51063829787234
0.22086897080213	10.5722569452566	0.12959324786669	0.720566968816554	0.980867796879582	503	0.994052168519478	Unclassified	0.661290322580645
0.911775321889021	11.317667319586	1.98111671256423	0.166260080358158	0.759742999390951	504	0.828456349657254	Unclassified	0.645669291338583
0.510951925110306	10.6539398176854	0.906585935239759	0.346086622271678	0.876434807610522	505	0.929055065850305	Classical (CD14++CD16-)	0.579710144927536
0.257065111987884	10.2460299324844	0.179311405744346	0.674017188154595	0.965038363355675	506	0.987025794020747	Classical (CD14++CD16-)	0.553191489361702
-0.126749731602198	10.7840058747244	0.0585743908987033	0.809858401277624	0.991106606357178	507	0.994052168519478	Classical (CD14++CD16-)	0.573170731707317
0.226920567249246	10.4573900197372	0.172142560778776	0.680177641642253	0.965038363355675	508	0.987025794020747	Classical (CD14++CD16-)	0.578947368421053
-1.23247661551154	10.1689492616046	3.87920483310702	0.0551685968302685	0.532427872560087	509	0.571067992248247	Classical (CD14++CD16-)	0.636363636363636
-0.658139784357602	11.0176948318245	1.76396622432379	0.190799136312153	0.78202295601249	510	0.840621042381512	Classical (CD14++CD16-)	0.589473684210526
-0.395252777953145	10.3922190159182	0.458116890640048	0.50202902682812	0.920480369231161	511	0.960218610174735	Unclassified	0.581818181818182
0.1479413097721	10.4389386170329	0.0516395396064825	0.821281335715039	0.991106606357178	512	0.994052168519478	Classical (CD14++CD16-)	0.716666666666667
0.838471225056892	10.138247488174	1.66996291065115	0.202972524831218	0.78555335010942	513	0.840621042381512	Classical (CD14++CD16-)	0.743589743589744
1.45260671289976	10.48048138344	5.94346052818146	0.0187673868361114	0.327935391030999	514	0.357052598137835	Unclassified	0.783333333333333
0.404665285273092	10.3472442894342	0.43473864983219	0.513090391766258	0.922025763939553	515	0.96023839498991	Classical (CD14++CD16-)	0.611111111111111
-0.741129285001744	10.4490951670309	1.17451043894848	0.284347199709019	0.832005934140994	516	0.891150332840398	Unclassified	0.716981132075472
0.188633171218104	10.8382334274331	0.1074973942949	0.744558057193169	0.980867796879582	517	0.994052168519478	Classical (CD14++CD16-)	0.597826086956522
0.28610031764527	10.9378595881241	0.238060762844112	0.628019566612271	0.965038363355675	518	0.987025794020747	Unclassified	0.54
2.76994277526109	10.193792250957	15.687359452745	0.000262353555425141	0.100884622176829	519	0.107166492390273	Classical (CD14++CD16-)	0.558139534883721
0.0132951266159313	11.0249857564518	0.000551025072598437	0.981377793216383	0.994356339820465	520	0.994799223315144	Unclassified	0.666666666666667
-0.480191030638531	10.3849089960709	0.490605724513637	0.487324496387704	0.920480369231161	521	0.960218610174735	Non-classical (CD14+CD16++)	0.78
0.759121901588255	10.7007789435724	1.6506043813294	0.205562630419657	0.78555335010942	522	0.840621042381512	Classical (CD14++CD16-)	0.636363636363636
1.7373916334188	10.6892240813169	7.78114976963937	0.00775845295933237	0.216519777854407	523	0.232803846242979	Unclassified	0.583333333333333
0.0913385638193753	10.4291495246648	0.0185372099767884	0.892319207497592	0.99228219203026	524	0.994052168519478	Unclassified	0.7
0.124024575804459	10.4147043916291	0.0424077270876777	0.837789205660396	0.99228219203026	525	0.994052168519478	Classical (CD14++CD16-)	0.584905660377358
0.269010146983416	10.4921698761228	0.215666844976559	0.644594281112387	0.965038363355675	526	0.987025794020747	Classical (CD14++CD16-)	0.603448275862069
-0.854492461724899	10.3471345781656	2.110715548926	0.153239981964685	0.748413980890984	527	0.811073897465556	Unclassified	0.92156862745098
-0.254021721414473	11.0193491186326	0.212012225836387	0.647449995816016	0.965038363355675	528	0.987025794020747	Non-classical (CD14+CD16++)	0.858585858585859
1.44619777865763	10.2675880710781	4.42249836081912	0.0411899063081463	0.455834963143486	529	0.49016273735777	Unclassified	0.595744680851064
-0.132597354609937	10.2876725680759	0.0502288496305514	0.823697298234736	0.991106606357178	530	0.994052168519478	Unclassified	0.673913043478261
-0.987727333658414	10.7380750590667	2.34534483983047	0.132777525914438	0.718730520710761	531	0.769604081780777	Classical (CD14++CD16-)	0.594202898550725
-0.715811853723358	10.6407253757302	1.49095013563649	0.228536379987413	0.78555335010942	532	0.840621042381512	Unclassified	0.527777777777778
0.206270824331122	11.0385693521663	0.12630190073067	0.723986395512058	0.980867796879582	533	0.994052168519478	Non-classical (CD14+CD16++)	0.841584158415842
-0.554540661795914	10.6567148186816	0.844766784984785	0.363021021455398	0.882009937166428	534	0.931942962829515	Classical (CD14++CD16-)	0.52112676056338
-0.598677265337305	10.3668351032274	0.809119846003827	0.373250505084268	0.885136912056979	535	0.934336227060557	Unclassified	0.803571428571429
-0.0624130370588715	10.8790287946422	0.0107049384482738	0.918061764217729	0.99228219203026	536	0.994052168519478	Classical (CD14++CD16-)	0.558139534883721
0.122447473472644	10.5990302715668	0.0447209387442658	0.833489125044853	0.99228219203026	537	0.994052168519478	Classical (CD14++CD16-)	0.558823529411765
0.0970742170448472	10.7315234214672	0.0243113536569194	0.87680456751321	0.99228219203026	538	0.994052168519478	Unclassified	0.785714285714286
-0.0424071919932382	10.6862652550133	0.00526530050940886	0.942481406874949	0.99228219203026	539	0.994052168519478	Classical (CD14++CD16-)	0.531645569620253
-1.04332221913263	10.1828973196585	2.80142924173346	0.101237025319401	0.663368929066601	540	0.710364512984106	Non-classical (CD14+CD16++)	0.825
2.3251166220119	10.1094927033311	12.0719560447622	0.00114073515676369	0.100884622176829	541	0.107166492390273	Classical (CD14++CD16-)	0.540540540540541
-0.433129796328138	10.5608639147872	0.422846109557607	0.518882868948928	0.922870245487735	542	0.961953816966163	Unclassified	0.725806451612903
0.411522651316411	10.7261905130395	0.514409541111665	0.476981780737903	0.920480369231161	543	0.960218610174735	Non-classical (CD14+CD16++)	0.805555555555556
-0.776454295060315	10.1905147343767	1.38517553257351	0.245514680623727	0.801746301315515	544	0.857836152816795	Unclassified	0.6
0.0415699592833033	10.4173877842006	0.00447963989879765	0.946938889327715	0.99228219203026	545	0.994052168519478	Unclassified	0.781818181818182
0.888316572610413	10.5774753793913	2.00781965353107	0.163493643874789	0.759742999390951	546	0.828456349657254	Unclassified	0.564516129032258
-0.657573066739463	10.3871019293426	1.0378527030984	0.313860109801698	0.852129289435786	547	0.9073589677196	Unclassified	0.647058823529412
-0.266017356389279	11.1469640381413	0.22128029175697	0.640376914706947	0.965038363355675	548	0.987025794020747	Classical (CD14++CD16-)	0.551724137931034
0.496747741063977	10.8485033031713	0.909533569314746	0.345311488068668	0.876434807610522	549	0.929055065850305	Classical (CD14++CD16-)	0.583333333333333
0.174383770283156	10.4412493819719	0.103329712997356	0.749351831751333	0.980867796879582	550	0.994052168519478	Classical (CD14++CD16-)	0.672727272727273
-0.043504989347347	10.6121029353407	0.0057788775725897	0.939739563050465	0.99228219203026	551	0.994052168519478	Classical (CD14++CD16-)	0.6875
-0.882445391155015	10.5317483999031	2.34517927383286	0.132702952335801	0.718730520710761	552	0.769604081780777	Unclassified	0.580645161290323
0.297060224813493	10.6797965132551	0.300507007928966	0.58626246718006	0.949199994097435	553	0.981322609569229	Classical (CD14++CD16-)	0.555555555555556
-0.562463360935023	10.5732391604919	0.885887488008507	0.351705162665127	0.882009937166428	554	0.931942962829515	Non-classical (CD14+CD16++)	0.67741935483871
0.687453039047722	10.576721262403	1.0116729726392	0.319971910591242	0.852195173163189	555	0.9073589677196	Non-classical (CD14+CD16++)	0.646153846153846
-0.382185247827829	10.2349995803944	0.400104764954941	0.530290826827774	0.93151616141175	556	0.96978203973771	Unclassified	0.51063829787234
1.69240680318543	10.2726043218337	6.23302522898164	0.0163346658534113	0.312871676730724	557	0.336230730111117	Unclassified	0.608695652173913
0.799971086990446	10.5867422793476	1.83213354226758	0.182750824181157	0.781200948001857	558	0.840621042381512	Classical (CD14++CD16-)	0.597014925373134
-0.69334943581466	10.3796975816545	1.29496984908494	0.261259121164863	0.808271383945352	559	0.86591534066419	Unclassified	0.867924528301887
1.02670237614806	10.7044886387393	2.75285637236717	0.104154280435461	0.668090925938449	560	0.714593933795476	Classical (CD14++CD16-)	0.558441558441558
0.488818113482354	10.0460173172268	0.64654013444583	0.425561787947886	0.912529964495902	561	0.956609775787321	Unclassified	0.514285714285714
1.47957935575284	10.7974540231169	5.40765191731137	0.024695965918749	0.356480899348899	562	0.38280984479416	Classical (CD14++CD16-)	0.666666666666667
1.51043727863612	10.2584955753717	4.88521039737534	0.0323050545890355	0.397032171055277	563	0.423079824439602	Unclassified	0.613636363636364
-0.00502874627555355	11.304946022985	0.000106217562030338	0.991822356093714	0.995970914410733	564	0.996081007520044	Classical (CD14++CD16-)	0.525925925925926
1.01362366133971	10.7569054114131	2.10067406023548	0.154285906895679	0.748413980890984	565	0.811073897465556	Unclassified	0.642857142857143
0.395961942269332	10.2852083985414	0.34952988803847	0.557388018787584	0.94653615946731	566	0.981322609569229	Unclassified	0.739130434782609
0.679315377355233	10.6715405611837	1.12975728772406	0.293594414567742	0.840561202025369	567	0.896668635187092	Classical (CD14++CD16-)	0.507246376811594
0.39784098082028	10.9932813901537	0.498211044462669	0.483987480436748	0.920480369231161	568	0.960218610174735	Unclassified	0.861702127659574
-1.01737033351796	10.4536525152983	2.46029838465632	0.12388180315926	0.713215467899554	569	0.767198213136268	Unclassified	0.636363636363636
0.150416280478575	10.9777695196304	0.069549312498765	0.793218593409303	0.991106606357178	570	0.994052168519478	Unclassified	0.63
-0.287109606226904	11.027993728559	0.204705522531931	0.653159947764214	0.965038363355675	571	0.987025794020747	Non-classical (CD14+CD16++)	0.864583333333333
-0.129084680776974	11.02751888503	0.0645075322796848	0.800660424248911	0.991106606357178	572	0.994052168519478	Classical (CD14++CD16-)	0.564356435643564
1.79109308925488	10.2206880542679	7.58720955125931	0.00844451760028641	0.221335250786454	573	0.23962576207132	Unclassified	0.511627906976744
0.422817880915239	10.5254097441087	0.583100258749048	0.449067812423686	0.920480369231161	574	0.960218610174735	Unclassified	0.609375
0.527739607094984	10.4824830012108	0.815102183851661	0.371494322030653	0.885136912056979	575	0.934290733949042	Classical (CD14++CD16-)	0.532258064516129
-0.327927922546079	10.2262463231356	0.274462214368445	0.602968761349272	0.963224298193199	576	0.987025794020747	Unclassified	0.795454545454545
-0.82186524351638	10.4710600633705	1.7097417384446	0.197773103209468	0.78555335010942	577	0.840621042381512	Unclassified	0.685185185185185
-0.348129872312445	10.3113894267544	0.314658833874472	0.577665407044965	0.949199994097435	578	0.981322609569229	Classical (CD14++CD16-)	0.568627450980392
1.28120201306487	10.3387292733565	4.42564889288544	0.0409990271651573	0.455834963143486	579	0.49016273735777	Unclassified	0.755102040816326
-0.182165351937852	10.7352093895632	0.107953316384998	0.744011614533414	0.980867796879582	580	0.994052168519478	Non-classical (CD14+CD16++)	0.883116883116883
-0.0270115410147723	10.3343301149017	0.00271971563761095	0.958638292041847	0.9930156407375	581	0.994052168519478	Classical (CD14++CD16-)	0.615384615384615
0.231754077101505	10.8433842171178	0.172678874011506	0.679750478321748	0.965038363355675	582	0.987025794020747	Classical (CD14++CD16-)	0.510869565217391
0.107250706637837	10.7262697505459	0.0315264411056792	0.859881431733347	0.99228219203026	583	0.994052168519478	Unclassified	0.56
0.811493787066969	10.5919048383813	1.7146390997402	0.197144156095607	0.78555335010942	584	0.840621042381512	Non-classical (CD14+CD16++)	0.696969696969697
1.05672175583028	10.5987835688757	2.06634741494448	0.15761719758626	0.748413980890984	585	0.811073897465556	Unclassified	0.573770491803279
-0.387572404195437	10.3255134210647	0.352325581555097	0.555822277038828	0.94653615946731	586	0.981322609569229	Unclassified	0.833333333333333
0.04080110449206	10.845889881677	0.00543217166055854	0.941571746960848	0.99228219203026	587	0.994052168519478	Classical (CD14++CD16-)	0.714285714285714
-0.835657274634358	10.2262471464356	1.29457626712354	0.261330572458726	0.808271383945352	588	0.86591534066419	Unclassified	0.780487804878049
-0.296935338373032	10.5934301403571	0.245714975263896	0.622561992490471	0.965038363355675	589	0.987025794020747	Unclassified	0.782608695652174
-0.472524255090991	10.6848535523297	0.639096379853361	0.428309472698597	0.912529964495902	590	0.956609775787321	Unclassified	0.534246575342466
0.200797817543237	10.1882026528831	0.0818072789924618	0.776198001688891	0.987347649657899	591	0.994052168519478	Unclassified	0.926829268292683
-0.618964444007759	10.8268963088706	1.3638638133842	0.248993198060209	0.806817820649309	592	0.861594824703074	Unclassified	0.545454545454545
0.908551539401754	10.706229757942	2.48808570551901	0.121819198984125	0.707426532694458	593	0.76140637897312	Classical (CD14++CD16-)	0.532467532467532
0.211443025271221	10.2564408198514	0.091702411224723	0.763443216048755	0.980867796879582	594	0.994052168519478	Unclassified	0.595238095238095
-0.518011182132464	10.7323239229424	0.637788249274775	0.428779139943858	0.912529964495902	595	0.956609775787321	Non-classical (CD14+CD16++)	0.88
0.0522338299600125	11.2410121906474	0.00888750753850879	0.925314005804868	0.99228219203026	596	0.994052168519478	Classical (CD14++CD16-)	0.577586206896552
0.669490476899957	10.7341011559398	1.0774266194893	0.30491378053251	0.844166246113371	597	0.899573707019773	Unclassified	0.666666666666667
-0.57834372851748	10.750530980521	1.04368594364159	0.312519637512739	0.852129289435786	598	0.9073589677196	Classical (CD14++CD16-)	0.518518518518518
-0.321021968399826	10.5416392506234	0.221190369331687	0.640444662159707	0.965038363355675	599	0.987025794020747	Unclassified	0.596491228070175
-0.35462554008057	10.9900103036655	0.472962140304989	0.495142186117454	0.920480369231161	600	0.960218610174735	Unclassified	0.504854368932039
0.0536551435044032	10.8096006030819	0.00952608455965197	0.922689432280407	0.99228219203026	601	0.994052168519478	Unclassified	0.518518518518518
0.412824296488892	10.6886432972951	0.428652373077032	0.516040427171126	0.922758106754831	602	0.960882869677149	Unclassified	0.615384615384615
-1.04526956539697	10.2178001101215	2.69138311247555	0.107983668391496	0.668090925938449	603	0.716222979884349	Unclassified	0.564102564102564
-1.0829779327051	10.5641426372513	3.71050645992198	0.060374348213798	0.547312543369603	604	0.587098631787094	Unclassified	0.571428571428571
-0.641402594977118	10.6564986685681	1.12531322184758	0.294533995488809	0.840561202025369	605	0.896668635187092	Classical (CD14++CD16-)	0.515625
1.35790315350121	10.628355257325	4.78214462723398	0.0340867748955871	0.399416797600055	606	0.426868299777678	Unclassified	0.53968253968254
0.140057366300769	10.8802687517134	0.0567098148548873	0.81287337449369	0.991106606357178	607	0.994052168519478	Unclassified	0.886363636363636
0.44953429523379	10.7019571520987	0.664977018059833	0.419085302306679	0.912529964495902	608	0.956609775787321	Unclassified	0.902777777777778
-0.289575357796354	10.6685507619917	0.221250282329254	0.640399521900387	0.965038363355675	609	0.987025794020747	Unclassified	0.675675675675676
0.335161688987886	10.6838238515339	0.311553138958734	0.579542514131851	0.949199994097435	610	0.981322609569229	Classical (CD14++CD16-)	0.545454545454545
0.697628727662427	10.8132917741222	1.46870026604215	0.23198352695606	0.78555335010942	611	0.840621042381512	Unclassified	0.647058823529412
1.20725693150248	10.6468219468003	4.06061892508692	0.0499953248361616	0.497953435368169	612	0.53145698980322	Non-classical (CD14+CD16++)	0.685714285714286
1.0683970285434	10.9854722114646	2.41833028126458	0.127047739837773	0.718730520710761	613	0.769604081780777	Unclassified	0.645161290322581
0.222580466799005	10.2543909903922	0.144313806304324	0.705809024463752	0.979088841735233	614	0.994052168519478	Classical (CD14++CD16-)	0.555555555555556
-0.607151608948547	10.8571724386367	1.08672987973359	0.302859904038196	0.844166246113371	615	0.899573707019773	Non-classical (CD14+CD16++)	0.817073170731707
-0.841000084004143	10.2252200257307	1.33322963066296	0.254430080369329	0.806818613995074	616	0.861594824703074	Unclassified	0.666666666666667
-0.479885352466837	10.602897828097	0.598516513850937	0.443258841751283	0.920480369231161	617	0.960218610174735	Non-classical (CD14+CD16++)	0.772727272727273
-0.00493808370874429	10.33117857342	0.000101593618018136	0.99200232804524	0.995970914410733	618	0.996081007520044	Classical (CD14++CD16-)	0.54
-0.509301126965664	9.99146069714148	0.675487696617339	0.415552149241703	0.912529964495902	619	0.956609775787321	Unclassified	0.606060606060606
0.746027105055767	10.258741133416	1.50534850160291	0.226221380647681	0.78555335010942	620	0.840621042381512	Non-classical (CD14+CD16++)	0.956521739130435
0.425588448946602	10.7393515558693	0.518259254706227	0.475371260122966	0.920480369231161	621	0.960218610174735	Unclassified	0.597402597402597
0.216901769170623	10.9637290395007	0.142605891595145	0.707509630329789	0.980082881513866	622	0.994052168519478	Unclassified	0.7
0.88710900820658	10.5663360945028	1.44086908339319	0.236386608266728	0.78555335010942	623	0.840621042381512	Unclassified	0.683333333333333
0.560003926187368	10.7830299389512	0.809704990589222	0.373079296897762	0.885136912056979	624	0.934336227060557	Unclassified	0.746835443037975
0.589496245229957	10.5069666871578	0.730165306346151	0.397433023007233	0.90169314559272	625	0.947906781145441	Non-classical (CD14+CD16++)	0.879310344827586
1.95522459364723	10.4824258113143	9.15374910098382	0.00412489291480115	0.161782007947128	626	0.171648861638021	Unclassified	0.593220338983051
1.6744986125528	10.432898454751	6.50287204113215	0.0143075818926806	0.290823501328773	627	0.313314459349512	Classical (CD14++CD16-)	0.679245283018868
0.0596671909738877	10.7522656417493	0.00746301890543082	0.931547166820514	0.99228219203026	628	0.994052168519478	Unclassified	0.53030303030303
-0.17018395289218	10.5374803918537	0.0703946722281042	0.791995351391467	0.991106606357178	629	0.994052168519478	Non-classical (CD14+CD16++)	0.693548387096774
0.946292410688927	11.0350797807408	1.75247740790567	0.192365084561305	0.78202295601249	630	0.840621042381512	Unclassified	0.712765957446808
1.70002184656508	11.0281810677356	8.22951959907445	0.00629475767446966	0.196179449373072	631	0.206925105239941	Classical (CD14++CD16-)	0.638095238095238
0.369052818361691	10.2267995892863	0.253075940846769	0.617412827828213	0.964479898475015	632	0.987025794020747	Unclassified	0.634146341463415
-0.356051122914854	10.3806885236325	0.336106165643189	0.565026249317637	0.949199994097435	633	0.981322609569229	Classical (CD14++CD16-)	0.563636363636364
-0.359516068011355	10.3670318295654	0.330566035447451	0.568238416897407	0.949199994097435	634	0.981322609569229	Non-classical (CD14+CD16++)	0.94
-0.299852244980147	10.7370961553314	0.333418559701039	0.566518687701987	0.949199994097435	635	0.981322609569229	Unclassified	0.584415584415584
-0.85280732827033	10.4313779219259	1.86877699467608	0.178521329576625	0.776450848289599	636	0.840621042381512	Unclassified	0.509433962264151
-0.45591523722074	10.3681217068156	0.651699440073398	0.423734152751154	0.912529964495902	637	0.956609775787321	Unclassified	0.549019607843137
-0.527040947231112	10.1660202167292	0.624642407068059	0.433543349634997	0.916792306234517	638	0.960218610174735	Unclassified	0.714285714285714
0.814935798011898	10.4218330284353	1.9958347041611	0.164582058181535	0.759742999390951	639	0.828456349657254	Unclassified	0.553571428571429
-0.184098697020272	10.189036558469	0.0927233042989534	0.762170921987941	0.980867796879582	640	0.994052168519478	Unclassified	0.522727272727273
0.90757004510145	10.9620680529193	2.22710621925614	0.142704611957234	0.737883993335331	641	0.795688434988698	Unclassified	0.737373737373737
0.289328980881678	10.415950515994	0.242326597295965	0.624920331804769	0.965038363355675	642	0.987025794020747	Classical (CD14++CD16-)	0.611111111111111
0.120804844048051	10.4254676216902	0.0421261395514385	0.838303082868768	0.99228219203026	643	0.994052168519478	Classical (CD14++CD16-)	0.566037735849057
-0.0120385309180274	11.1523307708677	0.00060750784378911	0.980444501547105	0.994356339820465	644	0.994688204570596	Classical (CD14++CD16-)	0.536363636363636
-0.124330237351749	10.355313178617	0.0490528090625677	0.825719479568763	0.991106606357178	645	0.994052168519478	Classical (CD14++CD16-)	0.518518518518518
-0.356212187355938	10.3707979469609	0.297796122160079	0.588008430078431	0.949199994097435	646	0.981322609569229	Unclassified	0.781818181818182
0.438731111195786	10.5163089971533	0.408708678950052	0.525922062754033	0.930859182443946	647	0.96978203973771	Non-classical (CD14+CD16++)	0.913793103448276
0.366782094130198	10.1981087180876	0.35160748448483	0.556223644355127	0.94653615946731	648	0.981322609569229	Classical (CD14++CD16-)	0.75609756097561
0.028917129458219	11.1639962731991	0.00265099271398262	0.95916859420347	0.9930156407375	649	0.994052168519478	Non-classical (CD14+CD16++)	0.902654867256637
1.25231953293843	10.4200624165921	3.6862336657483	0.0613250911583064	0.547312543369603	650	0.587219651865719	Unclassified	0.796296296296296
-0.149794877627666	10.8954579866587	0.0770497584500201	0.782629000587182	0.991106606357178	651	0.994052168519478	Classical (CD14++CD16-)	0.574468085106383
0.0751035286934226	10.2184194461303	0.0144515952354203	0.904857268193753	0.99228219203026	652	0.994052168519478	Unclassified	0.75
0.623700858951299	10.8022717026104	1.56376928341905	0.217550038316683	0.78555335010942	653	0.840621042381512	Classical (CD14++CD16-)	0.576470588235294
0.395067152342423	10.2910929396254	0.467896303932507	0.497449151520225	0.920480369231161	654	0.960218610174735	Unclassified	0.638297872340426
0.885176817371424	10.4121194699613	1.55872967781855	0.218417715698971	0.78555335010942	655	0.840621042381512	Unclassified	0.56
-0.106460337489877	11.0179442484822	0.0469323567915852	0.829464818911315	0.991966564250802	656	0.994052168519478	Classical (CD14++CD16-)	0.68
1.07548541167334	10.8724589158174	2.63178470421923	0.111849395040903	0.681325329345778	657	0.730705670512415	Unclassified	0.670731707317073
1.03138886375724	10.5657206233878	2.42900436611288	0.126233809140969	0.718450708025173	658	0.769604081780777	Unclassified	0.711864406779661
-0.447139366570776	10.2727962493287	0.493739256396525	0.485944917964473	0.920480369231161	659	0.960218610174735	Unclassified	0.869565217391304
0.500750149231559	10.9617477570239	0.853868988877658	0.360472652240639	0.882009937166428	660	0.931942962829515	Classical (CD14++CD16-)	0.533980582524272
1.13888976399986	10.6089496741102	3.6410709210663	0.0628728154267323	0.554171010309959	661	0.593794786431372	Unclassified	0.507246376811594
0.467177736809954	10.2947330957382	0.649948631055978	0.424353014390483	0.912529964495902	662	0.956609775787321	Unclassified	0.638297872340426
0.167107951311525	10.900709824829	0.110935335350211	0.740622006603307	0.980867796879582	663	0.994052168519478	Classical (CD14++CD16-)	0.548387096774194
0.443580487017959	10.8260995471031	0.690479215314614	0.410370000458272	0.908750508931022	664	0.954519514313095	Classical (CD14++CD16-)	0.662790697674419
0.48619672823669	10.8126104508233	0.906982069158985	0.345982311785968	0.876434807610522	665	0.929055065850305	Classical (CD14++CD16-)	0.63953488372093
-0.423309370824927	10.1878714171667	0.365730952793627	0.5484297523928	0.945834283355437	666	0.981322609569229	Unclassified	0.846153846153846
1.57790108584232	10.3620320841313	6.76771858394519	0.0125042029947284	0.279601020369545	667	0.303139149331589	Unclassified	0.857142857142857
0.0191256041215274	10.4326281424116	0.000837560840693531	0.977039353669592	0.993557330194051	668	0.994079244336391	Unclassified	0.618181818181818
1.46055849459209	10.5215732220375	5.45940413060973	0.02405498128072	0.356480899348899	669	0.38280984479416	Classical (CD14++CD16-)	0.655737704918033
0.0524970338913681	10.593535720065	0.00946359212892339	0.922933393258831	0.99228219203026	670	0.994052168519478	Classical (CD14++CD16-)	0.529411764705882
0.222172688846279	10.8087561727281	0.170216790921189	0.681869898248568	0.966063184431825	671	0.987779883469612	Classical (CD14++CD16-)	0.552941176470588
-1.22185126533661	10.9111650524999	4.60147205907777	0.0374726437812236	0.42899716328849	672	0.458705304325383	Unclassified	0.518518518518518
0.15336485781227	10.5861774781681	0.0572234953034191	0.812044099695669	0.991106606357178	673	0.994052168519478	Non-classical (CD14+CD16++)	0.80327868852459
-0.1883697181538	10.6495945611985	0.0947533509775471	0.759663557925007	0.980867796879582	674	0.994052168519478	Unclassified	0.72
0.887086519342184	10.4454085858984	1.49080392122709	0.228558825216756	0.78555335010942	675	0.840621042381512	Unclassified	0.622641509433962
0.481983796599435	10.4188003487722	0.693114211157569	0.409485054868824	0.908750508931022	676	0.954519514313095	Unclassified	0.684210526315789
-0.551300319178822	10.933379692736	0.838742642448807	0.364721611982019	0.882009937166428	677	0.931942962829515	Unclassified	0.69047619047619
-0.0231403394257192	10.9337462394645	0.00211218738371575	0.963545775153871	0.9930156407375	678	0.994052168519478	Classical (CD14++CD16-)	0.547368421052632
0.0206889759907237	10.8969552708663	0.000920618106680705	0.975931009967829	0.993557330194051	679	0.994079244336391	Non-classical (CD14+CD16++)	0.887640449438202
-1.00693392061615	10.3838856099721	2.44231275529398	0.125227370937476	0.716818743986932	680	0.769604081780777	Classical (CD14++CD16-)	0.509433962264151
0.119400766318982	10.069764427425	0.0360124093309499	0.850340868902648	0.99228219203026	681	0.994052168519478	Non-classical (CD14+CD16++)	0.529411764705882
-0.0679542472500863	10.915850768313	0.01292665692421	0.909993582505439	0.99228219203026	682	0.994052168519478	Non-classical (CD14+CD16++)	0.923913043478261
-0.562884987550136	10.4677098804135	0.864815495591957	0.357441129713621	0.882009937166428	683	0.931942962829515	Classical (CD14++CD16-)	0.527272727272727
1.87896227803047	10.3646896327778	6.64030752403905	0.0133801643953523	0.289709646473281	684	0.313314459349512	Unclassified	0.591836734693878
-0.015653363508841	10.4914374610204	0.000408916949156457	0.983957444943621	0.994945802196798	685	0.995436144896448	Unclassified	0.709090909090909
0.0818870246991211	10.8047792474283	0.0205693577106661	0.886609558097618	0.99228219203026	686	0.994052168519478	Classical (CD14++CD16-)	0.55421686746988
1.76482370766007	10.4194036656452	7.70438819752349	0.00804340540222194	0.216519777854407	687	0.232803846242979	Unclassified	0.833333333333333
0.134894718127744	10.2805038563516	0.0334055111956264	0.855812083054958	0.99228219203026	688	0.994052168519478	Unclassified	0.604651162790698
0.465132336481071	10.9174322328374	0.66707663496892	0.418448930543053	0.912529964495902	689	0.956609775787321	Unclassified	0.585858585858586
-0.795152100761626	10.7408687410901	1.8015950525999	0.186367209349261	0.78202295601249	690	0.840621042381512	Classical (CD14++CD16-)	0.507246376811594
0.566742003985282	10.7361434810458	0.790298742892199	0.378817933441558	0.888444556746822	691	0.937899041558003	Unclassified	0.833333333333333
-0.0812883970740714	10.4182040060388	0.0158435126803564	0.900404282087157	0.99228219203026	692	0.994052168519478	Unclassified	0.644067796610169
-0.980668209281856	10.6316154827447	2.32610969173197	0.134336760199484	0.723240071128034	693	0.77511909028018	Classical (CD14++CD16-)	0.508196721311475
0.659825512503562	10.1975637232828	1.15399271646124	0.288467072146726	0.835212801913196	694	0.89284143194007	Classical (CD14++CD16-)	0.697674418604651
1.26791748276649	10.9924867087305	4.35027790612163	0.0428019969304298	0.464683559800894	695	0.497659177207481	Classical (CD14++CD16-)	0.694736842105263
0.0532512853599827	10.3390598058617	0.00677975670105457	0.934748314935275	0.99228219203026	696	0.994052168519478	Unclassified	0.607843137254902
-0.17854377960239	10.7208260142981	0.101463641846619	0.75157910055396	0.980867796879582	697	0.994052168519478	Unclassified	0.604938271604938
0.549783239459488	10.1017785465711	0.845226590755349	0.362787299443665	0.882009937166428	698	0.931942962829515	Unclassified	0.6
0.833531465928902	10.690031496862	2.14610741097398	0.149854352430123	0.748413980890984	699	0.811073897465556	Non-classical (CD14+CD16++)	0.647887323943662
-0.398935828558053	10.6365352842397	0.405517535934265	0.527534778647905	0.93151616141175	700	0.96978203973771	Unclassified	0.75
1.20195528872262	10.3760802664693	3.3899040496371	0.0723079239814905	0.571576922901306	701	0.619918309630357	Unclassified	0.66
-0.0799492867894736	10.5745717933848	0.0199017172312825	0.888438859456649	0.99228219203026	702	0.994052168519478	Unclassified	0.634920634920635
0.772160840569035	10.6419627898957	2.07042084099418	0.157070150794129	0.748413980890984	703	0.811073897465556	Unclassified	0.537313432835821
0.0224872376108027	10.3556725829527	0.000865658047891377	0.976660294926372	0.993557330194051	704	0.994079244336391	Unclassified	0.716981132075472
-1.01418671177729	10.3282995209184	3.18750410015277	0.0809149731371485	0.605949723643609	705	0.653041285199374	Unclassified	0.666666666666667
0.540659000212064	10.3073745456269	0.859350441704832	0.35884482443632	0.882009937166428	706	0.931942962829515	Classical (CD14++CD16-)	0.630434782608696
0.666976124212644	10.8359643867249	1.35584892519305	0.250498719588345	0.806817820649309	707	0.861594824703074	Classical (CD14++CD16-)	0.54320987654321
0.761279188239317	10.4300478201404	1.19361821031838	0.280514403668428	0.829057406687699	708	0.887747286807311	Classical (CD14++CD16-)	0.529411764705882
-0.770128798596693	10.3676388836386	1.34741631579932	0.251955340017816	0.806818613995074	709	0.861594824703074	Unclassified	0.705882352941177
-0.441223087805049	10.2928290925492	0.321086764789692	0.573818827307758	0.949199994097435	710	0.981322609569229	Unclassified	0.609756097560976
0.318427851339166	10.3867222943703	0.305675248588602	0.583070769178069	0.949199994097435	711	0.981322609569229	Non-classical (CD14+CD16++)	0.461538461538462
-0.832980912588956	10.5150428146523	2.1084769480797	0.153392443434429	0.748413980890984	712	0.811073897465556	Classical (CD14++CD16-)	0.551724137931034
-0.253938804938304	10.7131737584673	0.180408490415081	0.673080981226832	0.965038363355675	713	0.987025794020747	Unclassified	0.5875
0.481760639028906	10.1581639643839	0.603359087042293	0.441432526523594	0.920480369231161	714	0.960218610174735	Classical (CD14++CD16-)	0.523809523809524
1.41389237611705	10.4782393693582	4.57939157006783	0.0379108686118496	0.429082103834116	715	0.459604913231604	Unclassified	0.758620689655172
-0.494859210848663	10.8991184158779	0.764167437351588	0.386748021891791	0.896796010872654	716	0.944144621578765	Unclassified	0.621052631578947
0.444265443896117	10.8812800977198	0.701816443158264	0.40658264157108	0.908750508931022	717	0.954519514313095	Classical (CD14++CD16-)	0.511363636363636
1.36105344217632	10.617251322444	5.95608402286078	0.0186493949156168	0.327935391030999	718	0.357052598137835	Unclassified	0.720588235294118
-0.39462805299734	10.3352671249021	0.271988967097559	0.604601737484214	0.963224298193199	719	0.987025794020747	Unclassified	0.8
1.25443272284876	10.6388745298271	3.32853314603293	0.0748451500200131	0.586949801850938	720	0.637660572976888	Unclassified	0.692307692307692
0.656647669981927	10.5572138408332	1.33709459888332	0.253623001777791	0.806818613995074	721	0.861594824703074	Classical (CD14++CD16-)	0.564516129032258
-0.568940472854136	10.3584369275177	0.820841896865592	0.36984197659181	0.883363569989071	722	0.932820881616876	Unclassified	0.631578947368421
-0.154878756948326	10.7684757922383	0.075305669382717	0.785040112259959	0.991106606357178	723	0.994052168519478	Classical (CD14++CD16-)	0.5875
-0.0529085012443382	10.141780231152	0.00715929167699896	0.932951102375763	0.99228219203026	724	0.994052168519478	Classical (CD14++CD16-)	0.72972972972973
-0.100181933357394	10.1448113697685	0.0267866137837206	0.870739322011551	0.99228219203026	725	0.994052168519478	Unclassified	0.625
0.258830333085377	10.5764523458009	0.115905633600387	0.735129564555002	0.980867796879582	726	0.994052168519478	Non-classical (CD14+CD16++)	0.535714285714286
0.00428743715218092	10.5410458049121	7.84734362742446e-05	0.99297100201793	0.995970914410733	727	0.996081007520044	Unclassified	0.915254237288136
0.986052971828838	10.1431737683239	2.12438093545364	0.152033259840756	0.748413980890984	728	0.811073897465556	Unclassified	0.609756097560976
-1.13644971040908	10.3934281305706	3.67606653323082	0.0615451855997947	0.547312543369603	729	0.587219651865719	Unclassified	0.571428571428571
-0.744095218480941	10.5300671201188	1.28912329269129	0.262323072354404	0.808271383945352	730	0.86591534066419	Unclassified	0.793103448275862
0.565157115528982	10.6644552252347	0.789337866511522	0.379105358049598	0.888444556746822	731	0.937899041558003	Classical (CD14++CD16-)	0.74025974025974
-0.278975219456701	10.7220147689198	0.221160092829642	0.64046747623817	0.965038363355675	732	0.987025794020747	Unclassified	0.77027027027027
0.983363437431929	10.697924762882	1.7283663709744	0.195394026850213	0.78555335010942	733	0.840621042381512	Unclassified	0.72463768115942
0.8377932064956	10.9500347043382	1.77776852867517	0.189248293572995	0.78202295601249	734	0.840621042381512	Unclassified	0.53125
-0.393850364797938	10.7410653515443	0.447348207567353	0.507072013267367	0.920480369231161	735	0.960218610174735	Non-classical (CD14+CD16++)	0.933333333333333
-0.855881491397529	10.8391935597274	1.99328176825986	0.164992994109396	0.759742999390951	736	0.828456349657254	Unclassified	0.684210526315789
0.894550521042147	10.5936163394942	1.95902943969059	0.168590092275004	0.763253326845017	737	0.831925173206796	Unclassified	0.742857142857143
0.643523876517763	10.4818729411385	0.997586407112661	0.323326779142816	0.854581291671794	738	0.907878653727456	Unclassified	0.532258064516129
-0.404481012203931	10.3342911786643	0.377480644174278	0.542101457643317	0.94340477015492	739	0.980180373056367	Unclassified	0.642857142857143
0.30027330435427	10.571416269632	0.267882369033347	0.607334196049527	0.963224298193199	740	0.987025794020747	Classical (CD14++CD16-)	0.523076923076923
1.62919975145021	10.631989233757	6.75872083998176	0.0126325762215156	0.279601020369545	741	0.303139149331589	Unclassified	0.666666666666667
0.113527166065533	10.0514615293809	0.0319715836226572	0.85890634007896	0.99228219203026	742	0.994052168519478	Classical (CD14++CD16-)	0.514285714285714
1.19883326182298	10.4887238525454	3.52155162473656	0.0671808792192072	0.571576922901306	743	0.616390732238538	Unclassified	0.568965517241379
-0.699446149241227	10.5501683649665	1.49119713648377	0.228376208473467	0.78555335010942	744	0.840621042381512	Unclassified	0.55
-0.709154230817132	10.3623078410136	1.43743882300783	0.23685780365394	0.78555335010942	745	0.840621042381512	Classical (CD14++CD16-)	0.571428571428571
-0.716399552939259	10.3465874408284	1.43454748018696	0.237401163035076	0.78555335010942	746	0.840621042381512	Classical (CD14++CD16-)	0.584905660377358
0.175842839311044	10.5330870138091	0.0656189438558923	0.799013138171406	0.991106606357178	747	0.994052168519478	Unclassified	0.733333333333333
0.0972916147534607	10.8074718218049	0.0271460851959265	0.869882825118166	0.99228219203026	748	0.994052168519478	Unclassified	0.5
-0.28210162818081	10.7057285559231	0.241823715463264	0.625323074746652	0.965038363355675	749	0.987025794020747	Classical (CD14++CD16-)	0.708333333333333
0.43368880447031	10.2097278027689	0.313008229316768	0.578661517953934	0.949199994097435	750	0.981322609569229	Non-classical (CD14+CD16++)	0.871794871794872
-0.305221034456002	10.3477101928217	0.243145180009528	0.624382328775326	0.965038363355675	751	0.987025794020747	Unclassified	0.622641509433962
-0.389144072928751	11.3798659784691	0.400177527641581	0.530253604432768	0.93151616141175	752	0.96978203973771	Non-classical (CD14+CD16++)	0.845588235294118
1.33036903075218	10.8707093418082	4.03912812826074	0.0505794471188862	0.498783458716938	753	0.532951307670009	Unclassified	0.732558139534884
0.529332056599082	10.4775205884816	0.536672135220013	0.467678696855178	0.920480369231161	754	0.960218610174735	Unclassified	0.672727272727273
-0.898125138183314	10.3083389290555	1.84235138171352	0.181559562047645	0.781200948001857	755	0.840621042381512	Classical (CD14++CD16-)	0.51219512195122
-0.754727087519669	10.6301863276917	1.41405593794877	0.240727358213633	0.791301811157684	756	0.846864128884714	Unclassified	0.523809523809524
-0.0359852108078869	10.7752450524012	0.00443387957789499	0.947203891988022	0.99228219203026	757	0.994052168519478	Unclassified	0.717948717948718
2.19753703961987	10.5407014414129	11.2952832631619	0.00160946612534694	0.100884622176829	758	0.107166492390273	Unclassified	0.661538461538462
0.879706130429216	10.2370235358258	1.87198092921767	0.178157090244517	0.776450848289599	759	0.840621042381512	Classical (CD14++CD16-)	0.585365853658537
0.108610567686148	10.4086048388807	0.0312569422679313	0.860475229544618	0.99228219203026	760	0.994052168519478	Classical (CD14++CD16-)	0.6
0.267969815832056	10.2743764216368	0.211940840372005	0.647457903218478	0.965038363355675	761	0.987025794020747	Classical (CD14++CD16-)	0.681818181818182
1.02716669280435	10.2940307177404	2.48355978073223	0.122166027734384	0.707426532694458	762	0.76140637897312	Non-classical (CD14+CD16++)	0.914893617021277
0.360485496878651	10.7099731361485	0.449936251470351	0.505778937462453	0.920480369231161	763	0.960218610174735	Classical (CD14++CD16-)	0.605633802816901
0.159934173788473	10.7816751731898	0.0711621164936506	0.790891653373885	0.991106606357178	764	0.994052168519478	Non-classical (CD14+CD16++)	0.837837837837838
0.727008646142936	10.8895713442316	1.76349457485066	0.190866984639965	0.78202295601249	765	0.840621042381512	Classical (CD14++CD16-)	0.549450549450549
0.154958779075362	10.6063702790747	0.0769002238219648	0.782808272917326	0.991106606357178	766	0.994052168519478	Unclassified	0.938461538461538
0.234355652702281	10.5420917961869	0.186727640709271	0.667709045135297	0.965038363355675	767	0.987025794020747	Unclassified	0.515625
1.31848205386165	10.8603214368329	5.14040898881229	0.0283125731369289	0.371043721636595	768	0.395353273623886	Unclassified	0.658823529411765
0.575737649592599	10.4941656678903	0.580253035033529	0.450254815494454	0.920480369231161	769	0.960218610174735	Unclassified	0.641509433962264
0.318879411226975	10.5941163968117	0.29913412865896	0.587173952241336	0.949199994097435	770	0.981322609569229	Classical (CD14++CD16-)	0.59375
0.25876886467542	10.8311416895383	0.201966932723735	0.655331799898097	0.965038363355675	771	0.987025794020747	Non-classical (CD14+CD16++)	0.780487804878049
-0.560473033837575	10.5851199093998	0.824073993207367	0.368909946990796	0.883255546160655	772	0.932792083882568	Classical (CD14++CD16-)	0.584615384615385
0.666954612745057	10.7056546708089	1.4492826547122	0.234910730750086	0.78555335010942	773	0.840621042381512	Non-classical (CD14+CD16++)	0.653333333333333
1.98860113331282	10.7799821384838	8.65554677969567	0.0051734575839428	0.190843101985446	774	0.202991211856276	Unclassified	0.644736842105263
1.69177660592663	10.5467059287726	6.08769384057914	0.0175520115493744	0.327935391030999	775	0.356200365029524	Unclassified	0.766666666666667
0.594471363353343	10.9488445296505	0.878991553263636	0.353568050225453	0.882009937166428	776	0.931942962829515	Unclassified	0.714285714285714
-0.426168949290589	10.5260717358722	0.450889437673265	0.505403980765638	0.920480369231161	777	0.960218610174735	Unclassified	0.681818181818182
-0.941458236683983	10.3135243686719	2.58702292568056	0.114707066299983	0.688242397799896	778	0.738638266586792	Classical (CD14++CD16-)	0.533333333333333
-0.638703516043908	10.5141612292161	1.17201164987844	0.284853437291244	0.832005934140994	779	0.891150332840398	Unclassified	0.706896551724138
0.312879954071818	10.6778722016043	0.362416396406767	0.550175727333366	0.945834283355437	780	0.981322609569229	Classical (CD14++CD16-)	0.693333333333333
-0.679239819110679	10.5081531691607	1.59618421646638	0.212923504141175	0.78555335010942	781	0.840621042381512	Unclassified	0.706896551724138
1.81622673487384	10.3984804080909	8.2094853723692	0.0063029541967252	0.196179449373072	782	0.206925105239941	Unclassified	0.627450980392157
0.238842619208775	10.723071057472	0.118023348778143	0.732815564860016	0.980867796879582	783	0.994052168519478	Non-classical (CD14+CD16++)	0.53030303030303
0.0423134654662965	10.45590007135	0.00558202963736309	0.940779875282803	0.99228219203026	784	0.994052168519478	Unclassified	0.535714285714286
0.188004788270131	10.571975860314	0.113870281311587	0.737342470835469	0.980867796879582	785	0.994052168519478	Classical (CD14++CD16-)	0.507936507936508
1.02469213976663	10.6939947460892	2.74308739151469	0.104752414815998	0.668090925938449	786	0.715090999927307	Unclassified	0.666666666666667
-0.0520458182165493	10.4347356086295	0.00740509792683338	0.931812645319901	0.99228219203026	787	0.994052168519478	Unclassified	0.559322033898305
-0.507044086554291	10.7055596917027	0.638454584417939	0.428539802172209	0.912529964495902	788	0.956609775787321	Unclassified	0.8875
-0.175001279755799	11.0820862086207	0.126615696604275	0.723622752850143	0.980867796879582	789	0.994052168519478	Classical (CD14++CD16-)	0.584158415841584
-0.73928182032008	10.3492656785301	1.25713865085466	0.268242332982129	0.81703169311988	790	0.875098285462227	Unclassified	0.595744680851064
-0.633253864646396	10.3386995932541	1.2605485832049	0.26747649690829	0.81703169311988	791	0.875098285462227	Unclassified	0.653061224489796
1.34352904403763	10.3190844250448	3.76512562780789	0.0587212198010363	0.541540138165112	792	0.582131796138562	Non-classical (CD14+CD16++)	0.630434782608696
0.780607882189628	10.247207837387	1.05446164708265	0.310063411083073	0.84936641029735	793	0.905561781834637	Unclassified	0.75609756097561
0.759293278645681	10.3108317915207	1.55106257046821	0.219415103939635	0.78555335010942	794	0.840621042381512	Unclassified	0.574468085106383
0.0052048688944032	10.4956818992008	9.41811557805688e-05	0.992299606314063	0.995970914410733	795	0.996081007520044	Unclassified	0.783333333333333
0.412691966075678	10.5854618436073	0.522225362715621	0.473617125201617	0.920480369231161	796	0.960218610174735	Classical (CD14++CD16-)	0.596774193548387
1.42190832313712	10.5400937543202	5.58928527746283	0.0224361670200695	0.354705116698242	797	0.379593441895432	Unclassified	0.650793650793651
0.208479950981631	10.3638694476337	0.129616456748842	0.720507092474516	0.980867796879582	798	0.994052168519478	Unclassified	0.807692307692308
-0.886279383446053	10.267061947375	1.79506819081659	0.187151179589352	0.78202295601249	799	0.840621042381512	Unclassified	0.644444444444444
1.6053011409989	10.4993850558539	3.52405905309715	0.0670872167106801	0.571576922901306	800	0.616390732238538	Unclassified	0.607142857142857
0.817053444703319	10.4931015645422	1.78245597150378	0.188677300923615	0.78202295601249	801	0.840621042381512	Unclassified	0.636363636363636
-0.0594289686847756	10.5797162504951	0.0121119611320139	0.912853521310103	0.99228219203026	802	0.994052168519478	Unclassified	0.609375
1.41778521098311	10.5681343053045	5.00059604560675	0.0304291984727493	0.38855745742126	803	0.413170827708234	Classical (CD14++CD16-)	0.609375
2.62474117890124	10.2945803288357	15.5436536920305	0.000277568801662623	0.100884622176829	804	0.107166492390273	Unclassified	0.531914893617021
-0.704536292432973	10.7293447729796	1.44944698329778	0.235018547239238	0.78555335010942	805	0.840621042381512	Unclassified	0.605263157894737
1.11934048015454	10.4378890238971	3.46329816164399	0.0692576552673482	0.571576922901306	806	0.61711296097063	Unclassified	0.555555555555556
-0.554575939943067	10.1052297224482	0.754249449290446	0.389820912945202	0.896796010872654	807	0.944144621578765	Unclassified	0.615384615384615
-0.310324536606454	11.0231085238551	0.374342672375956	0.543712457064855	0.943445308774556	808	0.980180373056367	Unclassified	0.53921568627451
0.190997150695107	10.5313370359042	0.115227898242767	0.735841407039116	0.980867796879582	809	0.994052168519478	Classical (CD14++CD16-)	0.625
0.892324638816976	10.3435100870657	2.37751773892582	0.130066583959892	0.718730520710761	810	0.769604081780777	Non-classical (CD14+CD16++)	0.591836734693878
1.44732728677323	10.2602362542692	3.86509633295673	0.0555948782592862	0.532427872560087	811	0.571282687000052	Non-classical (CD14+CD16++)	0.659090909090909
0.271951349264299	10.2651132159383	0.182461238922677	0.671338262046648	0.965038363355675	812	0.987025794020747	Unclassified	0.727272727272727
-0.495244856002289	10.75408238069	0.60035582471539	0.442563776143483	0.920480369231161	813	0.960218610174735	Unclassified	0.720930232558139
-0.185548647452135	10.5581130061043	0.0940468014719162	0.760532866141898	0.980867796879582	814	0.994052168519478	Unclassified	0.695652173913043
-1.35901271855869	10.418506583289	4.18587594530517	0.0467343662187131	0.484869049519148	815	0.518996672426276	Unclassified	0.51063829787234
-0.0953433362058035	10.4343030836788	0.0220009231746247	0.882758623151014	0.99228219203026	816	0.994052168519478	Unclassified	0.509803921568627
1.14566800231298	10.3317244911229	1.91322876657589	0.173545749838081	0.775119133805959	817	0.840621042381512	Unclassified	0.760869565217391
1.07232373236369	10.1603058071956	2.57814617204209	0.115463515792129	0.688632704963833	818	0.740724804563428	Unclassified	0.512820512820513
1.77877697653997	10.2407691795654	7.72573995163022	0.00790558984934335	0.216519777854407	819	0.232803846242979	Unclassified	0.627906976744186
2.2145368198669	10.4057906025582	10.8797106520183	0.00192450584473871	0.100884622176829	820	0.107166492390273	Unclassified	0.592592592592593
-0.0588230734416358	10.4367503640617	0.0107559452570568	0.917867499715354	0.99228219203026	821	0.994052168519478	Non-classical (CD14+CD16++)	0.509090909090909
0.942266459920648	10.3625820325441	2.09252213125062	0.155069505410741	0.748413980890984	822	0.811073897465556	Unclassified	0.808510638297872
-0.697644346797228	10.4645411519966	1.12661380289801	0.294258614500743	0.840561202025369	823	0.896668635187092	Unclassified	0.60377358490566
-0.00508592647675248	10.0610755225312	0.00029569944685054	0.986357636464274	0.995970914410733	824	0.996081007520044	Classical (CD14++CD16-)	0.621621621621622
0.105050089943035	10.194201594872	0.0250888029354143	0.874866764723152	0.99228219203026	825	0.994052168519478	Unclassified	0.555555555555556
0.80314189948342	10.1577578124534	1.67244093111918	0.202521782248508	0.78555335010942	826	0.840621042381512	Classical (CD14++CD16-)	0.575
-0.0325152364700788	10.3894176887375	0.00276327848081156	0.958313629396894	0.9930156407375	827	0.994052168519478	Unclassified	0.584905660377358
-0.320503147862914	10.9276429668624	0.337283774443866	0.564348050006386	0.949199994097435	828	0.981322609569229	Unclassified	0.641304347826087
-0.418489828271994	10.6383880660306	0.621775426879619	0.43450514739013	0.916879505933409	829	0.960218610174735	Unclassified	0.65625
0.0719436203096284	10.4449298147483	0.0107842152525253	0.917760031173992	0.99228219203026	830	0.994052168519478	Unclassified	0.716666666666667
-0.311291586643184	10.7420368065811	0.279996382534095	0.599348603955427	0.961274089435758	831	0.987025794020747	Unclassified	0.573333333333333
0.0548039570424711	10.4994252281861	0.0082009094991625	0.928251865583253	0.99228219203026	832	0.994052168519478	Unclassified	0.593220338983051
-0.992365703278226	10.7141217275607	2.77178116777837	0.103006514465597	0.668090925938449	833	0.714517599089389	Unclassified	0.528571428571429
0.122996069090454	10.7382410529185	0.0427559290936115	0.837134229741868	0.99228219203026	834	0.994052168519478	Non-classical (CD14+CD16++)	0.670886075949367
-0.0513590654992257	10.4663024533277	0.00760547709623391	0.930898598514122	0.99228219203026	835	0.994052168519478	Unclassified	0.507936507936508
-0.354947493274178	10.1601439024469	0.310483099995355	0.58019210752582	0.949199994097435	836	0.981322609569229	Unclassified	0.714285714285714
-0.0151039133189753	11.1149795894954	0.000775843670731253	0.977903884249788	0.993557330194051	837	0.994079244336391	Non-classical (CD14+CD16++)	0.844036697247706
-0.780868043158257	10.6124528746652	1.68313414439574	0.201232837625167	0.78555335010942	838	0.840621042381512	Unclassified	0.629032258064516
0.26977132200697	10.9016779978088	0.253197380891635	0.617276320999099	0.964479898475015	839	0.987025794020747	Classical (CD14++CD16-)	0.696629213483146
-0.870109947862807	10.1725117943993	1.93580906037987	0.171081326999758	0.771027156976286	840	0.840113444480842	Unclassified	0.6
0.0737493964641721	10.6704555639789	0.016803113752121	0.897449222411957	0.99228219203026	841	0.994052168519478	Classical (CD14++CD16-)	0.590909090909091
-0.732379211864619	10.750134413759	1.46660391514321	0.23231162047169	0.78555335010942	842	0.840621042381512	Classical (CD14++CD16-)	0.513888888888889
0.920890522022356	10.7417808722955	2.86578947208019	0.0973648825902213	0.651427735002219	843	0.701485698852267	Classical (CD14++CD16-)	0.636363636363636
1.13557942548264	10.6508675346215	4.33958474175709	0.042922577812934	0.464683559800894	844	0.497659177207481	Unclassified	0.8
-0.00781213035930598	10.664778920988	0.000136508080230815	0.990730521010193	0.995970914410733	845	0.996081007520044	Non-classical (CD14+CD16++)	0.757575757575758
-0.726559200561769	10.2382260675053	1.45352446273146	0.234371693614923	0.78555335010942	846	0.840621042381512	Classical (CD14++CD16-)	0.574468085106383
1.59867576544835	10.2440757919001	5.52939889747196	0.0232163974031755	0.355746643285582	847	0.382101706035282	Classical (CD14++CD16-)	0.568181818181818
1.01959257485314	10.6701515445506	2.30280191694973	0.136254513684201	0.7236203201212	848	0.780701882584981	Unclassified	0.723076923076923
-0.797487265110616	10.5262032643163	1.63415641470644	0.207794879002991	0.78555335010942	849	0.840621042381512	Unclassified	0.65625
1.06603528920336	10.8777788863128	3.29419139979552	0.0763079870047706	0.589168643850787	850	0.638742067074023	Classical (CD14++CD16-)	0.655555555555556
0.0913100197626309	10.6117955773458	0.0296736982815615	0.864001783372058	0.99228219203026	851	0.994052168519478	Classical (CD14++CD16-)	0.685714285714286
0.614385726282322	10.8160429636737	0.829971661389289	0.367217833061031	0.882009937166428	852	0.931942962829515	Non-classical (CD14+CD16++)	0.723684210526316
0.227791722472998	10.1529770311401	0.145005130283414	0.705139201171033	0.979088841735233	853	0.994052168519478	Unclassified	0.523809523809524
-0.128100994775636	10.498661446318	0.0483685332588589	0.826917258918489	0.991106606357178	854	0.994052168519478	Unclassified	0.614035087719298
-0.329316577635591	10.9207118535451	0.303989662659234	0.584165984737278	0.949199994097435	855	0.981322609569229	Non-classical (CD14+CD16++)	0.797752808988764
-0.745844765716943	10.2645417915857	1.35225630461634	0.251117996386833	0.806817820649309	856	0.861594824703074	Unclassified	0.583333333333333
-0.53545297966525	10.630820976812	0.940684878956423	0.337309349100659	0.868113983731928	857	0.921262146350038	Classical (CD14++CD16-)	0.561643835616438
-1.08648592158677	10.4922964286192	3.54876303837304	0.0660330047078836	0.571576922901306	858	0.612475877790909	Unclassified	0.5
0.193390423732009	10.6238345705606	0.109745764155936	0.741997810664155	0.980867796879582	859	0.994052168519478	Unclassified	0.647887323943662
0.270924779592536	10.8282689558653	0.181174082173231	0.672429651091676	0.965038363355675	860	0.987025794020747	Non-classical (CD14+CD16++)	0.895348837209302
-0.558934243250453	10.4005460816247	0.872846579939408	0.355239692598826	0.882009937166428	861	0.931942962829515	Unclassified	0.611111111111111
0.716051471175302	10.3016475434097	0.801798931526051	0.375402066783534	0.886020043877726	862	0.93539217831521	Unclassified	0.727272727272727
-0.242012009874107	10.748956006796	0.177740607808008	0.67536355727894	0.965038363355675	863	0.987025794020747	Classical (CD14++CD16-)	0.527777777777778
0.169700857462336	10.4464318368456	0.103272462842183	0.749418871194921	0.980867796879582	864	0.994052168519478	Classical (CD14++CD16-)	0.684210526315789
0.702014227240001	10.3834931458376	1.42879983342784	0.238195084098873	0.785570542259859	865	0.840621042381512	Classical (CD14++CD16-)	0.62962962962963
0.433720718639957	10.6348727980631	0.513800640981955	0.477265330126506	0.920480369231161	866	0.960218610174735	Classical (CD14++CD16-)	0.782608695652174
0.591490330351575	10.307289786403	0.828988237608317	0.367499223269154	0.882009937166428	867	0.931942962829515	Unclassified	0.804347826086957
0.0981637628998634	10.7984684355923	0.0331950201542873	0.856244475327461	0.99228219203026	868	0.994052168519478	Classical (CD14++CD16-)	0.590361445783133
1.5126028514438	10.3870841158583	5.18540929873531	0.0276655939417055	0.371043721636595	869	0.395353273623886	Classical (CD14++CD16-)	0.566037735849057
0.440535955718965	10.1100449773919	0.526913795463746	0.471649796795711	0.920480369231161	870	0.960218610174735	Unclassified	0.769230769230769
0.99806587174005	10.3042255196073	2.49057279474932	0.121654091628104	0.707426532694458	871	0.76140637897312	Classical (CD14++CD16-)	0.591836734693878
0.366193109148124	11.1169531483642	0.39308312766209	0.533905373387451	0.935515326362048	872	0.972967175708724	Non-classical (CD14+CD16++)	0.9
-0.115758575578817	10.6332780202901	0.0381377155412725	0.846060969385867	0.99228219203026	873	0.994052168519478	Unclassified	0.642857142857143
-0.483345574523486	10.9777248571181	0.738148745811728	0.394885788882532	0.90169314559272	874	0.947906781145441	Unclassified	0.652173913043478
0.037608891121682	10.6404561672724	0.0036834428818853	0.951878334339261	0.9930156407375	875	0.994052168519478	Unclassified	0.735294117647059
-0.06001244964776	10.4912500599455	0.0121266122470559	0.912811497798977	0.99228219203026	876	0.994052168519478	Classical (CD14++CD16-)	0.6875
0.434563653806734	10.7322510359883	0.530158822744371	0.470376367536001	0.920480369231161	877	0.960218610174735	Unclassified	0.519480519480519
-0.313534749606921	10.3073780932377	0.270726768018812	0.605438767138843	0.963224298193199	878	0.987025794020747	Classical (CD14++CD16-)	0.755102040816326
-0.556285728998916	10.8161488290409	0.744435822142031	0.392896637593865	0.899597818490781	879	0.946063204315033	Non-classical (CD14+CD16++)	0.888888888888889
-0.936369557224498	10.3451913552787	2.70755526168238	0.106812203179296	0.668090925938449	880	0.715090999927307	Classical (CD14++CD16-)	0.541666666666667
-0.67841343502198	10.6942529960998	1.20112880812819	0.279026179742709	0.829057406687699	881	0.887747286807311	Unclassified	0.558441558441558
0.966992894983587	10.6854996712317	3.25303788488979	0.0779594612835222	0.592615283680456	882	0.639398523471911	Classical (CD14++CD16-)	0.605633802816901
-1.06882611803808	10.5623572877163	3.2636397840213	0.0776361444815725	0.592615283680456	883	0.639398523471911	Classical (CD14++CD16-)	0.578947368421053
-0.499006033872182	10.3899085060129	0.484173647691148	0.490177070769928	0.920480369231161	884	0.960218610174735	Unclassified	0.8125
-0.173700053547717	10.6565968194749	0.0895274306402279	0.766179865434051	0.980867796879582	885	0.994052168519478	Unclassified	0.661764705882353
0.171876321697265	10.4401155896058	0.067062171790921	0.796864377205999	0.991106606357178	886	0.994052168519478	Non-classical (CD14+CD16++)	0.964285714285714
0.608524484236761	10.6057005930061	1.17349867469801	0.284429236209227	0.832005934140994	887	0.891150332840398	Non-classical (CD14+CD16++)	0.584615384615385
1.02318446712923	10.23891641329	2.22152763015589	0.143193800380135	0.737883993335331	888	0.795688434988698	Non-classical (CD14+CD16++)	0.609756097560976
0.0287441851061165	10.6862107685644	0.00212798904322231	0.963414124061283	0.9930156407375	889	0.994052168519478	Classical (CD14++CD16-)	0.636363636363636
1.57242675776193	10.8016977916016	6.55164299675768	0.0139708415257557	0.290823501328773	890	0.313314459349512	Unclassified	0.593023255813954
-0.232021577032795	10.9494918663806	0.187407742425909	0.667141960050964	0.965038363355675	891	0.987025794020747	Classical (CD14++CD16-)	0.629213483146067
-1.47579552145299	10.7102860051027	5.11121805741285	0.0287409842784122	0.371766497938942	892	0.396017114031223	Classical (CD14++CD16-)	0.507692307692308
-0.363712766719679	10.6135086561223	0.337424420689699	0.564267156380592	0.949199994097435	893	0.981322609569229	Unclassified	0.553846153846154
-0.64277276540645	10.3890945946057	1.11001088036449	0.297799607778476	0.840975597528689	894	0.896685494844111	Unclassified	0.6
0.249122049589734	10.6086874406037	0.101796564377948	0.75118577986326	0.980867796879582	895	0.994052168519478	Non-classical (CD14+CD16++)	0.543859649122807
-0.705552491847175	10.5538906429403	1.52354181216182	0.223482325655058	0.78555335010942	896	0.840621042381512	Classical (CD14++CD16-)	0.666666666666667
-0.0895647849247875	10.6653894168958	0.0255760914448128	0.873667858080105	0.99228219203026	897	0.994052168519478	Classical (CD14++CD16-)	0.541666666666667
-0.252739358254804	10.8912112986948	0.262531642450981	0.610881292119688	0.964479898475015	898	0.987025794020747	Unclassified	0.752808988764045
-0.769261940402137	10.9323979076317	1.83457694567094	0.182465110629989	0.781200948001857	899	0.840621042381512	Non-classical (CD14+CD16++)	0.736263736263736
0.60313128665907	10.6390672629628	1.1950353967414	0.280109001941612	0.829057406687699	900	0.887747286807311	Unclassified	0.462686567164179
0.51151301441795	10.9647736264103	0.992657914295678	0.324398348686872	0.854581291671794	901	0.907878653727456	Classical (CD14++CD16-)	0.588235294117647
1.21706270657282	10.3206946670534	2.29879989919055	0.136586968055006	0.7236203201212	902	0.780701882584981	Unclassified	0.5
-0.134543433208739	10.396904872753	0.0457925088626909	0.831536590245567	0.99228219203026	903	0.994052168519478	Unclassified	0.547169811320755
0.139804810286527	10.5632130677491	0.0579248600726208	0.810918167897944	0.991106606357178	904	0.994052168519478	Non-classical (CD14+CD16++)	0.671875
0.410459819842443	10.7431776255006	0.498398510985241	0.48390570935736	0.920480369231161	905	0.960218610174735	Non-classical (CD14+CD16++)	0.717948717948718
1.51790962623145	10.1124114441815	4.61721119078597	0.0371636346986266	0.42899716328849	906	0.458705304325383	Unclassified	0.55
-0.432443125410317	10.6574207855516	0.499242608802301	0.483537808386619	0.920480369231161	907	0.960218610174735	Classical (CD14++CD16-)	0.507692307692308
-0.0504039108809529	10.5177218694634	0.00825391699388838	0.928012406309887	0.99228219203026	908	0.994052168519478	Classical (CD14++CD16-)	0.508474576271186
-0.121670708938759	10.2782336005785	0.0356865349659007	0.851028211468258	0.99228219203026	909	0.994052168519478	Classical (CD14++CD16-)	0.680851063829787
-0.0278188904627837	10.7100152141615	0.00292064034873278	0.957144244526964	0.9930156407375	910	0.994052168519478	Unclassified	0.634146341463415
-0.525072348300027	10.267114822891	0.692336960231903	0.409839391379002	0.908750508931022	911	0.954519514313095	Unclassified	0.62
-0.42790692555886	10.4686083359635	0.438782160915546	0.511146887616416	0.922025763939553	912	0.96023839498991	Unclassified	0.714285714285714
1.24663885245019	10.0870359743507	3.44284699064916	0.0701956815405671	0.571576922901306	913	0.61711296097063	Classical (CD14++CD16-)	0.605263157894737
1.59745695012767	10.158402995348	6.32454272275428	0.0155329356065187	0.303349095374366	914	0.325918231715762	Unclassified	0.609756097560976
0.472106684552193	10.2016888486875	0.551530833642721	0.461617920741952	0.920480369231161	915	0.960218610174735	Classical (CD14++CD16-)	0.681818181818182
0.220885900844373	10.1624559458875	0.11774346328697	0.733120051724864	0.980867796879582	916	0.994052168519478	Unclassified	0.560975609756098
-1.33183576971857	10.9660595704232	5.47182022957916	0.0239038802676691	0.356480899348899	917	0.38280984479416	Unclassified	0.511363636363636
0.291199503827722	10.6556224902178	0.286304868015279	0.595221369175522	0.956194328546484	918	0.987025794020747	Unclassified	0.647887323943662
-0.209640099346224	10.3255093014249	0.109501221772083	0.742274853089997	0.980867796879582	919	0.994052168519478	Unclassified	0.51063829787234
-0.301472570016196	10.7386473943856	0.252504154738834	0.617809412878574	0.964479898475015	920	0.987025794020747	Non-classical (CD14+CD16++)	0.894736842105263
0.849232456329614	10.4323544909636	2.21381886991761	0.143724392276159	0.737883993335331	921	0.795688434988698	Unclassified	0.821428571428571
0.746605182878129	10.6159865731989	1.53408395483516	0.222032003640335	0.78555335010942	922	0.840621042381512	Unclassified	0.676470588235294
0.946823460675815	10.3889766241656	2.35553454486719	0.131959986971471	0.718730520710761	923	0.769604081780777	Classical (CD14++CD16-)	0.581818181818182
-0.0694955003720787	10.7182568817692	0.0134076313016072	0.908341897310536	0.99228219203026	924	0.994052168519478	Classical (CD14++CD16-)	0.571428571428571
-0.244083121294223	10.4058158456598	0.147691983722205	0.702591798790272	0.978715288944211	925	0.994052168519478	Unclassified	0.634615384615385
0.0808188468579222	10.8808626797889	0.0184756718387979	0.892496966134095	0.99228219203026	926	0.994052168519478	Non-classical (CD14+CD16++)	0.715909090909091
-0.199301684076967	10.2265853294255	0.108877521403199	0.742952542552077	0.980867796879582	927	0.994052168519478	Unclassified	0.829268292682927
-0.341246911227436	10.3275140116694	0.323257185406549	0.572531537657383	0.949199994097435	928	0.981322609569229	Unclassified	0.528301886792453
0.592721276830445	10.3309253804845	1.01640597342253	0.318748244792065	0.852195173163189	929	0.9073589677196	Unclassified	0.519230769230769
-0.840558589926483	10.2582917802187	1.54044001859565	0.221092906469184	0.78555335010942	930	0.840621042381512	Unclassified	0.733333333333333
-0.0967343281670549	10.2931866106867	0.0218342017501516	0.883200383396635	0.99228219203026	931	0.994052168519478	Unclassified	0.530612244897959
0.0647337758810369	10.3798363595025	0.0119752105197375	0.913355253336209	0.99228219203026	932	0.994052168519478	Unclassified	0.528301886792453
-0.331715490604884	10.4191189348147	0.260614277347785	0.612236268146332	0.964479898475015	933	0.987025794020747	Unclassified	0.653061224489796
0.789048897375965	11.0247198478017	1.48781355918938	0.229018470952746	0.78555335010942	934	0.840621042381512	Unclassified	0.765957446808511
0.290346746921874	10.6907012892597	0.301856105685049	0.585425879667089	0.949199994097435	935	0.981322609569229	Classical (CD14++CD16-)	0.569444444444444
-0.302183548650097	10.3483628210358	0.207022219748955	0.65133634471113	0.965038363355675	936	0.987025794020747	Unclassified	0.781818181818182
0.219350531278886	10.4648393786399	0.126511012476655	0.723767659195971	0.980867796879582	937	0.994052168519478	Unclassified	0.789473684210526
0.583146679731858	10.3868916903803	0.78328404862927	0.380923462282868	0.890609785055719	938	0.939938184304084	Unclassified	0.517857142857143
-1.01853753131153	10.4014244531667	3.05097241720497	0.0874923632735199	0.629316872688911	939	0.677747117889471	Classical (CD14++CD16-)	0.509433962264151
-0.329209942798735	10.7424636242746	0.315463288229031	0.577181181879891	0.949199994097435	940	0.981322609569229	Unclassified	0.630952380952381
-0.44194384375965	10.3303117353316	0.423209405892549	0.518704202280676	0.922870245487735	941	0.961953816966163	Unclassified	0.94
0.305900479738606	10.9379443822369	0.361302062455706	0.550787032476058	0.945834283355437	942	0.981322609569229	Non-classical (CD14+CD16++)	0.617021276595745
-1.0932753627756	10.3589203329556	2.81050518840917	0.10070222881818	0.663368929066601	943	0.710364512984106	Unclassified	0.5
1.38337704552303	10.4408549891613	4.81630917571343	0.0334846409323728	0.397032171055277	944	0.423079824439602	Classical (CD14++CD16-)	0.625
0.0529417289542224	10.0737441804848	0.00743938974407092	0.931655344340826	0.99228219203026	945	0.994052168519478	Unclassified	0.6
-0.512252330318224	10.1929379314438	0.716804521949892	0.401750469319157	0.905301962538191	946	0.951687134947133	Unclassified	0.790697674418605
1.57650922779321	10.8472136292039	7.93058169131618	0.00717964227979746	0.216519777854407	947	0.227667093890212	Unclassified	0.689655172413793
0.41795165467573	10.2919617376156	0.522862019721678	0.473349184989198	0.920480369231161	948	0.960218610174735	Classical (CD14++CD16-)	0.702127659574468
0.390002616903796	10.4910161636631	0.35025089888877	0.556983403100018	0.94653615946731	949	0.981322609569229	Non-classical (CD14+CD16++)	0.88135593220339
-0.485999677074336	10.3140864025253	0.575555775495522	0.452082403535677	0.920480369231161	950	0.960218610174735	Unclassified	0.849056603773585
-0.18369768416103	10.4678855619923	0.0929144455606089	0.761933564311869	0.980867796879582	951	0.994052168519478	Unclassified	0.532258064516129
0.0209715067173785	10.9288598273991	0.00139050674658331	0.970421926304055	0.993557330194051	952	0.994079244336391	Unclassified	0.590361445783133
0.115023870661782	10.7513776102547	0.0507911242734728	0.822708338562976	0.991106606357178	953	0.994052168519478	Classical (CD14++CD16-)	0.716216216216216
0.967828567931487	10.5784760936583	2.5989608501664	0.114045482694312	0.688242397799896	954	0.738638266586792	Unclassified	0.784615384615385
-0.184126168575412	10.4975574100133	0.0700200409189221	0.792536469241032	0.991106606357178	955	0.994052168519478	Non-classical (CD14+CD16++)	0.733333333333333
-0.133205106092583	10.8193796823727	0.0556326885519543	0.814625260360178	0.991106606357178	956	0.994052168519478	Unclassified	0.583333333333333
-0.0175741084413532	10.7222414751021	0.000926708750209969	0.975848674886831	0.993557330194051	957	0.994079244336391	Unclassified	0.554054054054054
-0.544352692154187	11.0806466660712	0.755905907117922	0.389305225407415	0.896796010872654	958	0.944144621578765	Unclassified	0.618556701030928
1.86010181935674	10.2998174230246	7.75381829295941	0.00785866160060401	0.216519777854407	959	0.232803846242979	Unclassified	0.617021276595745
0.206604263718933	10.5248628991181	0.150717990857882	0.699672922911521	0.978636840311543	960	0.994052168519478	Unclassified	0.725806451612903
0.346997224932137	10.9585523508808	0.468984784364057	0.49695191248488	0.920480369231161	961	0.960218610174735	Classical (CD14++CD16-)	0.652631578947368
0.223743158678715	10.7987266262089	0.121979347216604	0.728554437916009	0.980867796879582	962	0.994052168519478	Non-classical (CD14+CD16++)	0.848101265822785
0.413416380891172	10.85193391636	0.43709497297423	0.511956253630553	0.922025763939553	963	0.96023839498991	Non-classical (CD14+CD16++)	0.843373493975904
-0.423880598508773	10.6014275634273	0.692436631226728	0.40971234256747	0.908750508931022	964	0.954519514313095	Unclassified	0.686567164179104
0.703224602300456	10.4840373112832	1.20206290892398	0.278841801751461	0.829057406687699	965	0.887747286807311	Unclassified	0.759259259259259
-0.603319201209855	10.2685521433071	1.07834391572819	0.304592375065297	0.844166246113371	966	0.899573707019773	Unclassified	0.666666666666667
1.63135048551322	10.3164194862221	5.54229861746802	0.0230653135271752	0.355746643285582	967	0.382101706035282	Unclassified	0.608695652173913
0.328175452694283	10.1665532048829	0.232248092077742	0.632237368475859	0.965038363355675	968	0.987025794020747	Unclassified	0.897435897435897
0.49372182094276	10.300858187146	0.544807416056069	0.464344487400136	0.920480369231161	969	0.960218610174735	Unclassified	0.466666666666667
0.224340819298877	10.494814398294	0.12398219070747	0.726426700947818	0.980867796879582	970	0.994052168519478	Non-classical (CD14+CD16++)	0.909090909090909
-0.435063130513476	10.2033704760184	0.50078115598976	0.482868433324203	0.920480369231161	971	0.960218610174735	Unclassified	0.688888888888889
1.5515124997769	10.2828757222458	4.82864860468846	0.033270006362309	0.397032171055277	972	0.423079824439602	Unclassified	0.645833333333333
0.809034615256136	10.5958914715133	1.73116683499274	0.195039289211461	0.78555335010942	973	0.840621042381512	Unclassified	0.682539682539683
-0.20007607212387	10.7265603867455	0.0840843804680433	0.773191573214485	0.986042006301699	974	0.994052168519478	Unclassified	0.797101449275362
1.54732187416925	10.4346897918674	5.68402628547241	0.0214732913193364	0.354705116698242	975	0.379593441895432	Unclassified	0.551724137931034
0.500364758541037	10.8981972273825	0.468371157550898	0.497306937414732	0.920480369231161	976	0.960218610174735	Unclassified	0.620253164556962
0.210698151635529	10.9411353608687	0.166495386502716	0.685172150656803	0.968440941118235	977	0.989511105000121	Unclassified	0.561224489795918
0.0372687558794257	10.4048485492306	0.00317274545472731	0.955334821039749	0.9930156407375	978	0.994052168519478	Unclassified	0.648148148148148
1.89840586354693	10.7973109354373	8.33840709813171	0.00598557529587443	0.196179449373072	979	0.206925105239941	Unclassified	0.705128205128205
0.0476947905420618	10.277282231501	0.00453492090562404	0.946612995494564	0.99228219203026	980	0.994052168519478	Classical (CD14++CD16-)	0.574468085106383
1.50066448010598	10.7611453944513	4.91543787306217	0.0318018328499281	0.397032171055277	981	0.423079824439602	Unclassified	0.648648648648649
0.620541889578453	10.3500899137611	1.08133685605399	0.304048281213845	0.844166246113371	982	0.899573707019773	Classical (CD14++CD16-)	0.69811320754717
0.975437744012708	10.1548501088139	2.28468582545039	0.137766952095635	0.726009969773823	983	0.782550947149982	Non-classical (CD14+CD16++)	1
1.44556503583444	10.3486741805327	2.95973199653617	0.0923502649463094	0.633233556318904	984	0.682928107183475	Unclassified	0.543478260869565
-0.0862106903899381	10.5476871813757	0.0142462934872129	0.905532193929087	0.99228219203026	985	0.994052168519478	Non-classical (CD14+CD16++)	0.517857142857143
-0.105791465488704	10.3945644615826	0.0353601952794937	0.851685894821673	0.99228219203026	986	0.994052168519478	Unclassified	0.518518518518518
-0.167079452547885	10.2841359399165	0.082545065627946	0.775190850630354	0.987327477273443	987	0.994052168519478	Classical (CD14++CD16-)	0.520833333333333
-0.354852582788472	10.7570946826457	0.471214254979835	0.495936097601071	0.920480369231161	988	0.960218610174735	Unclassified	0.5
1.33456684882434	10.4304205598933	4.16097647896403	0.0473636028745841	0.486331427454493	989	0.520629284773005	Classical (CD14++CD16-)	0.722222222222222
-0.109861246442341	10.5898883940775	0.0399823226567783	0.842412170310192	0.99228219203026	990	0.994052168519478	Non-classical (CD14+CD16++)	0.777777777777778
-0.252648972150267	10.7325664677251	0.186449634102486	0.667985198643657	0.965038363355675	991	0.987025794020747	Unclassified	0.645569620253165
-0.489227429562867	10.5005719752871	0.599260278490442	0.442977571008011	0.920480369231161	992	0.960218610174735	Unclassified	0.546875
0.706934659624303	10.6088141378261	1.54847200861095	0.219794025648728	0.78555335010942	993	0.840621042381512	Non-classical (CD14+CD16++)	0.805970149253731
-0.0623714515542796	10.2090071148231	0.00792700637404018	0.929456913672557	0.99228219203026	994	0.994052168519478	Unclassified	0.707317073170732
1.42819618381345	10.1111126949522	5.41248341728147	0.0245347240276787	0.356480899348899	995	0.38280984479416	Unclassified	0.552631578947368
-0.860195894979958	10.5463671860298	1.8055126111501	0.18589854021127	0.78202295601249	996	0.840621042381512	Classical (CD14++CD16-)	0.517857142857143
