# Supplementary material for: CCR1-mediated monocyte chemotaxis in the immunopathology of primary Sjögren’s syndrome: multi-omics integration analysis and computational target prioritization implicating Polygonatum odoratum
Source: Front Immunol. 2026 Jul 20;17:1867098. doi: 10.3389/fimmu.2026.1867098 (PMC13429757; doi:10.3389/fimmu.2026.1867098)
Supplement: Supplementary file 11 [file Table3.csv]

p_val	avg_log2FC	pct.1	pct.2	p_val_adj	gene	sig
0	3.17286937534542	0.704	0.138	0	IFI44L	Up
0	2.61386647247647	0.774	0.264	0	IFI6	Up
0	2.61200094878381	0.747	0.28	0	ISG15	Up
0	1.9426810302386	0.742	0.317	0	EPSTI1	Up
0	2.20042937590301	0.605	0.185	0	IFI44	Up
0	1.97107207963206	0.81	0.399	0	LY6E	Up
0	2.03596047935115	0.556	0.185	0	MX1	Up
0	1.93738702021344	0.84	0.494	0	IFITM3	Up
0	1.76406945117832	0.597	0.255	0	XAF1	Up
0	1.0688718227166	0.913	0.795	0	TYMP	Up
0	0.653677708092088	0.981	0.961	0	HLA-A	Up
4.34711009604334e-292	0.441618302808633	1	1	1.24257794985303e-287	B2M	NS
1.07494816217316e-256	1.6662644613502	0.609	0.351	3.07263182675577e-252	APOBEC3A	Up
5.71508757059148e-253	2.66063581818583	0.314	0.064	1.63360063117787e-248	IFIT3	Up
2.15044496661003e-243	3.07064550930011	0.266	0.038	6.1468318925581e-239	SIGLEC1	Up
2.457318646607e-242	0.914436265019492	0.808	0.652	7.02399961946146e-238	RNF213	Up
5.66750005541638e-230	1.12683977272231	0.697	0.488	1.61999821584022e-225	PARP14	Up
4.74817002191023e-227	0.876677898128421	0.854	0.704	1.35721691906282e-222	IFITM2	Up
4.68822228272249e-226	1.05021374277133	0.733	0.508	1.3400814572934e-221	STAT1	Up
4.97600192648575e-213	1.28772033311183	0.565	0.319	1.42234039066669e-208	EIF2AK2	Up
4.46824376911077e-203	-2.40634945803806	0.037	0.212	1.27720279896262e-198	SLC35F1	Down
2.61343075305725e-197	1.08133236206117	0.67	0.475	7.47023046453885e-193	SCO2	Up
9.29490426527573e-196	1.35029746941917	0.54	0.307	2.65685543518641e-191	MX2	Up
9.49026641592101e-194	1.54647808145572	0.521	0.298	2.71269775232686e-189	IGKC	Up
1.93712874025244e-184	0.362127769598928	0.99	0.987	5.53708879113757e-180	RPL28	NS
2.75427378619459e-183	2.31613815021977	0.304	0.093	7.87281619045862e-179	IGLC2	Up
2.84724263973868e-178	0.904861380276517	0.739	0.569	8.13855836142903e-174	PSME2	Up
3.17857951395711e-178	1.7882597403053	0.338	0.121	9.08565168269499e-174	OAS2	Up
1.31170010065102e-174	1.290800515191	0.57	0.364	3.74936356770087e-170	TNFSF10	Up
2.42024627518829e-173	6.47388818703474	0.152	0.005	6.91803195299822e-169	IFI27	Up
1.58498943135894e-167	1.909367866315	0.304	0.1	4.53053379059639e-163	HERC5	Up
1.75244813540282e-165	2.86566050462914	0.208	0.037	5.00919775023541e-161	RSAD2	Up
7.25201452048805e-165	2.28096048916817	0.26	0.071	2.0729158305363e-160	IGHA1	Up
1.40728908877441e-163	-0.317011806056256	0.999	0.999	4.02259513135278e-159	MT-CO1	NS
1.80622309144049e-162	2.90134723080892	0.196	0.032	5.1629080845735e-158	IFIT1	Up
3.74836695088586e-162	1.16219902497425	0.525	0.313	1.07143320924121e-157	LAP3	Up
7.95272011370682e-162	-0.311414358648044	0.993	0.997	2.27320551730196e-157	TPT1	NS
6.75338571901805e-160	1.88349789704397	0.297	0.1	1.93038777392412e-155	OAS3	Up
5.46202322322411e-147	1.35591848321597	0.416	0.212	1.56126471812638e-142	PARP9	Up
9.79348180896566e-146	2.08875084335069	0.248	0.072	2.79936884027474e-141	IFIT2	Up
2.77160465463248e-138	-4.08213384379325	0.013	0.117	7.92235474480148e-134	HSPA1B	Down
1.64562040449066e-136	1.05919982562956	0.527	0.34	4.70384136419611e-132	TRIM22	Up
7.08751961785541e-130	1.49865662466132	0.331	0.146	2.02589660756779e-125	SAMD9L	Up
1.18947145804123e-129	0.397139519677796	0.976	0.955	3.39998521566504e-125	HLA-C	NS
1.13958095134125e-127	0.663590822210494	0.773	0.653	3.25737819131383e-123	TNFSF13B	Up
1.27406205297669e-125	0.500163249812678	0.926	0.878	3.64177897222858e-121	FCER1G	Up
2.18508559991311e-124	2.1781001632349	0.194	0.047	6.24584867879162e-120	CMPK2	Up
4.11709477772654e-124	1.56332035732891	0.324	0.147	1.17683037126535e-119	GBP1	Up
8.88511415130965e-124	1.73738644890323	0.255	0.09	2.53972102901035e-119	IFITM1	Up
4.04569766049426e-122	0.835406761671686	0.635	0.484	1.15642221927568e-117	BST2	Up
6.97182436178119e-121	1.38050743816253	0.356	0.175	1.99282627557153e-116	IRF7	Up
1.75100954577656e-118	1.51164446452288	0.35	0.173	5.00508568564772e-114	EGR1	Up
2.28784188241485e-117	1.57049212431292	0.275	0.108	6.5395672366946e-113	DDX60	Up
3.35003124236258e-117	0.985637381296239	0.546	0.383	9.57572930316921e-113	CUL1	Up
2.00394373205634e-115	0.776815712565921	0.639	0.488	5.72807276370985e-111	SP110	Up
3.58733293753334e-115	0.810929603090729	0.61	0.459	1.02540324686453e-110	IFI16	Up
1.93195720809248e-114	-0.32509326218656	0.997	0.997	5.52230648361154e-110	MT-ATP6	NS
2.34809933061413e-113	1.16762434993113	0.389	0.209	6.71180712662744e-109	OAS1	Up
8.17340208102052e-108	0.937045854558203	0.523	0.354	2.33628525083891e-103	DDX60L	Up
8.38690464167217e-106	2.59098031865276	0.15	0.031	2.39731282277557e-101	LGALS3BP	Up
2.54907243680784e-102	1.1659988795838	0.414	0.254	7.28626865337154e-98	UBE2L6	Up
1.59807961223654e-101	0.752606524957773	0.664	0.539	4.56795076361691e-97	PSMB9	Up
3.8522904753651e-101	1.72132006310257	0.207	0.07	1.10113870947836e-96	OASL	Up
1.38293949064237e-100	0.971955415507465	0.579	0.442	3.95299424005215e-96	HLA-DRB5	Up
1.63720459490881e-99	-0.621597246386369	0.735	0.831	4.67978561408735e-95	PIK3R5	Down
7.81978738779376e-99	1.27871576699937	0.315	0.154	2.23520802692697e-94	KIAA1958	Up
1.55772297400275e-98	-1.10504947922612	0.187	0.353	4.45259534888946e-94	LINC00910	Down
3.79479216617681e-98	-0.950538951565648	0.289	0.466	1.08470339277998e-93	CXCL8	Down
1.29383251695794e-97	1.36399036093595	0.311	0.157	3.69829086647256e-93	IFI35	Up
7.57413378251012e-96	0.451298623023548	0.95	0.925	2.16499040039269e-91	IFI30	NS
7.90665749618455e-96	0.893426377854597	0.526	0.369	2.26003897870939e-91	PLAC8	Up
6.48142488089914e-95	-0.546485634705212	0.759	0.834	1.85265048795621e-90	ZFP36	Down
4.41603918355858e-94	2.08948109501172	0.134	0.026	1.26228064022838e-89	IGLC1	Up
2.02860906421231e-92	0.268983180066681	0.987	0.984	5.79857614914447e-88	HLA-B	NS
3.72261732747933e-92	0.364117926321537	0.958	0.92	1.06407293688669e-87	S100A11	NS
1.50614099017846e-87	-0.973024862498571	0.278	0.436	4.30515340632612e-83	GPR183	Down
3.22300526589325e-87	0.816003500699122	0.601	0.461	9.21263825202927e-83	MT2A	Up
3.82990630113486e-87	1.32309641575208	0.28	0.136	1.09474041711639e-82	SAMD9	Up
2.15028007898199e-86	1.82255465705453	0.175	0.057	6.14636057776213e-82	SPATS2L	Up
9.36623825872703e-86	0.645837552308639	0.691	0.582	2.67724554387453e-81	JAK2	Up
3.19495403887088e-82	-0.280505816347267	1	1	9.13245662470851e-78	MALAT1	NS
7.87027254803225e-80	-0.69963327053831	0.59	0.708	2.24963870512954e-75	JUN	Down
8.8216730927038e-80	-0.611949236844037	0.472	0.624	2.52158703681845e-75	SORL1	Down
1.16496180196199e-79	1.20488767696348	0.315	0.174	3.32992681472816e-75	ISG20	Up
2.69393610021931e-78	2.4375364430851	0.118	0.026	7.70034694886687e-74	SERPING1	Up
3.89748308764689e-78	0.420237195250682	0.872	0.808	1.11405656577299e-73	MNDA	NS
3.94226080652669e-76	2.51551037909743	0.104	0.019	1.12685582893759e-71	NRIR	Up
1.25303181549392e-75	0.897131469433492	0.454	0.314	3.58166614140782e-71	ZCCHC2	Up
1.49745616610631e-74	-0.261218457439136	0.987	0.993	4.28032870519827e-70	MT-CYB	NS
3.77649757821457e-74	0.269152497132517	0.992	0.986	1.07947406775685e-69	FTL	NS
3.90162723571386e-72	0.557482608379724	0.731	0.641	1.11524112905645e-67	GRN	Up
1.02503123869579e-71	1.47726338072443	0.183	0.071	2.92994929268804e-67	IGHM	Up
6.40407097592503e-71	0.478965633590106	0.744	0.663	1.83053964775841e-66	PSME1	NS
5.42152542296034e-69	-0.508826042442764	0.763	0.835	1.54968882689898e-64	CD83	Down
1.01070149340825e-68	0.526598356402785	0.657	0.541	2.88898914875816e-64	MARCKS	Up
1.19447110161921e-65	1.34059839342441	0.229	0.114	3.41427619686835e-61	GBP5	Up
1.0654311208757e-64	1.54719655980397	0.134	0.042	3.0454283159111e-60	IGLC3	Up
2.18789518493334e-64	0.292932972364705	0.964	0.951	6.25387959661345e-60	CYBA	NS
1.33550878498195e-63	0.453024723843066	0.783	0.713	3.8174183109924e-59	PRELID1	NS
2.72480531309013e-63	0.261061181494439	0.96	0.938	7.78858350693682e-59	OAZ1	NS
4.95559674471938e-63	0.908249827756775	0.299	0.17	1.41650777351059e-58	ATP10A	Up
7.82444233303187e-63	0.297590886871049	0.936	0.909	2.23653859647383e-58	PSAP	NS
5.90363966123624e-62	-0.299456141419131	0.904	0.933	1.68749636076777e-57	JUND	NS
7.92661422617451e-62	0.487258097319449	0.701	0.602	2.26574341040972e-57	PLSCR1	NS
2.87079446943101e-61	0.36163905460289	0.838	0.796	8.2058789114216e-57	MYL12A	NS
3.16741787104078e-61	0.577782262856542	0.72	0.647	9.05374724258296e-57	WARS	Up
5.32011658984841e-61	0.764320656052003	0.431	0.307	1.52070212604227e-56	STAT2	Up
1.21849895552887e-59	0.388269257615813	0.816	0.757	3.48295741448372e-55	FGL2	NS
1.71028963169084e-59	1.98646506083761	0.105	0.028	4.88869188322509e-55	GMPR	Up
4.12350876159741e-59	-0.343615078706874	0.901	0.936	1.178663744415e-54	QKI	NS
1.66121368594494e-58	1.89368985698654	0.104	0.028	4.74841319990502e-54	JCHAIN	Up
2.21908313608212e-57	0.279461007508128	0.909	0.877	6.34302723617714e-53	HLA-E	NS
7.43984197908775e-57	0.323163395052342	0.909	0.863	2.12660443130244e-52	LGALS1	NS
9.48017007996656e-57	0.661708083799444	0.51	0.401	2.70981181565764e-52	BLVRA	Up
5.89368704174646e-56	0.646699918205961	0.509	0.394	1.68465150401281e-51	GIMAP4	Up
1.62939158907791e-55	-1.24664697813117	0.085	0.18	4.6574529182203e-51	LMNA	Down
2.70093536359734e-55	0.616615102338691	0.55	0.448	7.72035364330663e-51	PSMB8	Up
5.20724492073082e-55	1.06547951330556	0.228	0.121	1.4884388881417e-50	DDX58	Up
5.53563756979303e-55	-0.865325510747338	0.147	0.261	1.58230664294964e-50	AC011476.3	Down
2.0080719122652e-54	0.634077290684135	0.504	0.401	5.73987275401886e-50	ADAR	Up
4.19866771420998e-54	0.561147527270501	0.558	0.45	1.20014717942978e-49	PSMA4	Up
9.74667216958443e-53	1.14976631436427	0.261	0.155	2.78598877295401e-48	CCR1	Up
6.49959681510608e-52	-0.462390290149017	0.626	0.715	1.85784475362992e-47	FOSB	NS
8.91264888371839e-52	-0.393515728679922	0.648	0.757	2.54759155692207e-47	XIST	NS
1.12602823415172e-51	-0.902704110199046	0.269	0.386	3.21863910449928e-47	THBS1	Down
1.78965235879971e-51	1.13061706300102	0.232	0.129	5.11554230239308e-47	PNPT1	Up
2.44588210405381e-51	0.97917213827439	0.273	0.165	6.9913094062274e-47	PARP12	Up
5.16067856815806e-51	-0.411966327621352	0.739	0.819	1.4751283619223e-46	MAP3K2	NS
5.49555287682773e-51	0.523073488710268	0.627	0.53	1.57084883431244e-46	BLOC1S1	Up
7.76580370487672e-51	-0.571734763174053	0.436	0.562	2.21977733100196e-46	MTRNR2L12	Down
1.64736770368995e-49	-0.279181796922424	0.882	0.923	4.70883584422736e-45	SIK3	NS
2.57171115603669e-49	0.414257259629435	0.739	0.684	7.35097916841528e-45	SP100	NS
1.06403230471138e-48	0.517038072499934	0.622	0.53	3.04142993978701e-44	DRAP1	Up
7.32246393797708e-48	1.20660877604261	0.194	0.101	2.09305309203137e-43	SAMD4A	Up
1.77718399860621e-47	0.918944892529952	0.265	0.16	5.07990274161599e-43	GBP4	Up
2.74639850481096e-46	0.509599116359795	0.962	0.943	7.85030548615166e-42	S100A9	Up
1.95813029191804e-45	-0.258486276810547	0.925	0.951	5.59711962641851e-41	RPL5	NS
2.20798790612668e-45	-0.349522382604309	0.955	0.969	6.31131263087251e-41	ZEB2	NS
2.68491870892668e-45	0.701356096443284	0.393	0.286	7.67457163759603e-41	PLAAT4	Up
3.18468267936197e-45	-0.854822468016572	0.191	0.302	9.10309697068827e-41	CCL3	Down
4.18135121502578e-45	0.267702509078205	0.881	0.846	1.19519743130297e-40	FYB1	NS
4.2549581933157e-45	0.341495403804347	0.776	0.718	1.21623724997736e-40	CD48	NS
4.45707044923972e-45	0.47016503965004	0.641	0.567	1.27400901721068e-40	GLRX	NS
9.11631219574071e-45	0.404059032219521	0.744	0.682	2.60580667803053e-40	C1orf162	NS
1.29875171360491e-44	-0.438243057672954	0.499	0.613	3.71235189816826e-40	MT-ATP8	NS
1.50076601213248e-44	0.290818233218984	0.848	0.805	4.28978956907948e-40	CALM1	NS
1.69067170414893e-44	-0.332001913552047	0.755	0.831	4.83261599913929e-40	LINC01578	NS
2.61153850803027e-44	0.321568173418739	0.752	0.689	7.46482167135373e-40	TMEM123	NS
2.9625323499497e-44	-0.365390795381721	0.805	0.857	8.46810246909623e-40	IRAK3	NS
4.10956942650861e-44	1.365388537589	0.125	0.051	1.17467932487322e-39	HERC6	Up
1.07864443080481e-43	-0.472275141549701	0.54	0.643	3.08319724101246e-39	PPP1R15A	NS
1.75954592914691e-43	-0.426561393622805	0.835	0.866	5.02948608387353e-39	GPCPD1	NS
2.09391933961621e-43	-0.312780508720931	0.876	0.903	5.98525904035896e-39	JMJD1C	NS
4.94119447315487e-43	-0.354921538095686	0.667	0.749	1.41239102820659e-38	EEF2	NS
5.15515452114884e-43	-0.438665016309177	0.459	0.582	1.47354936832519e-38	EIF4B	NS
9.64565752717515e-43	0.270555039815305	0.884	0.844	2.75711474756774e-38	ARPC1B	NS
1.85050005798359e-42	0.939578303865369	0.266	0.17	5.2894693657403e-38	HSH2D	Up
2.88957413734839e-42	0.767056818348258	0.354	0.255	8.25955871419665e-38	APOL6	Up
2.98781521696996e-42	-0.512292362719496	0.86	0.884	8.54037101618694e-38	JARID2	Down
3.16378804905902e-42	-0.311012940513565	0.886	0.926	9.0433717594303e-38	ATP2B1	NS
1.90931005916516e-41	-0.310606318921603	0.848	0.887	5.45757187311769e-37	PNRC1	NS
8.71027436812524e-41	0.292056093356435	0.907	0.875	2.48974482538492e-36	SMCHD1	NS
5.58963837969316e-40	1.18539591598381	0.144	0.069	1.59774223445149e-35	ZBP1	Up
9.44901280713316e-40	0.803160905093407	0.27	0.175	2.70090582079094e-35	IFIH1	Up
1.05742865533894e-39	0.88005616926228	0.228	0.138	3.02255406842082e-35	DTX3L	Up
5.25477678070271e-39	-0.418712419200999	0.566	0.658	1.50202539499606e-34	AC020916.1	NS
5.80529549897763e-39	-1.07171816062185	0.171	0.264	1.65938566542777e-34	EREG	Down
6.20040502891412e-39	0.272742968076805	0.911	0.883	1.77232377346481e-34	TSPO	NS
1.43463276917946e-38	-1.23613724063991	0.089	0.164	4.10075430742256e-34	IRAK2	Down
3.16089576403022e-38	-1.07586137323251	0.097	0.176	9.03510445190397e-34	NOTCH2NLC	Down
3.31012573248241e-38	0.733566793664561	0.32	0.225	9.46166339372772e-34	CHMP5	Up
3.5047468954149e-38	0.312116795285583	0.817	0.762	1.0017968525854e-33	BACH1	NS
3.8276374215379e-38	-0.419926560679084	0.807	0.849	1.09409188057239e-33	SAMSN1	NS
4.82696678521311e-38	0.58360319726289	0.472	0.386	1.37974018588532e-33	LGALS9	Up
7.89821353780153e-38	-0.575599388046231	0.492	0.592	2.25762535764519e-33	RNF144B	Down
8.4716350374391e-38	-0.895730289382225	0.139	0.228	2.42153215910159e-33	AC012447.1	Down
1.12916247121911e-37	-0.684170627632398	0.265	0.366	3.22759800773271e-33	AC253572.2	Down
1.33966633930945e-37	0.29889466958075	0.834	0.794	3.82930226428214e-33	CLIC1	NS
1.49801202595528e-37	0.260767820020701	0.914	0.88	4.28191757499056e-33	UTRN	NS
5.83978907736454e-37	0.351956285674543	0.717	0.655	1.66924530987388e-32	RIPOR2	NS
1.2120473862653e-36	0.288487641156294	0.789	0.726	3.46451624890074e-32	NPC2	NS
2.0013197526808e-36	0.463644250364148	0.558	0.476	5.72057238106281e-32	PSMB10	NS
3.26297831999669e-36	-0.765509576327766	0.143	0.231	9.32689722987855e-32	ZNF708	Down
3.931945355796e-36	0.569315440803531	0.509	0.429	1.12390726050073e-31	VAMP5	Up
4.25073282325127e-36	-0.347761140739214	0.85	0.887	1.21502947019814e-31	GAB2	NS
4.89372809427337e-36	-0.657469629619182	0.153	0.245	1.3988232384671e-31	TBC1D12	Down
6.10778505064914e-36	0.336621835852693	0.746	0.704	1.74584927887755e-31	ATP6V0E1	NS
9.14502663889838e-36	-0.460562363883013	0.53	0.625	2.61401441446271e-31	SSBP2	NS
1.88850884387762e-35	-0.337858444244363	0.666	0.745	5.39811367933978e-31	MANBA	NS
2.02816675194379e-35	0.933913806636876	0.216	0.134	5.79731184375612e-31	TAP1	Up
3.64851683883692e-35	-0.419728234047537	0.481	0.59	1.04289205321314e-30	PID1	NS
4.81594522711923e-34	-0.497897362240904	0.408	0.511	1.37658978371976e-29	PDE4D	NS
9.14613226190561e-34	-0.4546328613793	0.427	0.535	2.6143304457431e-29	LDLRAD4	NS
1.50177049765066e-33	0.611290304104868	0.383	0.295	4.29266079048463e-29	ODF3B	Up
1.54112240423322e-33	0.537810211410371	0.468	0.38	4.40514428026023e-29	CALHM6	Up
2.39739319215678e-33	-0.528252366617643	0.243	0.345	6.85270870046094e-29	AC068282.1	Down
2.64330051811178e-33	-0.357490417989719	0.625	0.706	7.55561020097072e-29	ADK	NS
2.90943801716635e-33	0.807273867971384	0.334	0.249	8.31633762826831e-29	DUSP6	Up
2.94272069094274e-33	-0.452197742217422	0.362	0.469	8.41147282299073e-29	PER1	NS
5.10466494578832e-33	-0.631907675828306	0.198	0.292	1.45911742810413e-28	CD300LB	Down
5.65804329402981e-33	0.401499418470564	0.834	0.831	1.61729509516548e-28	IER2	NS
1.34015340912802e-32	-0.388558845224624	0.623	0.697	3.83069450465153e-28	ATP2B1-AS1	NS
2.75687718662334e-32	-0.293730079756589	0.661	0.741	7.88025775024415e-28	TMA7	NS
2.90723786742041e-32	0.32716848945474	0.765	0.717	8.3100487202345e-28	CORO1A	NS
9.2429238947625e-32	-0.346856115284026	0.645	0.729	2.64199736607891e-27	CHD2	NS
1.04878715013206e-31	-0.490982857025291	0.251	0.348	2.99785318993747e-27	PCSK5	NS
1.07165106712945e-31	0.263398874925518	0.786	0.752	3.06320741028283e-27	YWHAB	NS
1.20933899094966e-31	-0.774315098764365	0.104	0.178	3.4567745717305e-27	ARRDC4	Down
2.19987284718539e-31	0.263986333958146	0.816	0.777	6.28811654639472e-27	RAC1	NS
4.4978004430369e-31	-0.698640104184653	0.146	0.228	1.28565127863767e-26	RGCC	Down
7.83501090198718e-31	0.319796002874908	0.757	0.713	2.23955951622401e-26	TRAPPC5	NS
1.85381501995515e-30	0.648502275493847	0.341	0.26	5.2989448530398e-26	NMI	Up
2.16985143639601e-30	-0.350511208529794	0.48	0.582	6.20230334579435e-26	AP003086.1	NS
3.95297691685105e-30	0.627911457038039	0.322	0.238	1.1299189219127e-25	CD2AP	Up
3.9783037355374e-30	-0.902945401554992	0.085	0.151	1.13715833976601e-25	SEMA6B	Down
5.31022164348675e-30	-0.545843349845098	0.243	0.337	1.51787375457425e-25	EEPD1	Down
5.3657314682846e-30	-0.524987847898368	0.299	0.397	1.53374068289447e-25	MBNL2	Down
5.93534674125794e-30	0.42063302869227	0.576	0.514	1.69655951252117e-25	RBX1	NS
8.54420171919424e-30	-0.678480941906528	0.159	0.241	2.44227461941448e-25	BTBD11	Down
1.35164688190907e-29	-0.508887250698849	0.299	0.396	3.86354744724888e-25	HIF1A-AS3	Down
1.36100552583677e-29	0.668459187861233	0.334	0.254	3.89029819505184e-25	SHISA5	Up
1.54969856188331e-29	0.736286901320199	0.286	0.208	4.42965836928725e-25	RTCB	Up
2.01931402204254e-29	-0.27995384851428	0.722	0.797	5.77200720060638e-25	KDM6A	NS
2.48318274067075e-29	0.70409309911106	0.239	0.16	7.09792954593327e-25	SLFN5	Up
2.50127819926878e-29	-0.290508896091233	0.784	0.83	7.14965360478989e-25	MYO9B	NS
2.64692158895431e-29	-0.561609375187408	0.218	0.309	7.565960669867e-25	TOB1	Down
2.88171457850627e-29	-0.372463588683403	0.691	0.732	8.23709295120233e-25	CSF3R	NS
3.42419554715674e-29	-0.256435924158095	0.766	0.835	9.78772055199282e-25	KLF6	NS
4.0942337641651e-29	0.889899824944168	0.184	0.113	1.17029577914895e-24	FCGR1A	Up
4.91601368576788e-29	0.593321682175539	0.251	0.17	1.40519335193989e-24	GIMAP7	Up
8.29357063526147e-29	0.552308748609908	0.422	0.345	2.37063423038314e-24	CAPG	Up
1.11626767110769e-28	-0.46057675916652	0.266	0.363	3.19073951109423e-24	ARSG	NS
1.62364393211101e-28	-0.412949292038975	0.55	0.65	4.64102381554611e-24	GNG2	NS
1.74574697688221e-28	-0.396811809499507	0.58	0.659	4.99004315872011e-24	SNX9	NS
2.03020526559976e-28	0.907136118746545	0.211	0.139	5.80313873119036e-24	GPBAR1	Up
2.31443780596911e-28	-0.471881135291328	0.306	0.404	6.6155890245821e-24	ZNF267	NS
3.299587415725e-28	0.331439240737675	0.675	0.628	9.43154066910835e-24	XRN1	NS
3.40170101627232e-28	-0.655375518237659	0.119	0.191	9.72342218491279e-24	CYP1B1-AS1	Down
3.49582931908182e-28	-0.488151063959583	0.214	0.306	9.99247852566347e-24	KRT10	NS
6.37961897314819e-28	-0.301368177348548	0.73	0.803	1.82355028728468e-23	NAP1L1	NS
6.96534146786008e-28	0.305244625053353	0.691	0.624	1.99097320517313e-23	MARCH1	NS
7.60609195412131e-28	-0.734782499805424	0.088	0.153	2.17412532416604e-23	DACH1	Down
7.87711656900634e-28	-1.01658912072437	0.073	0.131	2.25159500008477e-23	AL163541.1	Down
1.83131689745861e-27	-0.671220157044225	0.105	0.174	5.23463621969569e-23	AMZ1	Down
2.02125853960505e-27	0.293322719961957	0.669	0.608	5.77756540960708e-23	ITGA4	NS
2.08194116702475e-27	-0.41295435067029	0.371	0.467	5.95102063182354e-23	ZFHX3	NS
2.2749450009789e-27	0.541678854341477	0.472	0.402	6.50270279079808e-23	SELL	Up
2.3274765270252e-27	-0.773589078402648	0.098	0.164	6.65285890484883e-23	AC068587.4	Down
3.1222371338556e-27	-0.299243822086678	0.779	0.835	8.92460262341286e-23	FAM49A	NS
3.75356020839426e-27	-0.596186502044403	0.245	0.33	1.07291764996741e-22	AC103591.3	Down
4.22038316817095e-27	-0.357125957612202	0.484	0.572	1.20635432478998e-22	FOSL2	NS
4.45763707056195e-27	-0.568199083238604	0.156	0.234	1.27417098024943e-22	AGAP3	Down
7.05770155028447e-27	-0.37567440603602	0.601	0.685	2.01737341113331e-22	WTAP	NS
7.77796886013292e-27	0.352908086443094	0.605	0.552	2.22325461898039e-22	PSMB3	NS
8.21326012901285e-27	0.287921214140863	0.763	0.713	2.34767827527703e-22	PYCARD	NS
1.07466200985447e-26	-0.41093716417509	0.332	0.43	3.071813888968e-22	TIAM1	NS
1.18197251761156e-26	-0.294889892592747	0.662	0.73	3.37855024434087e-22	PRKAG2	NS
1.96440239890667e-26	-0.272061426843504	0.821	0.854	5.61504781703482e-22	CD55	NS
2.24916294435871e-26	-1.21300129560113	0.066	0.12	6.42900736015493e-22	TNFAIP6	Down
2.33615766233147e-26	-0.548356251410927	0.257	0.342	6.67767306200826e-22	SH3BP5	Down
2.79319477365367e-26	-0.433563359128094	0.409	0.502	7.98406794101166e-22	RANBP2	NS
3.04012999059537e-26	-0.277882478112006	0.708	0.769	8.6899075651178e-22	RIN3	NS
3.2454029424935e-26	0.649900222483814	0.27	0.196	9.27665977082342e-22	IGFLR1	Up
3.55984460748957e-26	0.388326733661138	0.667	0.617	1.01754598260482e-21	CTSD	NS
5.66572861401577e-26	-0.429693609114321	0.301	0.394	1.61949186703027e-21	GNA12	NS
7.06843549665007e-26	-0.482553515815807	0.214	0.299	2.02044160236245e-21	PABPC4	NS
7.74626809108454e-26	0.510259323273685	0.413	0.34	2.21419327115561e-21	SSB	Up
9.15369994671445e-26	0.320560968311264	0.697	0.654	2.61649359276886e-21	STXBP2	NS
9.63784966814725e-26	0.264698226212417	0.786	0.756	2.75488294914321e-21	EFHD2	NS
1.06014366306334e-25	-1.20599607022173	0.069	0.122	3.03031464650026e-21	HLA-DQA2	Down
1.10025924320922e-25	-0.445376721390807	0.259	0.347	3.14498102078924e-21	DPYD-AS1	NS
1.18915684815127e-25	0.343828687907296	0.527	0.439	3.39908593475558e-21	TCF7L2	NS
1.26624241406634e-25	-0.290192608894543	0.772	0.823	3.61942731636722e-21	CTNNB1	NS
1.50251542320086e-25	-0.460409164022016	0.255	0.345	4.29479008567733e-21	TBC1D9	NS
2.22874865864076e-25	-0.431134585447222	0.331	0.422	6.37065516585874e-21	MIR181A1HG	NS
2.40839209884528e-25	-0.303853061723113	0.63	0.7	6.88414797533935e-21	FRY	NS
3.69034988467391e-25	-0.400084020804549	0.319	0.412	1.05484961103519e-20	AL691403.1	NS
3.72277019968869e-25	-0.904012297976812	0.051	0.101	1.06411663387902e-20	TULP2	Down
4.61805662048755e-25	-0.605278943673218	0.28	0.361	1.32002530440016e-20	ABCA1	Down
8.00681368335119e-25	0.360399227163367	0.559	0.499	2.2886676232491e-20	PSMA6	NS
8.70731975296557e-25	-0.29672283858224	0.6	0.686	2.48890027818768e-20	DDX3X	NS
8.85595834597283e-25	-0.607184421182485	0.168	0.244	2.53138713361287e-20	AC013652.1	Down
1.47746398354601e-24	0.613358920741427	0.221	0.15	4.22318305056792e-20	SP140	Up
2.06604180519941e-24	-0.302774926539226	0.499	0.592	5.90557389598199e-20	RSRP1	NS
3.55439070453688e-24	-0.363759572954904	0.246	0.335	1.01598703898482e-19	RFX2	NS
5.71110296754655e-24	-0.447114502558329	0.3	0.389	1.63246167224351e-19	SLC16A6	NS
7.48020497649605e-24	0.35752415840695	0.666	0.611	2.13814179048163e-19	NCF1	NS
7.6471272164852e-24	-0.322431555577764	0.504	0.592	2.18585484356013e-19	SGK3	NS
8.26459398275625e-24	0.548566560770376	0.318	0.244	2.36235154403105e-19	MYOF	Up
1.25792881636737e-23	-0.351114429173795	0.429	0.517	3.5956637287045e-19	ABHD2	NS
1.55447304635692e-23	0.346408553988602	0.571	0.509	4.44330575570662e-19	POMP	NS
1.73286589827066e-23	0.263651750591183	0.754	0.708	4.95322388361684e-19	GNG5	NS
2.44482578131259e-23	-0.304734912173616	0.426	0.526	6.98829001330391e-19	LTA4H	NS
2.9092550006845e-23	-0.250503297250049	0.676	0.75	8.31581449395657e-19	CSGALNACT2	NS
3.94575059332593e-23	-0.281700255906531	0.667	0.732	1.12785334959628e-18	RABGEF1	NS
4.64368754742889e-23	-0.267816480713398	0.775	0.816	1.32735164855707e-18	ARIH1	NS
5.47275111334749e-23	-0.668535559785589	0.091	0.15	1.56433117823925e-18	CACNA2D3	Down
6.2802882121691e-23	-0.396598532811271	0.235	0.32	1.79515758256642e-18	DPEP2	NS
6.40259512796111e-23	-0.332051780725428	0.624	0.686	1.8301177913764e-18	GAS7	NS
7.6300334754894e-23	-0.289601093211211	0.542	0.628	2.18096876863389e-18	TOM1	NS
7.74804539226369e-23	0.589709996497317	0.292	0.22	2.21470129492465e-18	IRF9	Up
8.17762332651572e-23	-0.559068775618721	0.169	0.24	2.33749185165125e-18	SSH1	Down
1.13326873689955e-22	-0.450973025758612	0.199	0.277	3.23933535755367e-18	DNMBP	NS
1.16041508841193e-22	0.369525110740491	0.62	0.58	3.31693048871666e-18	PLEKHO1	NS
1.30175820864383e-22	0.430816669392526	0.481	0.418	3.72094566358753e-18	ITGAL	NS
1.53148117948779e-22	-0.31433225362801	0.623	0.689	4.37758580344791e-18	SPAG9	NS
2.02058465893688e-22	-0.42061912535173	0.272	0.355	5.77563918910517e-18	ST6GALNAC3	NS
2.24975428023883e-22	0.993143756704061	0.121	0.07	6.43069763463468e-18	HELZ2	Up
3.18823906211763e-22	0.446878810008055	0.442	0.372	9.11326253515704e-18	ARHGEF3	NS
3.35656434657341e-22	0.420834849750264	0.446	0.383	9.59440352824544e-18	UCP2	NS
3.76187974452761e-22	-0.653411328134324	0.081	0.136	1.07529570617577e-17	AC104695.2	Down
4.26977267804665e-22	0.961401285137695	0.143	0.086	1.22047182229286e-17	BANK1	Up
5.4502412089653e-22	-0.439121372582123	0.282	0.363	1.55789694717064e-17	MINK1	NS
6.1053411610727e-22	0.397188750608113	0.433	0.357	1.74515071748102e-17	MAFB	NS
6.43617318343918e-22	-0.29839771718053	0.549	0.624	1.83971574275426e-17	SNX29	NS
6.67741229950732e-22	-0.325847210954158	0.451	0.534	1.90867153169117e-17	SPATA13	NS
6.97959816513333e-22	-0.277730100000012	0.755	0.803	1.99504833952171e-17	OSBPL8	NS
7.41105314331714e-22	-0.483960276112808	0.241	0.319	2.11837543048577e-17	AL138720.1	NS
8.41007188278716e-22	-0.68912121809443	0.175	0.244	2.40393494697588e-17	F13A1	Down
8.57688615579576e-22	-0.409275248807256	0.365	0.45	2.45161713877266e-17	MAP3K20	NS
8.84679517579811e-22	-0.303964153489873	0.87	0.883	2.52876793305013e-17	HIF1A	NS
1.48495123276742e-21	-0.722977858160404	0.128	0.191	4.2445846037424e-17	ALDH1A2	Down
1.68929087552213e-21	-0.609188382546307	0.07	0.121	4.82866903859245e-17	AL133415.1	Down
1.79010911925046e-21	-0.499021074232327	0.151	0.22	5.1168479064655e-17	ASPH	NS
1.83712333936296e-21	-0.630130702161972	0.07	0.121	5.2512333532351e-17	ARL17A	Down
1.86949906837516e-21	-0.374885604608771	0.295	0.381	5.34377613704355e-17	TGFBI	NS
2.61187523094433e-21	-0.269151988130195	0.653	0.718	7.46578416013127e-17	INPP5D	NS
2.84006301702351e-21	-0.344594669037609	0.486	0.574	8.11803612786001e-17	PIK3R1	NS
3.01835809337422e-21	-0.472091713568086	0.233	0.31	8.62767477410088e-17	SIAH1	NS
3.259712665611e-21	0.483185457402585	0.407	0.345	9.3175626833825e-17	RAB8A	NS
4.19817408603435e-21	-0.277276375981295	0.725	0.779	1.20000608075206e-16	REL	NS
4.3834480696461e-21	-1.32167859676496	0.071	0.12	1.25296479622764e-16	AZIN1-AS1	Down
4.51158647520844e-21	-0.418242504119683	0.307	0.388	1.28959187807358e-16	GK	NS
5.02742303797144e-21	-0.454727282916614	0.257	0.334	1.43703860117376e-16	FRMD4B	NS
8.2765604145078e-21	0.8181904675015	0.144	0.09	2.36577202888291e-16	RNF213-AS1	Up
8.63274171406405e-21	-0.256847532072983	0.771	0.818	2.46758289154807e-16	CYTH1	NS
9.40165739434275e-21	-0.421347568305427	0.552	0.626	2.68736974959893e-16	PELI1	NS
1.29877836617707e-20	-0.73760906286221	0.171	0.237	3.71242808188054e-16	ACVR2A	Down
1.30972821346835e-20	-0.282653523756031	0.549	0.633	3.74372712537792e-16	TBL1X	NS
1.34868188424781e-20	-0.327987594823715	0.414	0.5	3.85507229793395e-16	PLCG2	NS
1.52825970396982e-20	-0.322011347707578	0.358	0.445	4.36837753782734e-16	CLIP4	NS
1.52979533575269e-20	0.729839183256843	0.146	0.092	4.37276698771549e-16	TRIM5	Up
1.55920592283709e-20	-0.361374229816152	0.57	0.643	4.45683420983753e-16	PTK2B	NS
1.70613816952836e-20	-0.438197782564026	0.295	0.373	4.87682534377988e-16	AC007952.4	NS
1.78117750467977e-20	-0.492646149462295	0.131	0.195	5.09131777937665e-16	ITGAE	NS
1.91347924841549e-20	-0.378668002876135	0.404	0.484	5.46948908367082e-16	DAPK1	NS
2.16021640554846e-20	-0.298355888000778	0.387	0.476	6.17476257361973e-16	EIF3L	NS
2.37776663583756e-20	-0.352235986123899	0.714	0.758	6.79660815187808e-16	KYNU	NS
2.88322703574474e-20	-0.491940873844276	0.133	0.197	8.24141615897276e-16	AC009522.1	NS
3.26289695106613e-20	-0.36352309039376	0.237	0.314	9.32666464492742e-16	SGK1	NS
3.62460459202668e-20	0.693881069483876	0.208	0.147	1.03605697658491e-15	GM2A	Up
4.10681154797275e-20	0.370097774105793	0.525	0.472	1.17389101287253e-15	GLUL	NS
4.30794464986619e-20	-0.498280687359865	0.458	0.525	1.23138289871775e-15	TEX14	NS
5.03108911376269e-20	-0.345527913528794	0.441	0.521	1.43808651227793e-15	RREB1	NS
7.00173068500667e-20	-0.439059224201402	0.135	0.199	2.00137469900231e-15	B3GNT5	NS
7.14785275861398e-20	-0.754008900282512	0.62	0.669	2.04314223252222e-15	NFKB1	Down
8.06390447248485e-20	0.264033934557617	0.667	0.614	2.30498645441507e-15	NDUFA4	NS
8.89046366964211e-20	-0.574402579862544	0.115	0.174	2.5412501353305e-15	ZNF100	Down
9.51215326926858e-20	0.254359379762694	0.715	0.665	2.71895389048773e-15	COX5B	NS
1.54441635339011e-19	-0.309560734702023	0.516	0.602	4.4145597045303e-15	HNRNPH1	NS
1.59070277973458e-19	-0.397388196982187	0.296	0.375	4.54686482559333e-15	DHX34	NS
1.64316293206745e-19	-0.369284885870019	0.305	0.384	4.6968169250216e-15	S100Z	NS
2.05002358277247e-19	-0.305058776680738	0.513	0.583	5.85978740899682e-15	NR4A2	NS
2.12307461114283e-19	-0.379062128363336	0.301	0.38	6.06859646849065e-15	SLC23A2	NS
2.25954327856656e-19	0.754753351724023	0.143	0.091	6.45867850745465e-15	PPM1K	Up
2.28128499564783e-19	0.56650803060666	0.321	0.261	6.52082503155974e-15	SCIMP	Up
3.2160155441725e-19	0.781089626097082	0.195	0.14	9.19265883146267e-15	RNASE2	Up
3.35205074607929e-19	-0.361826725010154	0.207	0.282	9.58150185259304e-15	HSPBAP1	NS
3.56014588819684e-19	0.361262962932865	0.51	0.456	1.01763210068218e-14	VPS28	NS
3.94666262443783e-19	-0.618279750506321	0.104	0.159	1.12811404456931e-14	ZNF254	Down
4.14035889760746e-19	0.78968269391436	0.163	0.109	1.18348018729212e-14	PML	Up
4.71086725463702e-19	0.849742720313479	0.112	0.065	1.34655429606545e-14	TRIM69	Up
4.87593344948202e-19	0.338088185043355	0.465	0.403	1.39373681719994e-14	ZC3HAV1	NS
5.19970878298206e-19	-0.593347890598155	0.17	0.234	1.48628475852759e-14	OLR1	Down
7.02727386259478e-19	0.358561875414854	0.537	0.49	2.00867596088409e-14	ADA2	NS
8.01213789189616e-19	-0.317392347972932	0.374	0.454	2.2901894950196e-14	TREM1	NS
9.23900030234675e-19	-0.624432665518887	0.086	0.136	2.6408758464228e-14	AL360012.1	Down
1.13160540312541e-18	-0.382756667559895	0.302	0.38	3.23458088429367e-14	SYTL3	NS
1.21149937521427e-18	-0.303456836556154	0.653	0.712	3.46294981411246e-14	PLCB1	NS
1.23369468185046e-18	-0.66891093616299	0.059	0.102	3.52639287860137e-14	FAM157C	Down
1.37438628349771e-18	0.822787250696369	0.135	0.085	3.92854575274986e-14	H1F0	Up
1.47448049768634e-18	-0.306312680657486	0.668	0.728	4.21465505458663e-14	DENND5A	NS
2.03935306711119e-18	-0.300222744927335	0.436	0.523	5.82928680703062e-14	DENND3	NS
2.12079233801231e-18	0.414166139262666	0.356	0.292	6.0620728189744e-14	COA1	NS
2.31281482810255e-18	-0.349274936666637	0.142	0.206	6.61094990464834e-14	MPHOSPH6	NS
2.33890075197764e-18	-0.456260394736077	0.254	0.324	6.6855139094529e-14	TIPARP	NS
2.4111872533794e-18	-0.665474249250786	0.088	0.138	6.89213764505968e-14	TEX41	Down
2.50291379524749e-18	0.693788454313411	0.192	0.136	7.15432879233541e-14	LILRB4	Up
2.75088905119416e-18	0.708249870935312	0.278	0.218	7.86314126393339e-14	NKG7	Up
2.94960248286594e-18	0.300916543354054	0.543	0.494	8.43114373702399e-14	NDUFA11	NS
3.04542850201054e-18	0.58740813357557	0.277	0.218	8.70505283014692e-14	MSRB1	Up
3.07111101373291e-18	-0.480523121594348	0.157	0.22	8.77846372165416e-14	ENG	NS
3.60580921000492e-18	0.469770112452159	0.348	0.287	1.03068450458781e-13	MYD88	NS
3.72166865835251e-18	-0.547877347043941	0.119	0.176	1.06380176930348e-13	AC025164.1	Down
3.78566550759315e-18	-0.264876230869803	0.572	0.652	1.08209462869043e-13	SNHG29	NS
4.42274470427725e-18	-0.496865859081159	0.123	0.18	1.26419734627061e-13	LUCAT1	NS
5.33973619399402e-18	0.554462287433775	0.256	0.197	1.52631019369125e-13	TRIM14	Up
5.67015177078804e-18	-0.619637243157803	0.08	0.128	1.62075618216205e-13	AC127502.2	Down
5.91297657288379e-18	0.283833552825315	0.673	0.654	1.6901652235931e-13	SSR4	NS
6.00455749155659e-18	-0.609688243000233	0.065	0.109	1.71634271338654e-13	PTCH2	Down
6.08932618615221e-18	0.272318868195725	0.709	0.649	1.74057299704975e-13	CD14	NS
6.80227276143161e-18	-0.311874163339426	0.475	0.551	1.94436164612761e-13	ANTXR2	NS
7.51114425758177e-18	0.542491714194712	0.288	0.229	2.14698547458717e-13	SECTM1	Up
7.56711333448341e-18	-0.753925472949884	0.127	0.182	2.16298367552874e-13	PAPSS2	Down
8.5749319531223e-18	0.419281303339002	0.44	0.387	2.45105854948048e-13	LMO2	NS
8.68061123341237e-18	-0.317334658934482	0.297	0.375	2.48126591495859e-13	HOOK2	NS
9.62396276755637e-18	-0.316427993312784	0.362	0.44	2.75091351747831e-13	NFKBID	NS
1.06320949047967e-17	0.540860118060245	0.348	0.295	3.03907800758709e-13	LILRB1	Up
1.19089564024173e-17	-0.327165226045322	0.522	0.592	3.40405609806697e-13	KLF4	NS
1.37889359704888e-17	-0.310630948045693	0.445	0.521	3.94142945780453e-13	PIK3CB	NS
1.39636964659603e-17	0.366374247077655	0.445	0.388	3.99138299783009e-13	ATP5F1B	NS
1.45286914845764e-17	-0.484796853911602	0.094	0.146	4.1528811739513e-13	AL390957.1	NS
1.45581447253706e-17	0.419060429156428	0.406	0.346	4.16130008829992e-13	VRK2	NS
1.62254891635065e-17	-0.329101611584088	0.443	0.515	4.63789382249671e-13	XYLT1	NS
1.94381719586888e-17	-0.402440431290949	0.191	0.257	5.55620707267161e-13	ITPKB	NS
2.01621945779824e-17	-0.46476159867698	0.094	0.145	5.76316169817049e-13	AL139807.1	NS
2.27641476529626e-17	-0.283097286916312	0.463	0.543	6.50690396512283e-13	HBP1	NS
2.76195335394983e-17	-0.686491080116606	0.088	0.136	7.8947674669302e-13	SLC7A5	Down
3.15884241908177e-17	-0.289899491685411	0.559	0.627	9.02923517070333e-13	UBAP1	NS
3.47897095617841e-17	-1.33806944794535	0.061	0.101	9.94429058114037e-13	CCL4	Down
3.56601436090223e-17	-0.397526402632422	0.42	0.486	1.01930954492029e-12	FCAR	NS
4.06129706642502e-17	-0.255265704431439	0.644	0.704	1.16088115346693e-12	DENND4A	NS
4.58989553774101e-17	0.764415876040663	0.134	0.086	1.31197574050789e-12	FBXO6	Up
5.05280634882318e-17	0.263768461119339	0.601	0.56	1.44429416674762e-12	GSTO1	NS
5.17477797325273e-17	-0.403762830939513	0.153	0.215	1.47915853587456e-12	EFCAB2	NS
5.24894795265944e-17	-0.365802319726153	0.272	0.346	1.50035928278817e-12	WDR45B	NS
5.69592792432981e-17	0.352933619944797	0.473	0.427	1.62812403789043e-12	PSMA2	NS
6.13079462932376e-17	-0.424426185429547	0.183	0.247	1.7524263368459e-12	CYP27A1	NS
6.43867640178214e-17	0.2597612408499	0.667	0.632	1.84043126268541e-12	NDUFA13	NS
7.13107449111376e-17	-0.302877581180554	0.622	0.676	2.03834633253996e-12	SMAD3	NS
7.3275154803065e-17	-0.278899692022128	0.541	0.619	2.09449702489081e-12	YTHDC1	NS
8.54720949246181e-17	0.295133930450925	0.564	0.52	2.44313436132529e-12	SELENOH	NS
1.30430023227002e-16	-0.659431007383549	0.396	0.454	3.72821178392062e-12	TNFAIP3	Down
1.7162362138497e-16	-0.323773879290834	0.476	0.538	4.90568959366798e-12	CSF2RA	NS
1.89444168575831e-16	0.792054785159872	0.164	0.114	5.41507211457156e-12	HES4	Up
2.01692706182008e-16	-0.546383330643428	0.099	0.148	5.76518431350651e-12	AC008771.1	Down
2.17017602391526e-16	-0.361191920219607	0.284	0.355	6.20323114675939e-12	SPECC1	NS
2.32518979975562e-16	-0.678801274180635	0.067	0.109	6.64632252362147e-12	AC037198.1	Down
2.530324136278e-16	-0.284988050354373	0.486	0.558	7.23267851113703e-12	SUSD6	NS
2.86685725909886e-16	-0.39461235903789	0.319	0.39	8.19462478940817e-12	MAPRE2	NS
3.27818575368992e-16	-0.385179731986204	0.256	0.325	9.37036615834727e-12	PARVB	NS
3.33046261792899e-16	0.33781085749518	0.52	0.481	9.51979434708821e-12	SCAND1	NS
3.36343650672214e-16	-0.430476006080148	0.166	0.226	9.61404691081456e-12	ABHD15-AS1	NS
3.40796170727946e-16	-0.353930806912958	0.337	0.41	9.74131774408762e-12	AP3S2	NS
3.57982886655347e-16	-0.433922541108022	0.307	0.377	1.02325828321564e-11	USP36	NS
3.6330874179618e-16	-0.318252315100875	0.337	0.414	1.0384817075502e-11	IRS2	NS
3.72350473024942e-16	0.370638702813407	0.405	0.351	1.06432659209449e-11	MGST3	NS
4.05262121727011e-16	0.323356534245122	0.485	0.423	1.15840124874449e-11	TENT5A	NS
4.12794138731336e-16	0.542341630200908	0.268	0.214	1.17993076614965e-11	ICAM2	Up
4.19798802746025e-16	-0.447280755984044	0.275	0.343	1.19995289776924e-11	EIF2AK3	NS
4.60166550678563e-16	-0.324410507643667	0.402	0.473	1.31534006845961e-11	GABARAPL1	NS
4.60484466683882e-16	-0.255800352788297	0.595	0.652	1.31624879956921e-11	AC022217.3	NS
4.70783262771771e-16	0.314978221176344	0.558	0.524	1.34568687830683e-11	HLA-F	NS
4.71261496743677e-16	-0.580613065669239	0.12	0.172	1.34705386229213e-11	DST	Down
4.72374205070487e-16	0.320170076313373	0.535	0.485	1.35023442777348e-11	RNH1	NS
6.08953099643482e-16	0.632090118855243	0.179	0.129	1.74063154002093e-11	SHFL	Up
6.76141905561625e-16	-0.313854665330228	0.292	0.365	1.93268402285735e-11	APP	NS
7.43199529649737e-16	-0.351768296231579	0.386	0.464	2.12436153555081e-11	ETS2	NS
7.66711450990172e-16	-0.349091643798702	0.23	0.298	2.19156801151031e-11	PPARD	NS
7.86483973715058e-16	-0.440322336319426	0.128	0.182	2.24808579046712e-11	SLC8B1	NS
8.39427511546789e-16	0.254869394588419	0.711	0.687	2.39941959900534e-11	SERPINB1	NS
9.42095827722568e-16	-0.369811027740193	0.422	0.489	2.69288671396219e-11	GADD45B	NS
1.04338208090353e-15	0.899250821530785	0.138	0.093	2.98240334005464e-11	FFAR2	Up
1.31334727028079e-15	-0.339980105545191	0.27	0.341	3.75407183737062e-11	TRERF1	NS
1.50134448934662e-15	-0.333710000353005	0.316	0.387	4.29144308834837e-11	FOXK2	NS
1.52052529568736e-15	-0.532538660087977	0.091	0.137	4.34626950519274e-11	PIGA	Down
1.52131101230844e-15	0.616639516523636	0.197	0.146	4.34851539758245e-11	MRPS18C	Up
1.53871902527825e-15	-0.29917331182736	0.361	0.44	4.39827446185536e-11	CARD19	NS
1.58882184109045e-15	-0.400947710612886	0.174	0.234	4.54148835057295e-11	SLC2A9	NS
1.66489828243258e-15	0.346302416386359	0.496	0.451	4.7589452505053e-11	GBP2	NS
1.73669125619819e-15	0.352097768711704	0.384	0.328	4.96415828671691e-11	CCND3	NS
2.26797368571718e-15	-0.253146954018822	0.34	0.418	6.482775983254e-11	ERCC1	NS
2.39432114047704e-15	-0.596875614520373	0.065	0.105	6.84392754793958e-11	ZNF429	Down
2.71794026131147e-15	-0.709073114502458	0.063	0.102	7.76896044293271e-11	C16orf74	Down
2.84285847337252e-15	0.256053458242368	0.634	0.597	8.126026660288e-11	ARL6IP5	NS
3.34960007954563e-15	-0.329860635809683	0.293	0.362	9.57449686737322e-11	FAM102B	NS
3.44752253820238e-15	-0.398695868515494	0.346	0.412	9.85439842319768e-11	IMMP2L	NS
3.62441044826396e-15	0.715796374828577	0.189	0.14	1.03600148253177e-10	CX3CR1	Up
3.7389561901774e-15	-0.331053561628686	0.252	0.321	1.06874323740031e-10	HGSNAT	NS
4.04391824833614e-15	-0.264711963045764	0.339	0.416	1.1559135921044e-10	KPNA1	NS
4.74252327315814e-15	-0.312408191318279	0.27	0.339	1.35560285239952e-10	PPP1R10	NS
4.77116650440656e-15	-0.614311701120132	0.292	0.352	1.36379023361957e-10	ZNF331	Down
4.97763767873565e-15	-0.471212754141884	0.162	0.218	1.4228079540898e-10	IGF1R	NS
5.17299881124633e-15	-0.25963552765779	0.561	0.63	1.47864998020665e-10	GNA13	NS
5.79089304541278e-15	-0.258716234430811	0.556	0.631	1.65526886810079e-10	LCOR	NS
5.87009657328639e-15	-0.437104217047269	0.123	0.175	1.67790840450818e-10	AC009226.1	NS
6.62705173960678e-15	-0.314991809198746	0.26	0.328	1.8942764692492e-10	TMEM71	NS
6.80582339347931e-15	-0.641588830916058	0.131	0.182	1.94537655879212e-10	PRDM1	Down
7.31880026182286e-15	0.681777743613567	0.152	0.106	2.09200586683945e-10	SASH1	Up
8.35667371711061e-15	-0.273365283517915	0.407	0.477	2.3886716152989e-10	UIMC1	NS
8.52789392701214e-15	0.526833319234412	0.177	0.127	2.43761320009715e-10	SYNE2	Up
8.86380555619629e-15	-0.701210780684493	0.084	0.126	2.53363018018315e-10	SEMA3C	Down
9.27732914262523e-15	0.262254526234348	0.459	0.399	2.65183176212799e-10	PAG1	NS
9.28782546501763e-15	-0.31066811171009	0.354	0.423	2.65483203092064e-10	C20orf194	NS
9.68236711069338e-15	-0.434330138703561	0.151	0.205	2.76760781492059e-10	DUS2	NS
1.0863187019318e-14	-0.432460060912531	0.368	0.416	3.10513337760185e-10	TMEM176B	NS
1.15013750293705e-14	-0.306250440112155	0.534	0.591	3.28755303839527e-10	ATP13A3	NS
1.20903176057105e-14	-0.453476493836474	0.1	0.147	3.45589638441628e-10	KIF22	NS
1.25532430773028e-14	0.440690711159952	0.372	0.325	3.58821900121624e-10	RNF181	NS
1.3992132916985e-14	-0.313657261107739	0.42	0.49	3.99951127299098e-10	IRF2BP2	NS
1.44256074587485e-14	0.471641446892356	0.255	0.201	4.12341563600868e-10	NAPRT	NS
1.45519779222411e-14	0.706320951246204	0.153	0.107	4.1595373692934e-10	HEG1	Up
1.45579491529932e-14	-0.546184774265693	0.068	0.107	4.16124418589158e-10	WDR91	Down
1.4906241745217e-14	0.814342938552811	0.126	0.084	4.26080014045282e-10	MAP3K7CL	Up
1.49732811226941e-14	1.01016232482582	0.11	0.07	4.27996267611087e-10	PROK2	Up
1.50278056784266e-14	-0.349050800598823	0.404	0.466	4.29554797512147e-10	ANPEP	NS
1.71025995166333e-14	-0.387744852634339	0.206	0.267	4.88860704583447e-10	PPP1R15B	NS
1.72909022994957e-14	-0.383300373507527	0.257	0.325	4.94243151328785e-10	TTC19	NS
1.81147824545829e-14	-0.267669467970591	0.471	0.545	5.17792941681798e-10	CEP170	NS
1.83394678330944e-14	-0.321992184304924	0.242	0.308	5.24215348541172e-10	ANKUB1	NS
2.09739576616203e-14	-0.25726330761382	0.426	0.501	5.99519605799755e-10	HTT	NS
2.18262982892515e-14	0.663693493582391	0.119	0.078	6.23882910299964e-10	FANCL	Up
2.47087844084762e-14	0.52185501990066	0.255	0.205	7.06275893531884e-10	GIMAP1	Up
2.53362875646128e-14	-0.501882400057465	0.159	0.212	7.24212443746892e-10	RUNX2	Down
2.86055490864566e-14	-0.346137972216033	0.182	0.243	8.17661015087275e-10	SETD7	NS
2.9975284600651e-14	-0.250547472032583	0.453	0.528	8.56813535025008e-10	TRIO	NS
3.03349162391466e-14	0.285763676909695	0.526	0.483	8.67093245779765e-10	CASP1	NS
3.157331965459e-14	-0.59495046228682	0.064	0.102	9.024917690068e-10	EPHA1-AS1	Down
3.19034490288685e-14	-0.326221650160022	0.289	0.357	9.11928187041178e-10	INPP5A	NS
3.22044241478199e-14	0.466851060023986	0.355	0.309	9.20531259841283e-10	UNC93B1	NS
3.40878618643554e-14	0.276351579273586	0.589	0.554	9.74367443530735e-10	PGLS	NS
3.40960421092162e-14	-0.298317685997464	0.658	0.704	9.74601267649837e-10	RAB31	NS
3.74722461946657e-14	-0.290205115502462	0.414	0.477	1.07110668522832e-09	NDEL1	NS
3.77569000076385e-14	-0.350380693006124	0.273	0.339	1.07924322981834e-09	ATP6V0A1	NS
3.85268868695765e-14	-0.513560147344092	0.146	0.198	1.10125253427998e-09	AUTS2	Down
3.92275489793397e-14	-0.467486244342846	0.223	0.284	1.12128026002544e-09	AC079793.1	NS
4.46615350535692e-14	-0.263322333439282	0.314	0.386	1.27660531797122e-09	MAP2K3	NS
4.67178431912711e-14	-0.35782717851697	0.167	0.225	1.33538282977929e-09	LINC-PINT	NS
4.81789077758353e-14	-0.303497462593547	0.395	0.463	1.37714589986448e-09	RAB21	NS
4.8552537933154e-14	-0.251349090273897	0.299	0.372	1.38782574428127e-09	CLMN	NS
5.46903103870749e-14	-0.513342974567899	0.091	0.135	1.56326783210415e-09	SLC27A1	Down
5.63826936917179e-14	-0.25371649087965	0.636	0.684	1.61164291648407e-09	RIPK2	NS
5.72267690353231e-14	0.265527209699172	0.737	0.708	1.63576996610568e-09	TIMP1	NS
5.73717934163093e-14	-0.429159075108382	0.176	0.232	1.63991534301178e-09	CROCC	NS
5.86289210075166e-14	-0.486767306172775	0.18	0.235	1.67584907807886e-09	PI4K2A	NS
5.88208620270312e-14	0.2771038686541	0.722	0.696	1.68133552018066e-09	AC020656.1	NS
5.97391796831763e-14	-0.276310387518241	0.593	0.647	1.70758471206391e-09	EIF4G3	NS
6.47295980016635e-14	0.616556381019255	0.159	0.113	1.85023082927955e-09	CTSL	Up
6.70595737957508e-14	0.580332067688398	0.254	0.207	1.91683085737774e-09	CD300A	Up
7.91171401260211e-14	-0.337204549224276	0.175	0.233	2.26148433336219e-09	ABCD3	NS
8.49628058740328e-14	-0.261222929660757	0.616	0.669	2.42857684310335e-09	VAPA	NS
8.78250106708657e-14	0.252869551356892	0.598	0.56	2.51039010501603e-09	CARD16	NS
8.88461178099274e-14	0.652256497808894	0.237	0.186	2.53957743147896e-09	CCL5	Up
9.04572732742951e-14	0.273777478449713	0.567	0.523	2.58563069927245e-09	COX6C	NS
9.55336099645134e-14	-0.35289836751707	0.203	0.262	2.73073270722565e-09	TMEM176A	NS
1.10401958424337e-13	-0.381950028842377	0.251	0.311	3.15572957960125e-09	STK39	NS
1.16618989080159e-13	-0.417140792393593	0.163	0.217	3.33343718386727e-09	GABPB1-AS1	NS
1.20651465510707e-13	0.403039548669874	0.344	0.293	3.44870149015806e-09	PHF11	NS
1.24385537514759e-13	0.765459940311134	0.137	0.094	3.55543620432187e-09	ASTL	Up
1.35851822131422e-13	-0.300107488102388	0.284	0.351	3.88318848380457e-09	GARS-DT	NS
1.35962092569272e-13	0.299688777607758	0.587	0.545	3.88634045400006e-09	MEGF9	NS
1.39844529140519e-13	-0.371875121142965	0.21	0.27	3.99731602095259e-09	PDE4A	NS
1.48677903902151e-13	-0.331354415405577	0.126	0.177	4.24980920513908e-09	ZNF487	NS
1.495925572332e-13	-0.266537017157227	0.541	0.606	4.27595365595379e-09	FAM107B	NS
1.53140245969389e-13	0.254409984275039	0.555	0.504	4.377360790789e-09	UQCR10	NS
1.61210625599998e-13	-0.35705082312203	0.127	0.176	4.60804452215034e-09	AC104365.1	NS
1.74331021970849e-13	0.353201713003578	0.508	0.476	4.98307793201473e-09	LILRB2	NS
1.79027175238781e-13	-0.379627599930689	0.136	0.187	5.11731277702531e-09	AC084871.1	NS
1.80766332229737e-13	0.583691707345345	0.188	0.142	5.16702484045482e-09	APOBEC3G	Up
1.83067453075381e-13	-0.345086284587442	0.274	0.333	5.2328000787067e-09	HLA-DQA1	NS
2.19894214829892e-13	0.394298655132459	0.287	0.227	6.28545623669763e-09	FCGR3A	NS
2.46728638829933e-13	-0.426480327324997	0.143	0.193	7.0524914123148e-09	PRMT9	NS
2.51107998211521e-13	-0.278209658344185	0.454	0.519	7.17767102087812e-09	PNPLA8	NS
2.53140143925145e-13	-0.38715797019994	0.092	0.136	7.23575787395635e-09	THAP9-AS1	NS
2.56215877357984e-13	-0.357576749938517	0.241	0.304	7.32367463840061e-09	AGPAT4	NS
2.65600313667722e-13	-0.334831412461434	0.474	0.532	7.59191936587816e-09	ARHGAP24	NS
2.83434378020679e-13	0.291706517870486	0.868	0.841	8.1016882613431e-09	S100A8	NS
3.01802492700671e-13	-0.309679906740718	0.326	0.39	8.62672245135598e-09	CHMP1B	NS
3.05848414716114e-13	-0.26765254517917	0.685	0.729	8.7423710862454e-09	RAPGEF1	NS
3.18341396603123e-13	-0.342659910406259	0.34	0.405	9.09947048050367e-09	AZIN1	NS
3.33788377191766e-13	-0.429547125560272	0.756	0.8	9.54100697364945e-09	NFKBIA	NS
3.53034665055031e-13	1.17217333296506	0.19	0.149	1.0091142865933e-08	FOLR3	Up
4.42813268409862e-13	-0.468095128093445	0.097	0.14	1.26573744642275e-08	DUSP10	NS
4.7224089191304e-13	-0.346668574148795	0.116	0.163	1.34985336544423e-08	NBPF26	NS
5.02654114333468e-13	0.478033928635403	0.305	0.258	1.43678652041078e-08	CNIH4	NS
5.06908856181647e-13	-0.417615842405679	0.099	0.143	1.44894827450962e-08	TMOD2	NS
5.29595009348396e-13	-0.328379030307488	0.328	0.393	1.51379437472145e-08	MAPK6	NS
6.02162037209782e-13	-0.421714975872711	0.142	0.192	1.72121996716044e-08	SPIRE1	NS
6.44981701308682e-13	-0.319485342674921	0.359	0.425	1.84361569502074e-08	CHKA	NS
6.77805828614608e-13	-0.300682086444503	0.328	0.39	1.937440180512e-08	ZFYVE16	NS
7.15011262230938e-13	-0.258524155752413	0.321	0.392	2.04378819196091e-08	MORF4L2	NS
7.85965468869817e-13	-0.250870501239603	0.547	0.604	2.24660369621748e-08	FOXO1	NS
8.03324707975856e-13	-0.432245657243921	0.091	0.133	2.29622334527819e-08	SLC25A29	NS
8.89433690513201e-13	-0.321914562254144	0.203	0.262	2.54235726096293e-08	ARHGAP12	NS
9.21432021989158e-13	0.687267893957723	0.198	0.154	2.63382129165381e-08	C3AR1	Up
9.36173584064247e-13	-0.417946089555364	0.155	0.206	2.67595857268924e-08	ZNF433-AS1	NS
1.00127767779156e-12	0.297604237151102	0.469	0.427	2.86205211419941e-08	C4orf3	NS
1.01368618112105e-12	0.522100645167091	0.219	0.174	2.89752058011642e-08	PDK4	Up
1.21877652143167e-12	-0.496882083092792	0.07	0.107	3.48375080886029e-08	PLB1	NS
1.3137092265852e-12	-0.324793528015132	0.7	0.725	3.75510645327115e-08	SLC2A3	NS
1.406323593026e-12	0.259857640035579	0.574	0.545	4.01983535830553e-08	COPE	NS
1.59802177441811e-12	0.284428886268011	0.455	0.409	4.56778543999673e-08	EIF5A	NS
1.66861998634786e-12	-0.309959201485245	0.277	0.34	4.76958336897671e-08	RLIM	NS
1.73269181205103e-12	-0.268490153474501	0.484	0.543	4.95272627556665e-08	PSME4	NS
1.75353750367634e-12	-0.268536116114715	0.293	0.362	5.01231160050844e-08	SNHG25	NS
1.77185802309113e-12	-0.484382762990749	0.126	0.172	5.06467897320369e-08	AC016831.7	NS
1.81452438436393e-12	-0.287946136328292	0.179	0.235	5.18663650026587e-08	CCDC88B	NS
1.87522719957957e-12	0.385060201760473	0.294	0.24	5.36014942727823e-08	DYSF	NS
2.01865013435176e-12	-0.420695258158102	0.265	0.322	5.77010954403107e-08	NDRG1	NS
2.04436344396603e-12	-0.307934940818031	0.245	0.302	5.8436084682325e-08	PHACTR1	NS
2.04490232933224e-12	-0.27597825396974	0.506	0.569	5.84514881816329e-08	CREB1	NS
2.22184641938709e-12	0.344446397654639	0.438	0.397	6.35092580517605e-08	SUPT4H1	NS
2.36533328091995e-12	-0.284757913208875	0.365	0.433	6.76106865018157e-08	CLK1	NS
2.54770252746254e-12	-0.267592991748842	0.384	0.451	7.28235290449892e-08	ARFGEF2	NS
2.99974427497344e-12	-0.450956189674796	0.122	0.168	8.57446903558408e-08	VEGFA	NS
3.17222381652693e-12	-0.441403889503421	0.102	0.145	9.06748455716058e-08	KMT2E-AS1	NS
3.33777593196178e-12	0.545340296772051	0.178	0.134	9.54069872391955e-08	MRPL23	Up
3.7603343408102e-12	-0.342818562180441	0.225	0.282	1.07485396797719e-07	GRK5	NS
4.44203554362715e-12	-0.506783266809923	0.099	0.14	1.26971143979038e-07	TSHZ3	Down
4.85032979057071e-12	-0.67972804195685	0.074	0.109	1.38641826733673e-07	ZC3H12C	Down
5.11222329021268e-12	-0.292990339652218	0.273	0.335	1.46127790527439e-07	AAGAB	NS
5.56923136125383e-12	-0.278033345516708	0.152	0.203	1.5919090923008e-07	AC018682.1	NS
5.84818372709763e-12	-0.341466265331533	0.203	0.258	1.67164483655359e-07	ELP2	NS
6.37071834268544e-12	-0.318137182219965	0.442	0.503	1.82100613107321e-07	USP12	NS
6.71385232183185e-12	-0.26398785337075	0.519	0.576	1.91908754767241e-07	ARL8B	NS
7.03970204788686e-12	-0.406394699633382	0.117	0.162	2.01222843336798e-07	TSHZ1	NS
7.07161458126874e-12	-0.25704326480047	0.55	0.604	2.02135031190986e-07	ENSA	NS
7.11234579594172e-12	0.314532729456497	0.395	0.351	2.03299292231198e-07	NDUFS7	NS
7.18612061212044e-12	-0.29026169384105	0.398	0.461	2.05408071576851e-07	ZNF609	NS
7.46372949815282e-12	-0.318162123925826	0.242	0.3	2.133432439752e-07	LATS2	NS
7.52317129843538e-12	0.326857241572734	0.437	0.397	2.15042328394477e-07	CSK	NS
9.1372688822021e-12	-0.380949263361455	0.236	0.29	2.61179693728865e-07	HIP1	NS
9.219444096536e-12	-0.279860246597883	0.552	0.607	2.63528590055385e-07	MAP3K8	NS
9.24966558438433e-12	-0.275113581063662	0.218	0.274	2.64392441064042e-07	TMEM104	NS
1.00271984220096e-11	-0.432804606845022	0.376	0.428	2.86617439694723e-07	ELL2	NS
1.02347502229607e-11	-0.443613920006537	0.132	0.178	2.9255010037311e-07	ATG10	NS
1.03849429933803e-11	0.553302903677711	0.135	0.096	2.96843210522781e-07	CMTR1	Up
1.05396512832116e-11	0.428143040588452	0.361	0.322	3.0126539227932e-07	NAPA	NS
1.14111239977844e-11	-0.285156367703128	0.502	0.556	3.2617556835267e-07	PFKFB3	NS
1.17127186188143e-11	0.275998867038855	0.517	0.481	3.34796349000188e-07	COX7A2	NS
1.23138147254834e-11	0.460739881261399	0.292	0.248	3.51978080113218e-07	ADAP2	NS
1.24886095170685e-11	-0.267970279934269	0.319	0.384	3.56974414435886e-07	SNHG8	NS
1.2647011187469e-11	-0.301628743218802	0.312	0.375	3.61502167782614e-07	TP53BP2	NS
1.33643331452536e-11	-0.293210623397864	0.165	0.215	3.8200609862393e-07	HEATR5A	NS
1.46599940191009e-11	-0.254232500182272	0.655	0.7	4.19041269041979e-07	NFAT5	NS
1.4929872864445e-11	0.363648029247943	0.323	0.278	4.26755485957295e-07	EIF6	NS
1.50359094128413e-11	0.360742408209583	0.409	0.371	4.29786434656656e-07	PSMB6	NS
1.54010591656797e-11	-0.447033804493917	0.126	0.171	4.40223875191788e-07	CRISPLD2	NS
1.54070029571199e-11	0.273009822504865	0.559	0.534	4.40393772526314e-07	EIF3G	NS
1.5629895957733e-11	-0.398951848310427	0.068	0.103	4.46764946055839e-07	AC018797.3	NS
1.70250874243977e-11	-0.310229435956606	0.22	0.277	4.86645098938983e-07	SNHG7	NS
1.82290515466876e-11	-0.572224041468513	0.066	0.1	5.21059209410517e-07	SLC19A2	Down
1.98741473358399e-11	-0.46118528608079	0.081	0.118	5.68082627447647e-07	AC100810.1	NS
1.99997236991689e-11	0.298233966625287	0.477	0.439	5.71672102217045e-07	LILRA5	NS
2.04593700392486e-11	-0.288911708784895	0.193	0.248	5.84810633201882e-07	CXCL16	NS
2.14576944932842e-11	-0.6183223516302	0.312	0.364	6.13346739396035e-07	AQP9	Down
2.18683241182228e-11	0.297875965098559	0.484	0.455	6.25084176595281e-07	CALM3	NS
2.38210641452151e-11	-0.309077280331466	0.253	0.309	6.80901297526829e-07	ADAM9	NS
2.40362140982451e-11	-0.458411233137959	0.069	0.104	6.87051143784238e-07	AC138150.1	NS
2.46200400066277e-11	-0.297079666127968	0.179	0.232	7.03739223549447e-07	BANP	NS
2.49851202918705e-11	-0.263939137499412	0.244	0.304	7.14174678422827e-07	MRPL33	NS
2.90831043723708e-11	-0.393913516510476	0.178	0.228	8.31311455379847e-07	DNAJB1	NS
2.93540250538367e-11	-0.310962320000369	0.204	0.258	8.39055452138868e-07	WDR74	NS
3.11965954706123e-11	-0.513789480105389	0.075	0.11	8.91723484931982e-07	AC005920.2	Down
3.14010109758173e-11	-0.258195160920407	0.326	0.394	8.97566497732761e-07	PABPN1	NS
3.24472698480898e-11	0.276377900904651	0.49	0.456	9.27472761337799e-07	TMEM219	NS
3.36035540200163e-11	-0.341072392356608	0.194	0.246	9.60523988108145e-07	CSRNP1	NS
3.38758443982757e-11	0.428546761104561	0.266	0.218	9.68307136280312e-07	ANKFY1	NS
3.52396900201565e-11	-0.372410401733364	0.132	0.178	1.00729129953615e-06	MAFG	NS
3.99279577035581e-11	0.397909203549175	0.298	0.255	1.1413007429985e-06	C1GALT1	NS
4.02837669234288e-11	-0.262396131064192	0.34	0.401	1.15147119373929e-06	TBC1D23	NS
4.31168489546039e-11	-0.367118993529913	0.12	0.164	1.2324520105184e-06	RBKS	NS
4.316111932915e-11	-0.305641713781231	0.207	0.259	1.23371743490442e-06	PDXDC1	NS
4.83489355796759e-11	0.664999545334486	0.192	0.153	1.38200597460945e-06	LAIR1	Up
4.87456854604938e-11	-0.440855464943463	0.076	0.111	1.39334667320275e-06	LINC01503	NS
5.60281856246425e-11	-0.46725421749936	0.126	0.168	1.60150965789478e-06	ARHGAP10	NS
5.68106438872339e-11	-0.546600478011834	0.442	0.477	1.62387544487269e-06	G0S2	Down
6.08947237971594e-11	0.395122032342705	0.309	0.267	1.74061478501801e-06	SQOR	NS
6.49778622531977e-11	0.478081298911783	0.232	0.189	1.8573272146454e-06	LIPA	NS
6.70746921269724e-11	0.274438751123638	0.457	0.419	1.91726299975738e-06	SF3B6	NS
6.87698530240257e-11	0.687997186136152	0.135	0.098	1.96571747883875e-06	ATF5	Up
7.47048794211512e-11	-0.323867101423029	0.208	0.26	2.13536427337419e-06	NAA25	NS
7.50511112264331e-11	0.394015776539138	0.317	0.276	2.14526096329636e-06	SASH3	NS
7.93543869604068e-11	-0.399024378212671	0.092	0.129	2.26826579687627e-06	ADGRE3	NS
8.16153964153659e-11	0.729636713682138	0.114	0.08	2.33289449113682e-06	TOR1B	Up
8.18214571579534e-11	0.547816506017092	0.161	0.121	2.33878453140294e-06	LPAR1	Up
8.43023127643794e-11	0.336806054276538	0.414	0.375	2.40969730805702e-06	NAGK	NS
8.47882392886201e-11	-0.258750845072647	0.554	0.603	2.42358703182592e-06	TRAF3	NS
8.96458529633544e-11	-0.384721531703373	0.152	0.197	2.56243706110452e-06	SLC11A2	NS
1.03004642869524e-10	0.572771013954613	0.176	0.137	2.94428471178248e-06	LMNB1	Up
1.09156463643595e-10	-0.267297881673968	0.514	0.569	3.12012835678853e-06	MALT1	NS
1.1668075963777e-10	-0.258363898448952	0.318	0.377	3.33520283348602e-06	DDIT4	NS
1.17669292771622e-10	-0.329078860038384	0.245	0.3	3.36345906458404e-06	SNHG15	NS
1.18312552096001e-10	0.469933653525436	0.251	0.202	3.3818459891121e-06	BACH2	NS
1.18900153728393e-10	-0.253383661593534	0.305	0.365	3.39864199417237e-06	CREM	NS
1.34385162427042e-10	-0.465313183778292	0.147	0.194	3.84126548281456e-06	EIF4A3	NS
1.45870118466708e-10	-0.290193626699757	0.214	0.266	4.16955146625239e-06	BHLHE40	NS
1.59334501580436e-10	-0.279176058100758	0.172	0.221	4.55441739317518e-06	MAP3K14	NS
1.78444380457748e-10	0.47766806417996	0.25	0.209	5.10065417100427e-06	LYSMD2	NS
1.93879562842608e-10	0.606140644812485	0.159	0.122	5.54185342429311e-06	MRPL27	Up
2.00746669689693e-10	0.614206347286509	0.132	0.097	5.73814280641018e-06	FRMD3	Up
2.04509110105158e-10	-0.322287839169985	0.136	0.179	5.84568840324584e-06	SFXN5	NS
2.06946413078417e-10	-0.32571986469949	0.227	0.279	5.91535627143347e-06	SIK2	NS
2.10188292449907e-10	-0.255412276095099	0.383	0.445	6.00802215138813e-06	TPP2	NS
2.21715671243207e-10	-0.32487913878931	0.134	0.177	6.33752074681584e-06	TMEM189	NS
2.29321537189497e-10	0.273342135012098	0.518	0.493	6.55492681902459e-06	PRDX1	NS
2.33805906096019e-10	-0.369760997477272	0.141	0.184	6.68310801984862e-06	SGMS2	NS
2.49022349669824e-10	-0.295082752117297	0.176	0.225	7.11805484296224e-06	SPATA6	NS
2.5848127055539e-10	0.289044673376469	0.414	0.375	7.38842863755527e-06	PSMD8	NS
2.62156618677441e-10	0.726406511052024	0.112	0.079	7.49348478827598e-06	NFE2	Up
2.68994227171023e-10	-0.534067921615007	0.082	0.116	7.68893098945652e-06	TBC1D4	Down
2.71629012987696e-10	-0.251520007234488	0.218	0.272	7.7642437072403e-06	CCDC200	NS
2.74165506549354e-10	-0.253553865186489	0.193	0.244	7.83674683920674e-06	NECAP1	NS
2.76205531635864e-10	-0.305679799276953	0.482	0.535	7.89505891627953e-06	RAPGEF2	NS
2.82387437369165e-10	0.29518594518712	0.414	0.374	8.0717625097602e-06	NDUFB7	NS
2.83841844782072e-10	0.327014889672969	0.389	0.35	8.11333529125075e-06	NT5C3A	NS
2.98470499150743e-10	0.271936431997402	0.428	0.391	8.53148074772484e-06	SLC7A7	NS
3.00209723049697e-10	0.401357672392394	0.304	0.261	8.58119472365255e-06	ALPK1	NS
3.17947159059656e-10	-0.281031849346264	0.167	0.214	9.08820159456122e-06	AC104695.4	NS
3.19706767712339e-10	0.459117080232313	0.244	0.203	9.13849824828949e-06	LYL1	NS
3.20283249187226e-10	-0.379253477164092	0.084	0.12	9.15497639476766e-06	DENND6A-AS1	NS
3.35731953198242e-10	-0.277122179596648	0.367	0.422	9.59656215021855e-06	BASP1	NS
3.59139508664138e-10	-0.256331129717969	0.17	0.219	1.02656437156557e-05	MIR29B2CHG	NS
3.67665798850617e-10	-0.320310231062445	0.355	0.41	1.0509359194346e-05	CDC14A	NS
3.91483722434673e-10	-0.305761413173188	0.123	0.165	1.11901707220727e-05	CLN8	NS
3.92161464716912e-10	-0.377142670457497	0.151	0.195	1.12095433074682e-05	ITGB2-AS1	NS
3.99989574545899e-10	-0.478322607679432	0.083	0.118	1.143330199882e-05	TRIT1	NS
4.02461421861141e-10	-0.257477090362316	0.349	0.411	1.15039572824789e-05	TTC3	NS
4.26068477448315e-10	0.35307841423441	0.295	0.25	1.21787413593826e-05	RRAS	NS
4.28994880632584e-10	0.31243923836008	0.462	0.437	1.22623896680018e-05	BAX	NS
4.33037006451656e-10	-0.413426645108169	0.077	0.11	1.23779297924141e-05	NSUN4	NS
4.33677136723147e-10	-0.488921727566141	0.088	0.123	1.23962272760944e-05	PTGIR	NS
4.39256744817852e-10	0.396327197978576	0.269	0.225	1.25557147938735e-05	TCF4	NS
4.56909405612019e-10	-0.348095067440657	0.205	0.254	1.3060298450014e-05	ATRN	NS
4.75967785205205e-10	-0.30062037443425	0.192	0.242	1.36050631723056e-05	MYO15B	NS
4.99613536801643e-10	-0.250580907678476	0.246	0.301	1.42809533359382e-05	MGRN1	NS
5.00860593055851e-10	-0.318335354282987	0.133	0.175	1.43165991919085e-05	CXXC5	NS
5.09487568381872e-10	-0.287665577264866	0.329	0.386	1.45631926546274e-05	CPSF6	NS
5.20828815571388e-10	0.251343934217487	0.48	0.442	1.48873708642926e-05	DYNLL1	NS
5.43359658399147e-10	-0.257112758425021	0.285	0.341	1.55313924756812e-05	ACBD6	NS
5.9077529547774e-10	-0.326666196221585	0.112	0.152	1.68867210459357e-05	ST3GAL6	NS
6.14655632390217e-10	-0.327014548115825	0.173	0.22	1.7569316596242e-05	NFIA	NS
6.26945776518916e-10	-0.389326709339888	0.076	0.108	1.79206180760167e-05	AP000331.1	NS
6.79933311580002e-10	-0.280930426560018	0.268	0.323	1.94352137782028e-05	SERTAD2	NS
7.99484142783271e-10	-0.254030074821175	0.21	0.261	2.2852454737317e-05	POLR2J3	NS
8.29787098745276e-10	0.261291086534113	0.499	0.468	2.3718634430535e-05	TAPBP	NS
9.30904578347913e-10	-0.347655637350157	0.129	0.17	2.66089764674967e-05	TXNDC16	NS
1.20434199410365e-09	-0.513530779309253	0.089	0.123	3.44249115594587e-05	TSPYL2	Down
1.24022664294633e-09	-0.290227390812571	0.236	0.288	3.54506383619778e-05	CR1	NS
1.29556722578051e-09	-0.480786080583143	0.086	0.12	3.70324935817101e-05	Z93930.2	NS
1.4344573209298e-09	0.544021273596508	0.159	0.123	4.10025280614575e-05	TAF1B	Up
1.4438619561322e-09	-0.428778920654241	0.08	0.113	4.12713501540827e-05	AP002381.2	NS
1.46601723563414e-09	0.328065740870673	0.434	0.404	4.19046366633663e-05	SRGAP2	NS
1.51649965407101e-09	-0.256559244390022	0.369	0.426	4.33476261119657e-05	SLC38A2	NS
1.56487945735139e-09	-0.327504404706785	0.156	0.199	4.47305144089323e-05	KANSL3	NS
1.59013517991069e-09	0.311725464939899	0.381	0.345	4.54524239825673e-05	LY96	NS
1.61824518303451e-09	-0.282325801537023	0.109	0.147	4.62559203118585e-05	VCAN-AS1	NS
1.63126535341982e-09	-0.34122811069547	0.266	0.316	4.6628088862152e-05	GPR132	NS
1.76690294080241e-09	0.528822434706547	0.181	0.144	5.0505153659896e-05	TAP2	Up
1.84123526317375e-09	0.685934560492857	0.113	0.081	5.26298687625584e-05	TNFAIP8L2	Up
1.90313757594391e-09	-0.329548149533901	0.168	0.213	5.43992844707806e-05	GPAT4	NS
1.92648641452658e-09	-0.335417106127854	0.231	0.28	5.50666876728279e-05	ICAM1	NS
1.96324558977835e-09	-0.383587550174692	0.142	0.183	5.61174119382243e-05	ZNF281	NS
2.04730068090106e-09	-0.264584264785655	0.211	0.263	5.85200426628758e-05	WIPI1	NS
2.11547326827655e-09	-0.253929534380426	0.205	0.257	6.04686879004169e-05	AP1B1	NS
2.2614162532937e-09	0.360293797447545	0.336	0.301	6.4640322184147e-05	LARP1	NS
2.36596915777108e-09	0.272161044526134	0.444	0.409	6.76288624057286e-05	CHURC1	NS
2.46629042811001e-09	-0.414287363652891	0.091	0.125	7.04964455970966e-05	ZNF586	NS
2.55030392460568e-09	-0.407070577269381	0.107	0.144	7.28978873809287e-05	BRF1	NS
2.57813290901857e-09	-0.414403778993175	0.124	0.162	7.36933510713869e-05	AC011472.2	NS
2.76156600676183e-09	0.430217123992484	0.268	0.232	7.89366027372803e-05	ECH1	NS
2.80729549763553e-09	-0.402544616658393	0.122	0.16	8.0243734504414e-05	TPRA1	NS
2.83172552480533e-09	-0.251596116843019	0.192	0.241	8.09420424010357e-05	GGA1	NS
3.21469843996452e-09	-0.393531654639859	0.114	0.151	9.18889402079459e-05	LONRF3	NS
3.23782368481781e-09	-0.503447056529454	0.075	0.106	9.25499522068324e-05	SLC4A8	Down
3.4129086994734e-09	-0.33683851617418	0.116	0.154	9.75545822657477e-05	CAMK2G	NS
3.48540804294923e-09	-0.302285456928366	0.174	0.218	9.96269034996608e-05	RPGR	NS
3.70717780190359e-09	0.32967111310128	0.328	0.288	0.000105965970289612	ETFB	NS
3.88391772455027e-09	-0.295817941456148	0.092	0.127	0.000111017904238545	AC044849.1	NS
4.69040082661727e-09	-0.323272127579497	0.115	0.153	0.000134070417228028	AC026979.2	NS
4.97753978063496e-09	0.294095572058838	0.408	0.372	0.00014227799708967	TUBA1B	NS
5.26086323273125e-09	-0.51289534432755	0.076	0.107	0.00015037651464439	LINC00894	Down
5.58759815268711e-09	-0.456958897064409	0.128	0.164	0.000159715905596408	NUBPL	NS
5.85516477629664e-09	-0.298864524009824	0.197	0.243	0.000167364029965663	DEF6	NS
6.28877543094557e-09	-0.281800269086755	0.213	0.26	0.000179758356918148	HBS1L	NS
6.35006532185311e-09	-0.257514843914293	0.233	0.285	0.000181510267159849	SLC9A3R1	NS
6.47738999247849e-09	-0.347170055730075	0.152	0.193	0.000185149715545005	DOT1L	NS
6.51517077209107e-09	-0.369004731105711	0.122	0.16	0.000186229641349451	TWISTNB	NS
6.5288737164219e-09	-0.269211653624417	0.196	0.244	0.000186621326310204	PHF12	NS
6.63686554455282e-09	-0.276935656341438	0.196	0.243	0.000189708164725498	PLK3	NS
7.06279934198783e-09	-0.331817979209028	0.115	0.152	0.00020188305639138	ACSL5	NS
7.28105096833701e-09	0.273783251223623	0.393	0.355	0.000208121560878945	C18orf32	NS
7.42199353963404e-09	-0.469327351362139	0.081	0.112	0.000212150263336899	DGKE	NS
7.58524786883062e-09	-0.271075087479178	0.134	0.175	0.000216816725082655	NDUFAF8	NS
7.64464885907784e-09	-0.293341592286541	0.138	0.179	0.000218514642987881	RNF146	NS
7.79872004974626e-09	0.481056851135107	0.164	0.129	0.000222918613901947	TDRD7	NS
7.92875298200385e-09	-0.311757222612073	0.193	0.238	0.000226635475237598	GRASP	NS
8.40251189060185e-09	-0.252727025434568	0.241	0.292	0.000240177399880963	ABHD5	NS
9.21443466010674e-09	-0.270986083516058	0.194	0.24	0.000263385400324491	ZSWIM7	NS
1.03741315822534e-08	0.527645994567401	0.126	0.094	0.000296534177147131	DDB2	Up
1.10281603562251e-08	-0.527872372019467	0.088	0.12	0.000315228935622338	SPRED2	Down
1.16126968569424e-08	-0.332757602526292	0.132	0.171	0.000331937326958842	CNOT9	NS
1.20989024695278e-08	-0.321941180881682	0.164	0.205	0.000345835028188982	PLD1	NS
1.29555182017402e-08	0.441342675362769	0.171	0.135	0.000370320532278542	SELENOI	NS
1.32690642847458e-08	0.320882576072682	0.419	0.389	0.000379282933515174	RPS27L	NS
1.34367494643357e-08	0.272834120091687	0.462	0.434	0.000384076046688573	HSBP1	NS
1.36711877255428e-08	0.555400506911112	0.18	0.145	0.000390777229946916	OSBPL5	Up
1.36819257720006e-08	-0.452011381030208	0.086	0.118	0.000391084166266866	ZNRF1	NS
1.396300313595e-08	0.482336903173932	0.197	0.164	0.000399118481637995	RRP7A	NS
1.45805647608692e-08	0.256491401760646	0.497	0.469	0.000416770863124686	PTPN6	NS
1.50962331943149e-08	-0.327104720015029	0.122	0.159	0.000431510729626298	MINDY2	NS
1.51378532455877e-08	0.376244159066663	0.31	0.274	0.000432700397171878	TRIM25	NS
1.55799353846268e-08	0.277800257435132	0.499	0.477	0.000445336873034173	FCGR2A	NS
1.57363696856215e-08	-0.250797386921143	0.348	0.4	0.000449808391093805	KAT6B	NS
1.58287494630399e-08	-0.410378397576879	0.094	0.127	0.000452448974651534	PDE7B	NS
1.69941458392816e-08	0.458942692034927	0.209	0.174	0.000485760664670024	PEPD	NS
1.83076657168557e-08	-0.252071128778874	0.476	0.529	0.000523306316850603	PPP4R3A	NS
1.83778630227033e-08	-0.25320862604824	0.236	0.286	0.00052531283664095	RPTOR	NS
1.87414025105183e-08	-0.314893532389374	0.175	0.218	0.000535704249360655	AUH	NS
1.89387659390242e-08	0.562787546795951	0.148	0.117	0.000541345685601069	STAC3	Up
1.94975558135919e-08	0.274940027150423	0.439	0.411	0.000557318135375711	PCMT1	NS
2.127437859807e-08	-0.315460445732777	0.189	0.23	0.000608106837847232	PCBD2	NS
2.13492944599621e-08	-0.252968542587556	0.309	0.363	0.000610248232843558	MEF2D	NS
2.1650403785579e-08	-0.343397938435789	0.108	0.144	0.000618855141806989	AC131568.1	NS
2.22435994453769e-08	0.287516558944252	0.41	0.377	0.000635811046546654	LAMTOR5	NS
2.22968910052305e-08	-0.288115762990781	0.151	0.19	0.000637334332493508	LDLR	NS
2.23168997681999e-08	0.509506816453605	0.155	0.123	0.000637906262974225	ZNRD1	Up
2.24661770562752e-08	-0.468446528029644	0.117	0.151	0.00064217320497657	PDK1	NS
2.27148193409555e-08	-0.317236626336052	0.124	0.161	0.000649280396041873	AC026202.2	NS
2.28849483080725e-08	-0.283500968068556	0.225	0.272	0.000654143362437945	CYP1B1	NS
2.32229279555625e-08	0.321462810252738	0.334	0.298	0.000663804172681799	BAG1	NS
2.50000222092687e-08	0.568759660743458	0.102	0.074	0.000714600634829736	OPTN	Up
2.5389934723581e-08	0.271977252313454	0.438	0.413	0.000725745894138838	NDUFC2	NS
2.54531745769833e-08	-0.284822387867925	0.144	0.184	0.000727553542108491	NBPF19	NS
2.5830277351969e-08	-0.375753479747233	0.096	0.129	0.000738332647828683	NBPF11	NS
2.64744166428396e-08	-1.0966565253192	0.26	0.294	0.000756744725318926	IL1B	Down
2.65694927687269e-08	0.266582693802441	0.429	0.399	0.00075946238130129	RAN	NS
2.83633780576156e-08	-0.397665622772023	0.157	0.196	0.000810738798398883	PPIF	NS
2.88701581110944e-08	-0.261399819437721	0.153	0.193	0.000825224599447523	GZF1	NS
2.99906473789693e-08	-0.256967589070706	0.16	0.202	0.000857252664680459	VIM-AS1	NS
3.1443579498935e-08	0.452791406799176	0.233	0.198	0.000898783276397557	BCL11A	NS
3.44776842705646e-08	0.384526332946812	0.227	0.191	0.000985510127189818	FIBP	NS
3.60057202872323e-08	-0.253389700979198	0.19	0.234	0.00102918750869025	ZBTB18	NS
3.71421697696821e-08	-0.320708655426882	0.127	0.163	0.00106167178069659	TBC1D7	NS
3.98091433394603e-08	0.396354041410729	0.271	0.238	0.00113790455321513	SLC31A2	NS
4.16056499961925e-08	-0.313953263961541	0.181	0.222	0.00118925589949117	ARL5B	NS
4.22811915891513e-08	0.324660830339879	0.376	0.345	0.0012085655803843	EIF4E3	NS
4.27328834003166e-08	-0.280516474155313	0.118	0.154	0.00122147673911465	AF117829.1	NS
4.82308900841931e-08	0.35632895171108	0.307	0.274	0.00137863176216658	RBCK1	NS
4.9853661724736e-08	-0.380658308466382	0.074	0.103	0.00142501706673985	SLC19A1	NS
5.39011770416143e-08	-0.402373420542054	0.092	0.122	0.0015407112445575	SCML1	NS
5.54155175571288e-08	-0.279420839938871	0.159	0.198	0.00158399715385297	AC006001.2	NS
5.59981061229244e-08	-0.310252967012182	0.16	0.199	0.00160064986541767	HK2	NS
6.17748494974502e-08	-0.300764105572221	0.319	0.366	0.00176577229803512	NR1D2	NS
6.36067237581973e-08	0.250931806506689	0.471	0.45	0.00181813459190431	NDUFB10	NS
6.77907888346836e-08	0.344689509708669	0.298	0.263	0.0019377319080506	LARP7	NS
6.84317782041949e-08	-0.259087171696581	0.372	0.419	0.00195605394818871	WWOX	NS
7.07789575398779e-08	0.25252403153714	0.489	0.468	0.00202314572231987	ATP5F1C	NS
7.57465369232107e-08	-0.314487130849522	0.074	0.102	0.00216513901141306	AMPD3	NS
7.96809484486939e-08	-0.447909280179572	0.083	0.112	0.00227760023045747	ALOX12-AS1	NS
8.43534055866208e-08	0.276122657445673	0.385	0.353	0.00241115774528797	PSMA5	NS
8.54369620141413e-08	-0.273827234541914	0.147	0.186	0.00244213012221221	SIN3B	NS
9.81217129228258e-08	-0.346371869262165	0.087	0.117	0.00280471104218605	ZNF43	NS
9.89284075004048e-08	-0.444420640612606	0.098	0.129	0.00282776959999157	WDR59	NS
1.08751567488682e-07	0.295847349596734	0.381	0.351	0.00310855480509649	CCDC85B	NS
1.1054515309627e-07	-0.289643200861355	0.191	0.231	0.00315982265610379	TMCC3	NS
1.12906521699027e-07	-0.280846961705703	0.085	0.116	0.00322732001624499	AC053513.1	NS
1.1979103515887e-07	-0.389350289721244	0.109	0.141	0.00342410694898114	WDR49	NS
1.21701659249777e-07	-0.27685392591674	0.334	0.386	0.00347872022799563	NBN	NS
1.23743649768059e-07	-0.310802811696747	0.216	0.258	0.00353708848497021	ABHD12	NS
1.23825475917649e-07	-0.405048477765575	0.092	0.122	0.00353942740363007	AC009313.1	NS
1.29021193587695e-07	-0.301303623733214	0.211	0.254	0.00368794179751067	ELMSAN1	NS
1.29364828977659e-07	-0.479220773838291	0.082	0.111	0.00369776427149741	ZNF789	NS
1.30681583384345e-07	0.27475057099727	0.433	0.406	0.00373540237945812	MFSD14B	NS
1.36437143220014e-07	-0.265333665708715	0.175	0.216	0.00389991930180088	ZNF280D	NS
1.37656983486087e-07	0.405853599727302	0.227	0.195	0.0039347872159663	KDELR2	NS
1.43746293754575e-07	-0.303191945518546	0.177	0.216	0.00410884406068076	EHD1	NS
1.48261744266139e-07	0.260044008965701	0.458	0.435	0.00423791369810332	CHMP2A	NS
1.5380900598905e-07	-0.308726651307221	0.137	0.173	0.004396476627191	SLC12A7	NS
1.56884043472093e-07	-0.373228549388806	0.083	0.112	0.00448437349860629	LIPE-AS1	NS
1.60075985084785e-07	-0.317653859112531	0.182	0.223	0.00457561195766349	MGAT4A	NS
1.60138111262176e-07	-0.281803716846099	0.139	0.176	0.00457738777231804	TANC2	NS
1.61282450742052e-07	0.373919953250586	0.201	0.167	0.00461009757201082	IL2RG	NS
1.63616540574475e-07	-0.378772287677323	0.078	0.106	0.00467681519578081	AC022098.1	NS
1.6546497708993e-07	-0.289505563278572	0.137	0.174	0.00472965090513857	CCNG2	NS
1.67100910193393e-07	-0.323253696632587	0.188	0.229	0.00477641241696796	SNHG16	NS
1.70553319809378e-07	0.48649499725859	0.109	0.082	0.00487509609343127	XRRA1	NS
1.70734052755911e-07	0.325175271787264	0.347	0.315	0.00488026216397497	ATOX1	NS
1.7129208182906e-07	-0.277900052202568	0.099	0.131	0.00489621286700186	WWC3	NS
1.84422128061473e-07	-0.268879470004219	0.129	0.164	0.00527152210850916	MCRIP2	NS
1.94774740101651e-07	-0.262438854573856	0.21	0.253	0.00556744117106559	TMEM41B	NS
2.09963495265639e-07	-0.447462878925669	0.076	0.103	0.00600159654867303	AL118516.1	NS
2.16206549475496e-07	-0.369969866452102	0.138	0.173	0.00618004801020758	NT5DC1	NS
2.18154397726607e-07	-0.337405974970121	0.089	0.118	0.00623572530461732	STX2	NS
2.33668050098424e-07	0.273850784047634	0.371	0.342	0.00667916754401336	PSMD7	NS
2.39249599741913e-07	0.43391651429954	0.213	0.181	0.00683871055902284	ABI3	NS
2.39387143903352e-07	0.309130795079569	0.325	0.291	0.00684264212133342	NADK	NS
2.39601119723147e-07	-0.252874731967314	0.194	0.235	0.00684875840616643	NAA16	NS
2.65340196371101e-07	-0.313043308299706	0.118	0.151	0.00758448417307155	KMT5A	NS
2.7486081743602e-07	-0.259767500359125	0.245	0.289	0.00785662160559118	ARL4A	NS
3.15119334884005e-07	-0.394582622124515	0.108	0.139	0.0090073710683244	TUBB6	NS
3.2346600970678e-07	-0.463027297786997	0.077	0.104	0.00924595242145861	FGGY	NS
3.35405524172649e-07	0.283607935428831	0.4	0.372	0.00958723150295101	WDFY1	NS
3.37863671881842e-07	-0.348084896256628	0.089	0.117	0.00965749519707058	BRI3BP	NS
3.55629732445788e-07	-0.29698553327001	0.198	0.239	0.0101653202722304	NDUFAF2	NS
3.6111758656843e-07	0.302380471002149	0.376	0.346	0.010322185094472	LPCAT2	NS
3.64854113646624e-07	-0.288530194067981	0.12	0.154	0.0104289899844751	KCNK6	NS
3.79040809486192e-07	-0.341859482253556	0.082	0.109	0.0108345024983533	TADA2A	NS
3.98109027061784e-07	-0.456969593517366	0.19	0.226	0.011379548429534	CRADD	NS
4.25416082431341e-07	0.413855302519874	0.209	0.178	0.0121600933002174	TMEM208	NS
4.35115238782589e-07	0.48757600048785	0.116	0.089	0.0124373339853615	ARL2	NS
4.36853147634049e-07	0.380472245109928	0.182	0.151	0.0124870103719717	APOBEC3C	NS
4.45626601523636e-07	0.553267055243024	0.136	0.108	0.0127377907779516	HPSE	Up
4.62967787380833e-07	-0.351814080017109	0.078	0.105	0.0132334712344937	UBR5-AS1	NS
4.73444976461421e-07	0.360102506660535	0.148	0.117	0.0135329512071733	CD79B	NS
4.84479063717502e-07	-0.2699518037757	0.122	0.155	0.0138483495573011	GRAMD4	NS
4.87206369069796e-07	-0.314017333140479	0.076	0.103	0.0139263068534911	ZEB2-AS1	NS
4.96065564051262e-07	-0.355988580355667	0.088	0.116	0.0141795380828413	ERCC6	NS
5.13898356742467e-07	0.282411704137614	0.395	0.369	0.0146892706291267	ICAM3	NS
5.18537948009207e-07	0.290771722069807	0.328	0.298	0.0148218887058952	IRF2	NS
5.31853392146902e-07	-0.264744422155387	0.311	0.355	0.0152024973611271	RFX7	NS
5.44804277533855e-07	0.546672333266432	0.119	0.092	0.0155726854690277	TRIM34	Up
5.62218665512725e-07	-0.293368633894677	0.118	0.15	0.0160704583350157	GOLGA1	NS
5.97360895729654e-07	-0.289224705694973	0.19	0.229	0.0170749638435364	LY75	NS
6.02027489071038e-07	-0.806198227505407	0.14	0.171	0.0172083537476065	HSPA1A	Down
6.2644911560153e-07	-0.284836571271369	0.11	0.141	0.0179064215203541	PKNOX1	NS
6.36530047701896e-07	-0.271458199899671	0.087	0.115	0.018194574883511	CYSLTR2	NS
6.79411974806348e-07	-0.342473385793776	0.198	0.234	0.0194203118878646	EZH2	NS
6.85412106051249e-07	-0.345464997802162	0.091	0.119	0.0195918196393689	USP49	NS
6.92499759724786e-07	-0.287791904988682	0.084	0.113	0.0197944131319733	MAN2A2	NS
7.40024511498672e-07	-0.259092445427607	0.104	0.135	0.021152860636678	AL021155.5	NS
7.46051040304587e-07	0.607288996539386	0.121	0.095	0.0213251229360663	TNNT1	Up
7.61972554196008e-07	0.357580360167865	0.196	0.165	0.0217802234891387	MTHFD2	NS
8.03654734826658e-07	-0.298903450320953	0.189	0.226	0.0229716669402852	DGKG	NS
8.53415064951284e-07	-0.295508823518003	0.357	0.399	0.0243940162165675	IER3	NS
8.54973989488422e-07	-0.289732930598749	0.092	0.12	0.0244385765155371	CCDC134	NS
9.11133101641981e-07	-0.266860284925278	0.175	0.212	0.0260438285773344	PIAS2	NS
9.34199842270822e-07	0.346986834134231	0.129	0.101	0.0267031682914692	JUP	NS
9.66649778767422e-07	0.533024252205236	0.1	0.076	0.027630717276288	C14orf119	Up
9.69588320707755e-07	-0.272294985662951	0.354	0.393	0.0277147125591105	SMYD3	NS
9.77070517461022e-07	0.256034236808878	0.361	0.33	0.0279285836711059	ZNFX1	NS
9.81507183001999e-07	-0.25140238933734	0.096	0.125	0.0280554013189291	VNN3	NS
9.87889156437451e-07	0.507052170596982	0.153	0.125	0.0282378236476081	LINC00963	Up
9.95069166301565e-07	-0.259113348751681	0.124	0.157	0.0284430570495639	ACSS2	NS
1.00316902971979e-06	0.42327517417047	0.189	0.159	0.0286745835455104	BTN3A2	NS
1.00412738372173e-06	-0.307473472853804	0.081	0.108	0.028701977136302	FADS1	NS
1.00687691060687e-06	-0.291792222350664	0.194	0.231	0.0287805696127869	TFDP1	NS
1.03151979957417e-06	0.27253277038924	0.412	0.39	0.029484961951028	IK	NS
1.04223298959111e-06	-0.298719638083527	0.079	0.106	0.0297911877744722	CD82	NS
1.09275783485087e-06	0.357800853030374	0.265	0.236	0.0312353899513774	SCARB2	NS
1.11725515916682e-06	-0.344526401021881	0.424	0.459	0.0319356214696243	DOCK4	NS
1.12769580276636e-06	-0.276145155832105	0.215	0.256	0.0322340568262737	ZBTB43	NS
1.15822407565843e-06	-0.277811141401072	0.141	0.174	0.0331066769786206	TGIF1	NS
1.17512003568535e-06	-0.329868990087575	0.119	0.15	0.0335896311000301	SMAD5	NS
1.18411255447474e-06	-0.296174127222976	0.175	0.212	0.0338466732571059	MYLIP	NS
1.18815567752059e-06	-0.356243237725073	0.086	0.113	0.0339622418862486	AC098829.1	NS
1.19557212139276e-06	-0.397038808782888	0.087	0.113	0.0341742335178908	PRKN	NS
1.21950405353036e-06	-0.408206042601041	0.126	0.156	0.0348583038661117	FMN1	NS
1.24422758109925e-06	0.277032427907312	0.404	0.383	0.0355650011781409	CAPN2	NS
1.26851640943296e-06	0.323251235258082	0.32	0.294	0.0362592730472318	PDIA6	NS
1.42012700218931e-06	-0.322095269641598	0.119	0.15	0.0405929102305792	CBR4	NS
1.42385408921562e-06	-0.251929522623392	0.115	0.146	0.0406994452861393	ABAT	NS
1.45544637697794e-06	0.282272084676404	0.349	0.324	0.0416024792395373	PSMD4	NS
1.56436378024306e-06	-0.30766961806875	0.077	0.102	0.0447157742944676	LINC02062	NS
1.60299508323685e-06	0.452931313692171	0.102	0.078	0.0458200114592421	UST	NS
1.72692704673039e-06	-0.274311083418108	0.102	0.132	0.0493624827037415	KCTD7	NS
1.748592095969e-06	-0.26795070822619	0.207	0.248	0.0499817564711778	BCAS2	NS
1.8667021204292e-06	-0.288765828476985	0.174	0.209	0.0533578134103484	MS4A4E	NS
1.91272745783351e-06	0.36121074477055	0.157	0.128	0.054673401654713	PARP11	NS
1.96079501316422e-06	-0.352798874806039	0.098	0.125	0.056047364656286	MFSD8	NS
1.99579917953513e-06	-0.294906015019867	0.195	0.23	0.0570479237478321	ZNF804A	NS
2.01957043613976e-06	-0.279396365608998	0.851	0.849	0.0577274013466188	ANXA1	NS
2.08660665841825e-06	-0.288588157905058	0.112	0.142	0.0596435647242273	DCAF16	NS
2.09224253181015e-06	-0.34272746783664	0.142	0.174	0.0598046605292613	SNED1	NS
2.16536643097702e-06	-0.313420833155789	0.084	0.111	0.0618948340630471	AC092120.3	NS
2.20515504060844e-06	-0.286140684461732	0.104	0.133	0.0630321516807517	TMEM242	NS
2.23733016995139e-06	0.356001551350132	0.278	0.249	0.0639518455778905	YWHAH	NS
2.29508568248282e-06	0.322196590583139	0.309	0.282	0.065602729148089	CLTB	NS
2.43639487601547e-06	-0.267277387168905	0.282	0.321	0.0696419111360261	EXOC6B	NS
2.46149477713193e-06	-0.258735687986136	0.151	0.185	0.070359366709539	APPL2	NS
2.50804063483624e-06	-0.309434566374339	0.093	0.12	0.071689833506159	PER2	NS
2.57718382156348e-06	-0.334595609375854	0.11	0.138	0.0736662223555705	MITF	NS
2.58499311442776e-06	0.395914550888655	0.167	0.139	0.0738894431828031	TRADD	NS
2.74440236645724e-06	0.429774790996607	0.151	0.123	0.0784459972428136	PRLR	NS
2.81630835653563e-06	0.367703686776172	0.123	0.097	0.0805013580632146	ADARB1	NS
2.90904401310907e-06	-0.281451743923001	0.103	0.131	0.0831521140707097	AC087190.1	NS
3.24581551031442e-06	-0.301467060087428	0.246	0.284	0.0927783905468275	LPXN	NS
3.33317388358818e-06	0.32960039599239	0.299	0.272	0.0952754422884844	TMEM179B	NS
3.36572304621454e-06	0.430712843897966	0.158	0.13	0.0962058275529964	TRANK1	NS
3.36969211432434e-06	-0.250518000054377	0.578	0.611	0.0963192793958468	HLA-DQB1	NS
3.64408276759486e-06	-0.294578994500663	0.167	0.2	0.104162461828932	CRY1	NS
3.65705552177546e-06	-0.254431833845475	0.101	0.129	0.10453327503443	ITFG2	NS
3.69588765085447e-06	0.35649878501923	0.225	0.197	0.105643252612024	CD81	NS
3.9711471044991e-06	-0.260083371949142	0.475	0.514	0.113511268835002	NLRP3	NS
4.27930981687907e-06	0.284342077067453	0.324	0.298	0.122319791805671	MRPL41	NS
4.3307232274213e-06	0.359415705285211	0.2	0.172	0.12378939273261	MPLKIP	NS
4.43680048826258e-06	0.311024536898325	0.327	0.303	0.126821505156498	SNF8	NS
4.7472116378821e-06	-0.272945933916471	0.081	0.107	0.135694297457222	CCDC170	NS
4.96645996411868e-06	-0.381427114088817	0.093	0.119	0.141961291614368	LRP5L	NS
5.19771762442835e-06	0.348529800153593	0.153	0.126	0.14857156057666	EIF2S1	NS
5.35681016501316e-06	0.337037608666312	0.136	0.11	0.153119061756736	FMNL2	NS
5.71514981856443e-06	0.54865070662877	0.131	0.106	0.163361842413846	DNASE2	NS
5.81197802630402e-06	-0.261412081857213	0.111	0.14	0.166129579903874	A1BG	NS
6.61789630910501e-06	0.292019429007466	0.26	0.233	0.189165948099457	BLOC1S2	NS
6.81395591544189e-06	0.433002939610096	0.101	0.078	0.194770115886991	AL133453.1	NS
7.13440067195299e-06	-0.47112023372027	0.079	0.103	0.203929708807104	RECK	NS
7.25543024077081e-06	0.28508150473077	0.293	0.268	0.207389218002193	PAXX	NS
7.32651293088365e-06	0.495845517624197	0.113	0.09	0.209421045616378	U62317.4	NS
7.61621771454875e-06	0.328433671133961	0.249	0.223	0.217701967152661	TXNDC17	NS
7.6741495163522e-06	-0.265064321175634	0.162	0.194	0.219357889775411	ZBTB21	NS
8.23615834397079e-06	-0.325064071913102	0.077	0.1	0.235422350104061	AC007780.1	NS
8.2614657911234e-06	0.37192774098367	0.209	0.182	0.236145738173471	CARHSP1	NS
8.49055956192424e-06	0.337138382412525	0.213	0.185	0.242694154518043	CYBC1	NS
8.93766630451886e-06	-0.25908088447119	0.096	0.122	0.255474253648367	CYREN	NS
9.00319531744615e-06	-0.382675016097145	0.747	0.762	0.257347334953881	SOD2	NS
9.20430577483971e-06	-0.265488755489903	0.131	0.161	0.263095876268018	SLX4IP	NS
9.45895943716892e-06	-0.253951747020148	0.108	0.136	0.270374896552037	STRN4	NS
9.55352199409606e-06	0.501518402389851	0.11	0.087	0.273077872679242	DCTN5	NS
9.588377577041e-06	-0.330818662960366	0.224	0.26	0.27407418466214	DRAM1	NS
9.93024013515965e-06	-0.251949358832091	0.224	0.26	0.283845984023403	SBDS	NS
1.04160487270675e-05	-0.312960489711805	0.078	0.101	0.297732336814498	COQ8A	NS
1.07910131890426e-05	-0.36754956435358	0.093	0.118	0.308450320995593	ANKH	NS
1.15503902159151e-05	-0.372760146340529	0.12	0.147	0.330156353931718	HIBADH	NS
1.18723502359799e-05	-0.282462545929495	0.088	0.113	0.339359259145249	SUN1	NS
1.22239804750581e-05	-0.291594819533172	0.176	0.208	0.349410257899061	GABPB1	NS
1.22928391662137e-05	0.366584372263502	0.16	0.134	0.351378514727054	PSMC2	NS
1.33744175598222e-05	-0.332045795034744	0.103	0.129	0.382294351529957	FAM193B	NS
1.380979118228e-05	-0.257680655776052	0.08	0.103	0.394739071154292	CATSPER1	NS
1.45519774684827e-05	-0.254885065044767	0.131	0.16	0.41595372395911	INPP5B	NS
1.46492983249773e-05	-0.386154485399972	0.09	0.114	0.418735543321151	MBOAT2	NS
1.53992764027959e-05	0.320491377693094	0.294	0.269	0.440172916697519	BST1	NS
1.54345106046392e-05	0.340144108073497	0.31	0.288	0.441180051123006	FBP1	NS
1.58682200713372e-05	0.434297176867479	0.121	0.098	0.453577202519102	FAM8A1	NS
1.64735774250881e-05	0.421635515873832	0.135	0.111	0.470880737118719	MRPL36	NS
1.73723119503938e-05	-0.278371879695069	0.203	0.237	0.496570164790057	JMY	NS
1.76928463161408e-05	-0.26686419309803	0.134	0.163	0.505732319100569	GK5	NS
1.8483116640072e-05	-0.285509675206991	0.088	0.112	0.528321406039819	MYCBP2-AS1	NS
2.03152672048306e-05	0.400706967187822	0.139	0.115	0.580691597782879	MIIP	NS
2.1011549140811e-05	0.470318054089896	0.101	0.079	0.600594120640942	GIMAP8	NS
2.12141906058162e-05	-0.298546090024662	0.094	0.118	0.606386424276651	MIR646HG	NS
2.12198071865191e-05	-0.359218723040325	0.078	0.1	0.606546968619463	EPDR1	NS
2.16205673355708e-05	-0.39033074465887	0.122	0.149	0.618002296719956	CITED2	NS
2.17274595122571e-05	-0.312887401394919	0.13	0.157	0.621057702698356	NR6A1	NS
2.17484240929414e-05	-0.260382344268343	0.093	0.118	0.621656954272637	CD99L2	NS
2.20239864341245e-05	-0.294761249642163	0.089	0.113	0.629533628233014	AL450992.3	NS
2.22189737113528e-05	-0.388954853013437	0.084	0.107	0.63510714456531	RETREG1	NS
2.23601561234831e-05	-0.266321674708145	0.176	0.207	0.639142702633641	PLCL1	NS
2.2851433098499e-05	-0.298547128928752	0.104	0.129	0.653185363687495	AC025159.1	NS
2.3692429895406e-05	0.337049382024206	0.232	0.207	0.677224416130286	UBE2Z	NS
2.51076150447122e-05	0.430837789967887	0.116	0.094	0.717676068438053	MRPS22	NS
2.56497619536323e-05	0.418631443627893	0.194	0.17	0.733172795682625	AP5B1	NS
2.81992673438789e-05	0.259237180708795	0.235	0.206	0.806047857757434	SP140L	NS
2.8698114357509e-05	0.265507618869449	0.301	0.275	0.820306900795037	C5orf56	NS
3.06592366663637e-05	0.290847810949632	0.103	0.08	0.87636362087134	TRAC	NS
3.12145871639683e-05	-0.310429288963926	0.111	0.136	0.89223775949487	BTG3	NS
3.12373171128155e-05	0.391638741737788	0.107	0.085	0.892887472352718	ISCA2	NS
3.15238932032516e-05	0.433865749109442	0.104	0.083	0.901078963321744	ADPRHL2	NS
3.25585012945484e-05	0.403273865328043	0.141	0.118	0.930652201003372	AIDA	NS
3.31339107183402e-05	0.270728057815894	0.263	0.238	0.947099703973035	SRP19	NS
3.34054924189489e-05	0.40644012249922	0.165	0.141	0.954862595303236	COA3	NS
3.66964932845497e-05	-0.255803700529807	0.093	0.117	1	YIF1B	NS
3.68278272618551e-05	0.298059528176412	0.203	0.178	1	NDUFA9	NS
3.78227287831998e-05	-0.277937076198386	0.11	0.135	1	PCMTD2	NS
3.84154415696236e-05	0.331392994108028	0.185	0.16	1	TPMT	NS
3.89270729882585e-05	0.385617320990116	0.189	0.165	1	MEFV	NS
4.1109089872349e-05	0.422776835289584	0.101	0.08	1	CST7	NS
4.31633063003506e-05	0.38621322650961	0.106	0.085	1	RAB29	NS
4.42206350318232e-05	-0.364930682808013	0.079	0.101	1	CCND2	NS
4.46545702460464e-05	0.390194918692157	0.141	0.118	1	LRP10	NS
4.70130541760732e-05	0.348683602646547	0.394	0.378	1	NABP1	NS
4.7667970864483e-05	-0.444819700068135	0.09	0.113	1	C1orf56	NS
4.79542542623261e-05	0.276444620173588	0.379	0.36	1	DOK2	NS
4.80907544261246e-05	0.271513437188944	0.287	0.264	1	AKR1A1	NS
6.21145768030545e-05	-0.273522411247892	0.246	0.278	1	ARHGAP31	NS
6.32870055069205e-05	0.263845915428491	0.238	0.216	1	IL3RA	NS
6.48662050508756e-05	0.414476957148088	0.153	0.131	1	CD2BP2	NS
6.5758907747685e-05	-0.395820746622656	0.111	0.134	1	FOCAD	NS
6.59138166281867e-05	-0.272113381136293	0.133	0.16	1	ZNF736	NS
6.92982241457364e-05	-0.296550453743497	0.08	0.102	1	GDI1	NS
7.30586240843841e-05	-0.286174596218181	0.113	0.137	1	REPS2	NS
7.49219415829452e-05	0.382361616232029	0.134	0.112	1	CCDC90B	NS
7.56568781602639e-05	0.288644753191012	0.117	0.095	1	ACAT1	NS
7.90920741975076e-05	0.36278409839657	0.162	0.14	1	TRAPPC3	NS
7.98737406139054e-05	0.253041831157476	0.317	0.294	1	RER1	NS
8.35358497031579e-05	0.399238431990032	0.183	0.161	1	PSMD2	NS
9.15529493806666e-05	0.30780329270387	0.284	0.263	1	CTSA	NS
9.3984333884619e-05	0.35219824107937	0.208	0.185	1	GSDMD	NS
9.8256428028936e-05	-0.254765078776973	0.099	0.121	1	HACD2	NS
9.87437374975282e-05	0.378357820807595	0.116	0.095	1	MRPS18B	NS
0.000106769853364522	0.360400287398315	0.135	0.113	1	STOM	NS
0.000110167514844888	0.380710698967789	0.16	0.139	1	JAK3	NS
0.000111737729842635	0.300352537528976	0.209	0.187	1	ZCRB1	NS
0.000114921140972862	-0.346112891781042	0.121	0.145	1	NEK1	NS
0.000120388607670066	0.270652876065616	0.342	0.324	1	NUB1	NS
0.000122663192839895	0.299796680057046	0.271	0.253	1	UQCRC1	NS
0.000125153290653941	0.348887694092481	0.196	0.173	1	IL32	NS
0.000127535063203852	-0.314414589795714	0.101	0.123	1	CMTM4	NS
0.000132348780506525	-0.346405060161922	0.086	0.107	1	CPM	NS
0.000132478392358433	0.254474727092314	0.315	0.297	1	DPP7	NS
0.000134968201311445	-0.263898601843377	0.13	0.155	1	C16orf70	NS
0.000135555998203893	-0.260385932123865	0.084	0.105	1	WDR60	NS
0.000140308545900836	-0.320190752810388	0.08	0.101	1	DDX19A	NS
0.000141748447455792	0.352639217188117	0.145	0.123	1	SETBP1	NS
0.000145402358273006	-0.287196509432097	0.09	0.112	1	MPZL1	NS
0.000146986160043428	-0.255287517879623	0.098	0.12	1	LYSMD3	NS
0.000148221102947091	0.258888236196132	0.307	0.285	1	FKBP15	NS
0.00015129360031016	0.354336374538985	0.171	0.149	1	ACAA2	NS
0.000152025867283457	0.364131042992159	0.201	0.181	1	S1PR4	NS
0.000159351101526577	0.262577200302188	0.31	0.29	1	LMAN2	NS
0.000160234093261689	0.400411827202127	0.146	0.126	1	DDAH2	NS
0.000162284134980303	0.480089030235196	0.111	0.092	1	AC087500.1	NS
0.000175783827176554	-0.263765343312235	0.115	0.138	1	ZBTB10	NS
0.000196848585947099	0.324475638999549	0.154	0.133	1	ADH5	NS
0.000205178559392182	0.305093886031903	0.1	0.081	1	AGPAT5	NS
0.000205982917548455	0.282640020452344	0.254	0.231	1	IMMT	NS
0.000215980961449815	0.345146090780637	0.123	0.104	1	FAM104A	NS
0.000223071658106749	0.336221142681108	0.181	0.16	1	GSN	NS
0.000223524354163963	-0.317058124170682	0.089	0.109	1	ANKRD36	NS
0.00022569376182369	-0.254260917085431	0.124	0.147	1	CYTH3	NS
0.00023106536807894	0.335888983609739	0.163	0.141	1	MVB12B	NS
0.000236617355848471	-0.256071790636503	0.083	0.103	1	PRDM10	NS
0.000236634780380783	0.335138620873419	0.172	0.151	1	PUF60	NS
0.00024190107887643	0.370149964773649	0.176	0.156	1	MRPL28	NS
0.000261125997657537	0.253906407712503	0.212	0.189	1	MCTS1	NS
0.000270309230857748	0.323461633892961	0.232	0.211	1	GPR65	NS
0.000271638617283566	0.307996163853173	0.228	0.208	1	FGD2	NS
0.000280107899364213	0.371983703223958	0.1	0.081	1	RASGRP1	NS
0.000284847479118713	-0.250225422129382	0.089	0.109	1	BCLAF3	NS
0.000285243943687692	0.258563771122593	0.168	0.146	1	BTN3A1	NS
0.000294059852725947	0.454674056790872	0.153	0.134	1	TSSC4	NS
0.000301004302204499	0.261538437373203	0.206	0.184	1	COMMD7	NS
0.000315703888683048	0.379886511789443	0.255	0.237	1	AL157871.4	NS
0.000324934756651594	-0.250205419853052	0.111	0.133	1	MHENCR	NS
0.000338541163083485	0.324466962853244	0.158	0.137	1	CBR1	NS
0.000358977743502837	0.390653420982219	0.114	0.095	1	ADAM19	NS
0.000393219567103215	0.406184682715318	0.118	0.1	1	EGLN2	NS
0.000397204791686852	0.337685434315667	0.231	0.212	1	BFAR	NS
0.000399492228659178	0.364360713979468	0.117	0.098	1	ACADM	NS
0.000407575255493432	-0.268216899572572	0.198	0.225	1	STK26	NS
0.000448554686415645	0.262037620860377	0.117	0.098	1	SLF1	NS
0.000452549372421369	0.367619182949205	0.149	0.129	1	TADA3	NS
0.000466718982882792	0.3371111101078	0.116	0.097	1	CBWD1	NS
0.000475849544314098	0.372788520587448	0.139	0.118	1	IL1RN	NS
0.00047608572911644	-0.383495239425628	0.084	0.102	1	SH3RF3	NS
0.000484307993078808	-0.250463837207114	0.086	0.105	1	CYB561A3	NS
0.000507262505589791	-0.283274377212298	0.099	0.119	1	ATP8B1	NS
0.000512852741211258	0.435626910065546	0.118	0.1	1	ORMDL2	NS
0.000513189385161236	0.342198191112405	0.107	0.089	1	NDUFA8	NS
0.000525002743802637	0.288391884579612	0.228	0.208	1	GIMAP2	NS
0.000525712632654224	0.261285347298215	0.247	0.228	1	MED28	NS
0.000529755178433372	0.348854726089093	0.146	0.127	1	MRPS7	NS
0.000584175473393419	0.37832702802763	0.146	0.127	1	FUOM	NS
0.00059430139996041	0.324580608881023	0.137	0.118	1	TMEM126B	NS
0.0006010286175138	0.278648421167593	0.218	0.198	1	FAM111A	NS
0.000613140460285876	0.32266541270354	0.194	0.174	1	DNTTIP1	NS
0.000635071167451745	0.292921806833126	0.258	0.24	1	GRK6	NS
0.000644912278344543	1.02627732584161	0.176	0.158	1	CCL3L1	NS
0.000655360555191135	0.26796577114018	0.187	0.168	1	CCT7	NS
0.000657467759882593	0.320737762623945	0.204	0.184	1	TAF9	NS
0.000660266567761718	-0.344312047781243	0.083	0.101	1	TTC28-AS1	NS
0.000675243957552981	-0.323214547142815	0.099	0.119	1	ZDHHC21	NS
0.000703391846792178	0.325426611436922	0.17	0.15	1	CYTOR	NS
0.000710655804929204	0.279256226949409	0.201	0.182	1	SEC11C	NS
0.000732017476592783	0.482879767173449	0.188	0.166	1	AFF3	NS
0.000748957843752685	-0.253401252029455	0.289	0.314	1	CLIC4	NS
0.000798884706044708	0.339943097237536	0.2	0.182	1	IDH2	NS
0.000809730057536155	0.286317599390867	0.21	0.191	1	MDH1	NS
0.00082168326608046	0.251600729823551	0.264	0.245	1	KAT2B	NS
0.000833940104546178	0.376486804237357	0.134	0.116	1	CBWD2	NS
0.000851976843410196	0.321248626065585	0.169	0.15	1	TIMM17B	NS
0.000855697487056222	0.298031012443862	0.222	0.203	1	METTL7A	NS
0.000857511447041961	0.325207496903325	0.214	0.196	1	MPG	NS
0.000857734362903644	-0.294715547427356	0.097	0.115	1	ATG4C	NS
0.000895700873727862	-0.33568226212414	0.1	0.12	1	ZNF91	NS
0.000992663047309893	0.327227986248584	0.151	0.132	1	SLC25A11	NS
0.00100237468919163	0.284997377499296	0.254	0.237	1	TMED9	NS
0.0010282113151366	0.392039929869478	0.102	0.086	1	MT1X	NS
0.00102845970242172	0.279715647947794	0.221	0.202	1	CPNE1	NS
0.00108747998890829	0.255938345143612	0.301	0.285	1	SMIM26	NS
0.00109594231547688	0.390712244405372	0.136	0.119	1	NECTIN2	NS
0.00113462059047342	0.30977544309299	0.153	0.135	1	PIN4	NS
0.00114919947513678	-0.290705610423831	0.12	0.14	1	ETV3	NS
0.00118743782987261	0.379958316623353	0.204	0.188	1	FRAT2	NS
0.00122701607136753	-0.287958698156019	0.084	0.101	1	TSNARE1	NS
0.00127516361411326	0.306500873319803	0.19	0.173	1	MRPS12	NS
0.00128273568917568	0.277963144147114	0.12	0.103	1	HIGD1A	NS
0.00131621248767126	0.338592099197924	0.105	0.089	1	ACTR6	NS
0.00141351544854198	0.258583304105424	0.276	0.259	1	KIAA0930	NS
0.0014906221235496	0.32386740754514	0.127	0.11	1	SH2B2	NS
0.00153349826479742	0.258079213734476	0.303	0.285	1	EHD4	NS
0.00159769823223038	0.369970686477452	0.139	0.122	1	SRFBP1	NS
0.00162790665848044	0.337140041741638	0.197	0.181	1	WAC-AS1	NS
0.001644981018022	0.267222964657792	0.166	0.148	1	SDAD1	NS
0.00167363406174949	0.456849676240076	0.131	0.115	1	CES1	NS
0.00173700680486659	0.307752398714095	0.218	0.201	1	NDUFS2	NS
0.00178030196410808	0.266532390932165	0.208	0.191	1	RNF135	NS
0.00180407556962535	0.345801419675086	0.188	0.171	1	PSMC4	NS
0.00183355976072617	0.321028239580378	0.162	0.144	1	CD3D	NS
0.00191640024875458	0.280259526954038	0.168	0.15	1	MRPL18	NS
0.00193421609590175	0.40125766993999	0.1	0.085	1	ZDHHC24	NS
0.00199969662983826	0.305196765161372	0.149	0.132	1	CCDC107	NS
0.00202023572320688	0.272192100129983	0.117	0.101	1	MALSU1	NS
0.00214465755995286	0.280750796457159	0.194	0.176	1	NUDT1	NS
0.00235894575253245	0.255829961858968	0.206	0.189	1	POLR2F	NS
0.00238899122234234	0.268650100127845	0.248	0.232	1	TLR4	NS
0.00242972074939894	0.342644538611805	0.114	0.098	1	KIAA0040	NS
0.00245348988715183	0.275763102543366	0.114	0.098	1	ZBTB38	NS
0.00258766376147677	0.280354124893221	0.24	0.224	1	SNX17	NS
0.00265053312343698	0.325915944777649	0.158	0.142	1	GET3	NS
0.00276800425031388	0.384303600345826	0.123	0.107	1	ASCL2	NS
0.00309725169757329	0.270413283367469	0.203	0.187	1	WASHC3	NS
0.00320406288384611	0.290365463804886	0.139	0.123	1	RAB11FIP4	NS
0.00341263525886083	0.287705284237816	0.222	0.206	1	ACADVL	NS
0.00345345556500457	-0.254366262796519	0.091	0.107	1	PTOV1	NS
0.00376518523717687	0.265037679969336	0.177	0.16	1	UBE2S	NS
0.00392342617471607	0.275969659545396	0.177	0.161	1	DIS3	NS
0.00394753372834358	0.30301121307736	0.183	0.167	1	CYSLTR1	NS
0.00410031121173279	0.253023677822961	0.181	0.166	1	MRPL16	NS
0.0042266004912835	-0.32994565513773	0.12	0.137	1	TAFA2	NS
0.00431967029685246	0.304154080541253	0.184	0.169	1	PFKFB4	NS
0.00432549483209578	0.284921589480514	0.247	0.235	1	PRDX3	NS
0.00435242378968326	0.270428949695919	0.186	0.171	1	NKAP	NS
0.00459206608208901	0.371889469662978	0.135	0.12	1	SLC31A1	NS
0.00494399183535143	0.255429681754204	0.224	0.209	1	MBD4	NS
0.00498279093115902	0.370235297987332	0.129	0.115	1	IMP4	NS
0.00508524944789792	0.286334852722982	0.208	0.193	1	NDUFAF3	NS
0.00509671307977767	0.272316910767171	0.163	0.148	1	SDF2	NS
0.00537875895671893	0.286874331507191	0.16	0.145	1	CDC16	NS
0.00566917651268215	0.32189327211925	0.114	0.1	1	CMAS	NS
0.00579661230963562	0.280880608973854	0.217	0.203	1	AIP	NS
0.00582868096999098	0.266836525582142	0.153	0.137	1	TMEM140	NS
0.00587177277205091	-0.306451114717375	0.09	0.105	1	SNHG1	NS
0.00632605512180003	0.323004860886411	0.107	0.093	1	EXOSC9	NS
0.00700919988645083	0.341326332361697	0.104	0.09	1	COMMD5	NS
0.00707368321885997	0.286735616093837	0.171	0.156	1	DCXR	NS
0.00748524675300885	0.313580868908522	0.121	0.107	1	MRPL4	NS
0.00777055920987596	0.251393535956328	0.126	0.111	1	PPARGC1B	NS
0.00837825424329178	0.255181624981262	0.249	0.237	1	ADCY7	NS
0.00863351700479004	0.262996476966357	0.137	0.122	1	ELMO2	NS
0.00875053026242463	0.314282322730049	0.124	0.111	1	ATG101	NS
0.0092598445170794	0.288423914000445	0.15	0.136	1	ZNRD2	NS
0.00987382268981725	0.300826586650148	0.126	0.112	1	FCHO1	NS
0.0101806455374654	0.261670410843079	0.187	0.174	1	SDF2L1	NS
0.0104084037532145	0.30033177453361	0.11	0.097	1	PRRG4	NS
0.0107722600723713	0.29654327247794	0.146	0.132	1	CCDC32	NS
0.0109754410163309	0.267340552209334	0.218	0.206	1	NR1H2	NS
0.0122181003156314	0.2771732576488	0.159	0.145	1	ECI1	NS
0.0123421173723346	0.37729258689879	0.119	0.107	1	RABIF	NS
0.0124410361024862	0.296810237180457	0.14	0.127	1	PEX16	NS
0.012748726076312	0.344710931514364	0.131	0.118	1	LRRC59	NS
0.0129747995085717	0.325679287455186	0.115	0.103	1	SLC27A3	NS
0.0135592002603668	0.250377514380643	0.257	0.247	1	SLC25A24	NS
0.0136502667953245	0.335179166042721	0.151	0.139	1	CD151	NS
0.0139758608684881	0.378361246881131	0.122	0.11	1	GALK1	NS
0.0140682437403662	0.280808638447538	0.11	0.098	1	MRPL38	NS
0.0141775838904019	0.277896919555182	0.104	0.091	1	TMEM268	NS
0.0141977825560472	0.271092187522118	0.146	0.133	1	C11orf21	NS
0.0147831442906454	0.291358929499729	0.115	0.102	1	EVA1B	NS
0.0158067512477146	0.27318131896702	0.129	0.116	1	WWC2	NS
0.0158411229942504	0.250600611083474	0.211	0.199	1	FAM89B	NS
0.0169267467905414	0.339755383428347	0.148	0.136	1	BRMS1	NS
0.0171652858554581	0.349497150905839	0.143	0.132	1	MTX1	NS
0.0190717223761994	0.289121302939101	0.102	0.091	1	PBDC1	NS
0.0197591335311357	0.275541266150083	0.116	0.104	1	SMIM29	NS
0.0198850663655121	0.285312725937602	0.262	0.256	1	SRGAP2B	NS
0.0201088667034881	0.308271863732349	0.144	0.131	1	CLEC4D	NS
0.020506047469327	0.254534993898843	0.208	0.196	1	TFEB	NS
0.0209691038994838	0.285092265139438	0.242	0.233	1	LILRA1	NS
0.0232899001221321	0.316733686284728	0.115	0.104	1	PMVK	NS
0.0240501926095355	0.263105088975231	0.186	0.175	1	MSRB2	NS
0.0247587405066196	0.265370642751122	0.121	0.11	1	RNF31	NS
0.0277846813252423	0.250901447302396	0.156	0.144	1	SAP30	NS
0.0282267733555577	0.289066407661136	0.107	0.096	1	TXNDC9	NS
0.0282797743086142	0.305211366434439	0.139	0.127	1	COA6	NS
0.0287163732837555	0.267520854745644	0.149	0.138	1	PRMT1	NS
0.029157879703869	0.278087521113517	0.159	0.149	1	RRP36	NS
0.0297355622253392	0.280859695892418	0.129	0.118	1	MASTL	NS
0.0309389365046849	0.263266553628532	0.133	0.122	1	ZNF593	NS
0.0325692457153695	0.282582139023362	0.154	0.144	1	PFDN6	NS
0.0328451528227575	0.316321208509575	0.122	0.112	1	MRPL44	NS
0.0336342220840522	-0.329930305293024	0.093	0.104	1	LEF1	NS
0.0337363418831047	0.260154559571839	0.163	0.152	1	MRPL13	NS
0.0337692202169443	0.276150498965971	0.132	0.121	1	SNRNP35	NS
0.0345785144302117	0.252692389983921	0.161	0.15	1	TMEM173	NS
0.034606235396418	0.314928467454862	0.116	0.106	1	DDX49	NS
0.0368889934591278	0.262479228345266	0.116	0.105	1	CLPP	NS
0.0380957379535803	0.26307813565334	0.101	0.091	1	GBP3	NS
0.0392186430264713	-0.265874377088912	0.129	0.141	1	SPATA5	NS
0.0393467597579838	0.266466362882828	0.142	0.133	1	PRXL2C	NS
0.0394631931256202	0.263800550595425	0.113	0.103	1	MED8	NS
0.0404084828532381	0.263437468656259	0.138	0.128	1	TMEM11	NS
0.0423403506150994	0.25829722741201	0.174	0.165	1	IER3IP1	NS
0.0443045008736347	0.286458666486717	0.102	0.093	1	SUGP1	NS
0.0447180607145927	0.267290968155984	0.109	0.099	1	MIF4GD	NS
0.0465842466708156	0.340439069850272	0.153	0.143	1	MARCO	NS
0.0476693569579744	0.255659123398752	0.117	0.107	1	ING4	NS
0.0508828886670227	0.25684874146946	0.163	0.153	1	TUBA1C	NS
0.0526915103518157	0.251572330942322	0.105	0.096	1	RNF5	NS
0.0617569409427789	0.310735412304344	0.136	0.128	1	CZIB	NS
0.0633239040896049	0.271128954154159	0.122	0.113	1	JAGN1	NS
0.0651849569325694	0.295156868325501	0.109	0.101	1	ZNF160	NS
0.0721101961389404	0.278167139191618	0.136	0.128	1	ERLEC1	NS
0.0730343989287757	0.297523942713114	0.201	0.195	1	AL034397.3	NS
0.0732262718832496	0.254884042589017	0.101	0.093	1	RRAGC	NS
0.0749790718096303	-0.337284717521539	0.091	0.101	1	HIST1H2AC	NS
0.0785334255488605	0.255669751015926	0.128	0.12	1	MRPS11	NS
0.083337456576487	0.258802336115326	0.132	0.124	1	CARS	NS
0.0885845075407705	0.281128828147615	0.116	0.108	1	ADSL	NS
0.0964850443824038	0.254365891670628	0.118	0.111	1	AKR7A2	NS
0.0976552429631561	0.278041235351749	0.158	0.152	1	YIPF3	NS
0.0981479241946762	-0.341456137104557	0.129	0.14	1	INPP4B	NS
0.106158996035769	0.27658076324582	0.112	0.104	1	DMAC1	NS
0.106322359311439	0.280880084218913	0.121	0.114	1	FAM214B	NS
0.111974188292542	0.380337283764424	0.115	0.107	1	ID1	NS
0.118223839878739	0.27616630476234	0.117	0.11	1	MYCBP	NS
0.131316584529876	0.260680947858656	0.188	0.183	1	SIPA1	NS
0.158275433569976	0.282911567674463	0.121	0.115	1	AC008569.1	NS
0.163061031919151	0.362293298528979	0.1	0.094	1	CD300C	NS
0.163527971094297	0.252581904769556	0.207	0.199	1	CDKN1C	NS
0.16657746560133	0.797076744219366	0.163	0.163	1	MTRNR2L8	NS
0.167015583985865	0.267192855550539	0.111	0.105	1	ZNF622	NS
0.168655206543714	0.25008894850599	0.125	0.12	1	FAM207A	NS
0.16982247511246	-0.305509403593361	0.104	0.111	1	CENPP	NS
0.187879500854709	0.280785028288695	0.108	0.103	1	EBAG9	NS
0.200244975620555	0.254733164665961	0.114	0.108	1	ZFYVE26	NS
0.20067684218256	0.265096033220532	0.137	0.133	1	ABHD16A	NS
0.208983107885219	0.254546762541072	0.128	0.124	1	CYB561D2	NS
0.230233172086656	0.258044943067558	0.137	0.133	1	ANAPC13	NS
0.26217214213305	-0.262438829303163	0.11	0.116	1	ANK3	NS
0.263245394565559	0.255987356830782	0.112	0.108	1	NMRAL1	NS
0.379438374645417	0.250024237494027	0.152	0.15	1	FAM110A	NS
0.462373203223345	-0.252770050984981	0.112	0.116	1	TC2N	NS
0.596516479168256	0.263250747076817	0.127	0.126	1	MS4A4A	NS
