# Supplementary material for: CCR1-mediated monocyte chemotaxis in the immunopathology of primary Sjögren’s syndrome: multi-omics integration analysis and computational target prioritization implicating Polygonatum odoratum
Source: Front Immunol. 2026 Jul 20;17:1867098. doi: 10.3389/fimmu.2026.1867098 (PMC13429757; doi:10.3389/fimmu.2026.1867098)
Supplement: Supplementary file 12 [file Table4.csv]

p_val	avg_log2FC	pct.1	pct.2	p_val_adj	gene
6.22746618695657e-202	3.33061345988503	0.812	0.168	1.78005893487967e-197	IFI44L
1.0704811049285e-201	2.66859294396387	0.87	0.297	3.05986319032764e-197	IFI6
1.42403763504979e-179	2.29729263052637	0.878	0.4	4.07046917602631e-175	LY6E
6.58969583665723e-170	2.30145101840872	0.895	0.501	1.8835986579501e-165	IFITM3
8.06903256286549e-169	2.66994888130185	0.836	0.329	2.30645226776947e-164	ISG15
4.85547920604024e-146	2.07882669853101	0.827	0.36	1.38789017625454e-141	EPSTI1
2.21547193376529e-127	2.24218225434767	0.731	0.242	6.33270497547471e-123	IFI44
5.53263894679319e-110	1.13578119726687	0.956	0.875	1.58144951655137e-105	TYMP
1.47850649557026e-91	0.767556147059417	0.992	0.981	4.22616296693803e-87	HLA-A
2.78839817631733e-91	1.96613177687491	0.66	0.237	7.97035734718545e-87	MX1
2.71467571884171e-89	0.553068916777124	1	1	7.75962907473715e-85	B2M
6.07971804627553e-81	1.64735900143982	0.692	0.335	1.7378266063474e-76	XAF1
1.63963834660736e-67	1.11564416686688	0.895	0.755	4.68674224994249e-63	IFITM2
5.48228376769893e-65	0.972705380978736	0.871	0.708	1.56705599215906e-60	RNF213
3.67264788056394e-63	-0.400176371368322	0.998	0.999	1.0497896701804e-58	MT-CO1
2.36383791223619e-62	1.17827060271096	0.786	0.568	6.75679428833592e-58	PARP14
6.98572432314046e-62	-2.88916612228076	0.031	0.233	1.99679944052647e-57	SLC35F1
9.12755413517681e-60	1.57585384814025	0.701	0.428	2.60902007399894e-55	APOBEC3A
2.94464599132786e-59	2.54480215582069	0.396	0.079	8.41697610161157e-55	IFIT3
7.38990574182361e-59	1.40572216641533	0.661	0.376	2.11233065724286e-54	EIF2AK2
7.60201757303524e-59	0.438288452696677	0.996	0.996	2.17296070307639e-54	RPL28
4.40245243404605e-58	3.05559955223134	0.356	0.056	1.25839700374772e-53	SIGLEC1
5.84020358279422e-55	1.17132877443495	0.761	0.546	1.6693637921059e-50	SCO2
1.27740864224974e-52	1.79673163730237	0.589	0.336	3.65134486300666e-48	IGKC
3.93176980567413e-52	1.11150199320604	0.787	0.597	1.12385708125389e-47	PSME2
6.62671796104472e-52	1.00972634444679	0.807	0.596	1.89418106198502e-47	STAT1
1.55707663530332e-50	1.43138013830696	0.658	0.417	4.45074785435101e-46	HLA-DRB5
1.38138001413301e-47	1.21782050180458	0.644	0.381	3.9485366323978e-43	MX2
3.27887915672342e-47	1.26291602490968	0.64	0.389	9.37234818157823e-43	LAP3
1.87606816106322e-46	0.648532465440406	0.953	0.931	5.3625532315831e-42	FCER1G
9.38222506062797e-45	1.92098143381936	0.414	0.142	2.6818152113299e-40	OAS2
2.10076995157564e-44	2.44151441239997	0.371	0.114	6.00484082958381e-40	IGLC2
6.48397376746192e-44	3.04019060688164	0.288	0.046	1.85337906169132e-39	RSAD2
3.16433151591524e-43	1.3980627534927	0.636	0.409	9.04492520509211e-39	TNFSF10
4.02385681847003e-42	1.24864918694751	0.609	0.375	1.15017923299147e-37	TRIM22
4.73348257466632e-41	-1.33374669053251	0.217	0.473	1.35301865914262e-36	LINC00910
1.00336152566476e-40	-4.05552730882447	0.014	0.137	2.86800858496014e-36	HSPA1B
1.20722409572755e-39	1.9559873601887	0.375	0.124	3.45072935522762e-35	HERC5
3.64408357651771e-39	-0.389598087201661	0.997	0.999	1.04162484951182e-34	MT-ATP6
1.27304651920301e-38	3.02184591814319	0.256	0.041	3.6388761704899e-34	IFIT1
1.51937793477304e-38	1.61910779955196	0.438	0.192	4.34298988875526e-34	OAS1
1.5813717968443e-38	1.21679675053399	0.645	0.445	4.52019314409976e-34	CUL1
4.64028959794003e-38	1.56702892584146	0.494	0.252	1.32638037867518e-33	EGR1
6.13391181633943e-38	2.44930014508466	0.311	0.087	1.75331735358246e-33	IGHA1
1.37305485308904e-37	-0.56839147962443	0.851	0.95	3.92473999206972e-33	ZFP36
6.74560518795779e-37	-0.735718275136592	0.784	0.921	1.92816378692585e-32	PIK3R5
1.30721872410243e-36	1.7500016378674	0.413	0.176	3.73655400097439e-32	IRF7
1.58911119506996e-36	-1.22399567558074	0.304	0.546	4.54231543998799e-32	GPR183
2.45689903206957e-36	1.73529035259156	0.406	0.169	7.02280019326765e-32	SAMD9L
3.29350586361247e-36	-0.421235170722787	0.986	0.997	9.4141571605499e-32	MT-CYB
5.31669854377272e-36	1.81852209838233	0.335	0.102	1.51972511175199e-31	IFIT2
7.23245992816675e-36	0.916840871964	0.684	0.502	2.06732634586718e-31	IFI16
7.75560295967321e-36	1.41831951730074	0.493	0.26	2.21686154999299e-31	PARP9
4.64297146469835e-35	0.964327787302827	0.702	0.552	1.32714696346938e-30	BST2
1.44880446176296e-34	-0.320897675180222	0.997	1	4.14126267350324e-30	TPT1
1.58532284966133e-34	8.76471122647662	0.17	0.001	4.53148683347194e-30	IFI27
3.28436310997538e-34	0.939309399368566	0.695	0.529	9.38802351355363e-30	SP110
3.99124757295445e-34	1.95364873968651	0.37	0.148	1.1408582062533e-29	GBP1
4.49545950996488e-34	1.94699693686346	0.335	0.113	1.28498214632836e-29	DDX60
1.21771891074823e-32	2.4644454156087	0.267	0.066	3.48072773448273e-28	IFITM1
1.10239941812124e-31	1.59065151618585	0.366	0.143	3.15109849675774e-27	OAS3
4.82591222077937e-31	0.661944923536481	0.853	0.768	1.37943874918757e-26	TNFSF13B
9.91851296029102e-31	1.03696206937227	0.631	0.445	2.83510774456958e-26	DDX60L
2.47675046471323e-29	1.23012898798102	0.553	0.364	7.07954352833629e-25	PLAC8
2.94216302147659e-29	0.932939632670378	0.706	0.572	8.40987878058869e-25	PSMB9
4.56214103830969e-29	-0.3156125126561	0.995	0.994	1.30404239439044e-24	MT-ND4
2.59079412371693e-28	-0.766329930494089	0.451	0.656	7.40552592323247e-24	MTRNR2L12
2.67444545577444e-27	3.01402863152242	0.194	0.034	7.64463489078566e-23	LGALS3BP
3.62507927082642e-27	-0.578665195472028	0.832	0.911	1.03619265877302e-22	CD83
7.16421328421097e-27	0.395240548610202	0.987	0.97	2.04781872515886e-22	HLA-C
2.02346667268244e-26	0.741724745557179	0.776	0.673	5.78387713719548e-22	JAK2
4.45603595531498e-26	-0.297562284314919	0.993	0.996	1.27371331746723e-21	MT-ND3
1.50291890141362e-25	1.24054788114429	0.464	0.28	4.2959433878007e-21	UBE2L6
2.16276504610285e-25	1.74133712131257	0.287	0.107	6.18204760778039e-21	OASL
3.19645975834963e-25	1.68437053454395	0.259	0.082	9.13676057326657e-21	CMPK2
4.40509784371253e-25	-0.829867724897398	0.381	0.592	1.25915316764679e-20	CXCL8
7.25766856049374e-25	0.398032973906966	1	1	2.07453198133153e-20	CCR1
1.80002148352398e-24	-0.293289541414876	0.99	0.996	5.14518140850494e-20	MT-ND1
4.286799615966e-24	3.19263596991297	0.162	0.023	1.22533880222772e-19	IGLC1
4.8056139793532e-24	1.51834561780423	0.354	0.174	1.37363669985832e-19	IFI35
4.9878674411317e-24	-0.734161837311439	0.671	0.807	1.42573202937308e-19	JUN
7.18043100233035e-24	0.306036830825511	0.998	0.997	2.05245439770611e-19	FTL
1.05625425949426e-23	-0.635962375500383	0.535	0.733	3.0191971753384e-19	SORL1
1.66421845496533e-23	0.397914674232924	0.937	0.907	4.75700203167289e-19	HLA-E
2.84974203588181e-23	-0.569590640792432	0.674	0.812	8.14570263536457e-19	AC020916.1
3.7355404053618e-23	-0.253351616043934	0.998	0.996	1.06776686946862e-18	MT-CO3
7.18030299928572e-23	2.06476572689008	0.226	0.069	2.05241780931583e-18	SPATS2L
1.02881164931242e-22	1.25762691590586	0.391	0.21	2.94075521839461e-18	KIAA1958
1.05323022009363e-22	0.590287144087446	0.823	0.731	3.01055326111563e-18	PRELID1
1.61074082648473e-22	-1.44593880165057	0.087	0.227	4.60414157842395e-18	LMNA
2.78854980483678e-22	0.446499865640417	0.971	0.974	7.97079076214544e-18	IFI30
3.29424607044411e-22	-0.285258956748326	1	1	9.41627296775745e-18	MALAT1
4.43306575141036e-22	1.59283704131052	0.313	0.144	1.26714751438314e-17	SAMD9
1.38100608468524e-21	0.89476385878735	0.626	0.487	3.94746779246429e-17	MT2A
1.57907831725997e-21	0.926686540251133	0.518	0.353	4.5136374620559e-17	STAT2
4.35167359284815e-21	-0.338569414844771	0.937	0.967	1.24388237977972e-16	JUND
4.44509580808527e-21	0.368726945944716	0.979	0.976	1.27058618578309e-16	CYBA
8.21937732346573e-21	1.86360282040436	0.265	0.109	2.34942681413944e-16	GBP5
1.08197645416276e-20	0.304464207923881	0.978	0.98	3.09272149657884e-16	OAZ1
1.14234134322357e-20	-0.524382961943284	0.732	0.842	3.26526849547026e-16	FOSB
3.38336130394943e-20	1.12374539916509	0.429	0.265	9.67099995120906e-16	PLAAT4
6.26433719304156e-20	-0.487535690285595	0.721	0.842	1.790598143259e-15	EEF2
7.01260757512149e-20	-0.614986997259707	0.529	0.704	2.00448374927273e-15	MT-ATP8
7.48349153399294e-20	4.27235747256618	0.113	0.008	2.13908122007654e-15	USP18
1.22104569547898e-19	0.241290124219279	0.993	0.995	3.49023701595711e-15	RPS9
1.238034343069e-19	0.556886216925878	0.791	0.719	3.53879736622843e-15	PSME1
1.46532984805439e-19	0.39886230937228	0.941	0.902	4.18849883767865e-15	MNDA
1.51612357350444e-19	2.60237490142244	0.157	0.034	4.33368762250509e-15	SERPING1
1.83361695655541e-19	0.33972013553592	0.979	0.967	5.24121070861798e-15	S100A11
1.90666217037301e-19	0.560363413466581	0.918	0.905	5.45000314779423e-15	IER2
2.42462364726897e-19	0.812479394994869	0.574	0.418	6.93054423335363e-15	GIMAP4
2.43215128361042e-19	0.558101207279375	0.727	0.616	6.95206122907202e-15	MARCKS
2.82014255642395e-19	0.711520388399424	0.766	0.704	8.06109548328221e-15	WARS
4.00324844011465e-19	-0.952604503188556	0.238	0.41	1.14428853412237e-14	CD300LB
4.38681220719655e-19	0.783701689582252	0.607	0.473	1.25392640130506e-14	PSMA4
6.52906258253647e-19	0.244291615223827	0.996	0.996	1.86626724859222e-14	HLA-B
1.05440706907794e-18	-0.466205744979392	0.81	0.877	3.01391716625239e-14	CSF3R
1.22134936555159e-18	-0.55029741021334	0.705	0.826	3.49110502649268e-14	ATP2B1-AS1
1.27980495120433e-18	-0.989788487716621	0.307	0.476	3.65819447252245e-14	THBS1
1.28172634149826e-18	1.58194059274999	0.327	0.174	3.66368657453861e-14	ISG20
1.37130115539576e-18	-0.60521916193201	0.534	0.698	3.91972722258323e-14	PID1
1.73249114869776e-18	1.74188107678927	0.199	0.064	4.95215269943767e-14	IGHM
1.80435959973133e-18	-0.901297467243135	0.164	0.316	5.15758147987203e-14	B3GNT5
1.99752736929015e-18	-0.7351660338428	0.347	0.528	5.70973223237896e-14	HIF1A-AS3
2.08660970545531e-18	-1.04881552798527	0.166	0.322	5.96436518207346e-14	AC012447.1
2.17665833352067e-18	1.00654243559664	0.43	0.277	6.22176018053547e-14	APOL6
2.37976117657135e-18	-0.359082033802481	0.944	0.977	6.80230934711153e-14	QKI
2.49018296295848e-18	-0.933274920277909	0.322	0.489	7.11793898132053e-14	AC253572.2
2.51107473892865e-18	2.57248863061255	0.162	0.04	7.17765603375367e-14	IGLC3
4.44312700527079e-18	0.900688831451987	0.521	0.373	1.2700234231866e-13	ZCCHC2
5.57685947530081e-18	-1.31303126739909	0.116	0.25	1.59408951241998e-13	IRAK2
9.41280696019314e-18	-0.58727685382504	0.923	0.961	2.69055674150161e-13	JARID2
9.70657676228428e-18	-0.815694005693024	0.17	0.324	2.77452790173134e-13	AC011476.3
1.05100148447421e-17	0.764053757769529	0.587	0.469	3.00418264322108e-13	PSMB8
1.83873682560617e-17	-0.472322699224361	0.965	0.984	5.25584534231269e-13	ZEB2
2.4547145969111e-17	-0.452599330985584	0.798	0.89	7.01655620381069e-13	MAP3K2
3.35228732974714e-17	-0.183941791621071	0.999	0.999	9.58217810334921e-13	MT-CO2
3.45062516535251e-17	0.405684080050946	0.876	0.881	9.86326697264361e-13	MYL12A
7.07025919678248e-17	0.968162550169565	0.363	0.206	2.0209628888083e-12	ATP10A
1.33860913363601e-16	0.487141324890221	0.83	0.749	3.82628034758516e-12	GRN
1.392153977425e-16	-0.475863604209724	0.637	0.792	3.97933292907163e-12	TOM1
1.45196755571425e-16	2.3177524097791	0.129	0.025	4.15030406125361e-12	NRIR
1.85789358656956e-16	-0.614407524487511	0.548	0.695	5.31060302785042e-12	SSBP2
2.06336613318897e-16	0.450841960290435	0.798	0.738	5.89792575510735e-12	SP100
2.17900749299039e-16	0.301772463096975	0.952	0.956	6.22847501796373e-12	PSAP
2.77405973513515e-16	2.86154166295614	0.116	0.019	7.9293723469103e-12	KLHDC7B
2.9275018979036e-16	0.467720799869403	0.803	0.745	8.36797142496765e-12	CD48
4.37342675733069e-16	-0.539547911575839	0.84	0.902	1.25010030431540e-11	SAMSN1
4.42264293679016e-16	-0.69451232954708	0.238	0.4	1.2641682570521e-11	AC068282.1
6.13516407946607e-16	2.17794828213564	0.141	0.035	1.75367530047458e-11	GMPR
6.41184776761071e-16	-0.692570325368356	0.311	0.481	1.83276256589384e-11	ARSG
8.33896174675091e-16	0.389962042161071	0.928	0.916	2.38360882569128e-11	SMCHD1
9.57533655243193e-16	0.395903687962587	0.831	0.777	2.73701420014714e-11	TMEM123
1.05888156575151e-15	-0.787046499924068	0.205	0.355	3.02670706754413e-11	PABPC4
1.11313034912487e-15	-0.304298117138186	0.916	0.972	3.18177178993852e-11	SIK3
1.13732356297782e-15	1.22943589731711	0.278	0.141	3.2509256724158e-11	DDX58
1.30635300055296e-15	-0.293098222811438	0.953	0.982	3.73407941678057e-11	PABPC1
1.40618991315657e-15	-0.404638288240047	0.699	0.828	4.01945324776674e-11	TMA7
2.06748169437505e-15	0.197360254399823	0.995	0.992	5.90968967520165e-11	TMSB10
3.29667649426053e-15	0.394428059414762	0.882	0.848	9.4232200911943e-11	FGL2
4.12923165306313e-15	-0.899961477010743	0.111	0.232	1.18029957571157e-10	ZNF100
5.65597136080394e-15	-0.950726983036852	0.164	0.297	1.6167028537722e-10	RGCC
5.66194423212201e-15	1.1300443048341	0.307	0.173	1.61841013930975e-10	PNPT1
6.06779958660804e-15	0.683318634137922	0.587	0.476	1.73441983383604e-10	BLVRA
6.15817449850753e-15	-0.431398883736046	0.917	0.966	1.76025259865339e-10	ATP2B1
7.26808680540515e-15	-0.619353708607091	0.388	0.55	2.07750993245701e-10	GK
7.92430528644592e-15	-0.488233022976165	0.896	0.936	2.2650834230777e-10	GPCPD1
1.06200705018315e-14	1.18006121805267	0.33	0.201	3.03564095224351e-10	PARP12
1.06758413567568e-14	-0.578232350786074	0.459	0.621	3.05158249341537e-10	LDLRAD4
1.23390327426121e-14	-0.513390070588165	0.483	0.656	3.52698911914824e-10	EIF4B
1.95038064294577e-14	1.84803880742864	0.18	0.069	5.5749680297962e-10	ZBP1
2.50929330838915e-14	1.68133461610291	0.214	0.097	7.17256399269954e-10	SAMD4A
2.90206044547223e-14	-0.370084825019719	0.823	0.89	8.29524957733781e-10	MYO9B
3.50278445894226e-14	0.252486731448764	0.987	0.969	1.00123590974406e-09	TYROBP
3.9235559079007e-14	-1.00055032061369	0.11	0.223	1.12150922071434e-09	AL360012.1
4.03894304500496e-14	-1.04351564101201	0.114	0.227	1.15449147998422e-09	SEMA6B
4.38767916895657e-14	0.376106880400623	0.869	0.834	1.25417421365455e-09	BACH1
5.01235501302337e-14	0.238223815948794	0.991	0.99	1.4327315569226e-09	RPL18A
6.66715175581173e-14	-0.772141001846217	0.248	0.396	1.90573865788122e-09	CCL3
7.03516473730792e-14	-0.408732681185613	0.714	0.813	2.0109314885121e-09	MANBA
7.96003064926123e-14	0.499519790016209	0.731	0.661	2.27529516078483e-09	GLRX
1.00115795863808e-13	0.409814202903603	0.8	0.792	2.86170990897109e-09	ATP6V0E1
1.32400976061235e-13	-0.840051974118567	0.512	0.631	3.78454949973434e-09	RNF144B
1.59874811508649e-13	-0.935854278920977	0.191	0.325	4.56986161216323e-09	OLR1
1.68127055110664e-13	2.22268620162183	0.12	0.03	4.80574374328321e-09	JCHAIN
2.0672377350054e-13	-0.844713474331229	0.159	0.284	5.90899234173943e-09	ALDH1A2
2.14440801390208e-13	-0.472232055506071	0.638	0.749	6.12957586693771e-09	FRY
2.23924994919314e-13	-0.232119416938388	0.976	0.979	6.40067205477366e-09	RPL6
2.34858836238816e-13	0.615410162114866	0.665	0.572	6.71320497505033e-09	BLOC1S1
3.0367825337471e-13	0.32445983799969	0.922	0.902	8.68033919446271e-09	UTRN
3.20080725925542e-13	-0.77334542112691	0.21	0.35	9.14918746985570e-09	AC013652.1
3.32517213157773e-13	-0.761904945782446	0.167	0.296	9.50467202090177e-09	AC009522.1
3.46556610775562e-13	-0.592975151028681	0.357	0.512	9.90597416240866e-09	GNA12
4.2501938419586e-13	1.03886846178615	0.276	0.149	1.21487540778545e-08	DTX3L
4.91352238277067e-13	-1.08611089794305	0.193	0.321	1.40448123789117e-08	EREG
5.1401722264381e-13	-0.399764930490965	0.739	0.837	1.46926682920507e-08	CD52
7.39148572213626e-13	-0.673123424116622	0.286	0.433	2.11278227881543e-08	EEPD1
9.38916533808489e-13	-0.434004127968443	0.614	0.748	2.68379902023818e-08	PPP1R15A
1.39832755738123e-12	-0.669929652789099	0.155	0.28	3.99697949001851e-08	MPHOSPH6
1.4723321534225e-12	-0.536915752688854	0.298	0.449	4.20851422734289e-08	PPP1R10
1.49472773168135e-12	-0.412985424039107	0.647	0.775	4.27252974823797e-08	NEDD9
1.68168181149131e-12	-0.312779373442575	0.912	0.951	4.80691928996676e-08	JMJD1C
1.69094673449463e-12	0.424038456337154	0.991	0.982	4.83340214587945e-08	S100A9
1.85429083507575e-12	0.22468135186236	0.977	0.97	5.30030492298052e-08	H3F3B
2.16869040199921e-12	-0.381470087269783	0.851	0.926	6.19898464507455e-08	IRAK3
2.22360830846832e-12	-0.345348184884986	0.9	0.946	6.35596198892584e-08	GAB2
2.27219140978219e-12	-0.4996471225799	0.447	0.602	6.49483192572142e-08	NDEL1
2.93046436122788e-12	-0.210180854784081	0.987	0.991	8.37643933013377e-08	MT-ND2
2.94222963953494e-12	-0.718591862910839	0.146	0.263	8.41006920164668e-08	CYP1B1-AS1
3.13560922386527e-12	0.175538729758774	0.988	0.981	8.96282540549648e-08	CST3
3.27145983659227e-12	-0.37807762123221	0.731	0.834	9.35114079691535e-08	PRKAG2
5.53695033627188e-12	0.173844245856981	0.999	0.999	1.58268188411996e-07	TMSB4X
6.17396659018142e-12	0.349519450915664	0.831	0.804	1.76476661013746e-07	MYL12B
7.20672809675385e-12	-0.554415379324737	0.313	0.463	2.05997115917612e-07	SYTL3
9.87306406324386e-12	0.569494671729238	0.646	0.565	2.82211663183763e-07	DRAP1
1.50430058047305e-11	0.207016879640673	0.986	0.987	4.29989277922417e-07	RPS15
1.72415351653163e-11	-0.437402735061555	0.703	0.801	4.92832041165402e-07	CHD2
1.75759300563532e-11	-0.355528924166683	0.712	0.822	5.02390384730799e-07	XIST
1.78706548365656e-11	-0.535717500371253	0.344	0.484	5.10814797848391e-07	TGFBI
1.88825655815098e-11	-0.615873345092255	0.308	0.45	5.39739254581877e-07	AL138720.1
1.93177723028654e-11	-0.581328994839946	0.31	0.444	5.52179203505104e-07	PCSK5
2.05716582781965e-11	-0.64917640655109	0.516	0.637	5.88020280223969e-07	FCAR
2.34860227524101e-11	-0.60897168839167	0.349	0.491	6.71324474354891e-07	SLC16A6
2.38415959820094e-11	1.14413823655763	0.273	0.163	6.81488179549755e-07	SLFN5
2.40095281060927e-11	0.437542815679773	0.797	0.76	6.86288351384555e-07	PLSCR1
2.41349811021336e-11	0.284954844859588	0.966	0.969	6.89874299823387e-07	TXNIP
2.70241357351168e-11	-1.01435829785164	0.08	0.167	7.72457895852578e-07	AC037198.1
3.39970349172697e-11	1.02570234888696	0.284	0.172	9.71771246075236e-07	GBP4
3.65506476877037e-11	-0.452221461307258	0.465	0.624	1.04476371350532e-06	LTA4H
4.61653120135728e-11	0.299384815687704	0.921	0.907	1.31958927859597e-06	FYB1
4.7978416573805e-11	-0.528685028572632	0.418	0.551	1.37141505934564e-06	ZFHX3
5.45435434047176e-11	0.900702437650543	0.319	0.205	1.55907264468045e-06	IFIH1
5.59582510381024e-11	0.264950635819372	0.926	0.922	1.59951064767312e-06	ARPC2
6.00793663095142e-11	0.203922780937321	0.981	0.987	1.71730860659115e-06	RPL29
6.13090529910344e-11	-0.322280595711988	0.699	0.832	1.75245797069573e-06	PCBP2
6.32566053694625e-11	-1.75973889981652	0.045	0.113	1.80812680788072e-06	CXCL2
6.51861117008874e-11	-0.883075084312552	0.165	0.271	1.86327981685816e-06	BTBD11
6.6453739993504e-11	-0.356801896427169	0.922	0.96	1.89951370397432e-06	HIF1A
7.08087322626236e-11	1.3645328920539	0.151	0.06	2.02399680299483e-06	HERC6
7.179432611306e-11	-0.705008346388958	0.107	0.205	2.05216901761571e-06	AL139807.1
7.37983217605076e-11	-0.231282988240064	0.963	0.972	2.10945122920235e-06	RPL22
8.12331554392721e-11	-0.665376585835109	0.528	0.639	2.32196851507615e-06	TEX14
8.68306951992033e-11	0.727832021207237	0.461	0.36	2.48196859157403e-06	SSB
8.68794854474211e-11	0.812764746610431	0.404	0.291	2.48336321202909e-06	NMI
9.22034337394811e-11	-0.322249092060682	0.816	0.89	2.63554295000933e-06	C9orf72
9.5357431395633e-11	-0.567136326672699	0.298	0.432	2.72569681901277e-06	TBC1D9
1.0064456133941e-10	0.381354225866511	0.733	0.675	2.87682414132569e-06	ATP6V1G1
1.0091859509985e-10	-0.602034784693467	0.318	0.449	2.88465712233412e-06	ST6GALNAC3
1.25673691704934e-10	0.353845901921394	0.834	0.783	3.59225680369384e-06	NPC2
1.50948195962173e-10	-0.258914081915529	0.938	0.971	4.31470323338276e-06	RPL5
1.77233909340529e-10	0.651471191682078	0.529	0.437	5.06605406458967e-06	LGALS9
1.86659251353904e-10	-0.626150088150037	0.18	0.297	5.33546804069998e-06	TBC1D12
1.91968136134289e-10	-0.549910438161491	0.357	0.493	5.48721720326252e-06	ZNF267
1.9591042118155e-10	0.383504874069143	0.809	0.768	5.59990347905342e-06	C1orf162
2.03676940767324e-10	-0.919630942536564	0.063	0.139	5.82190167489319e-06	FAM174B
2.05192111681749e-10	-0.811909438241873	0.093	0.183	5.86521132031112e-06	AL133415.1
2.0536160027882e-10	-0.411505826381562	0.568	0.684	5.87005598236978e-06	FOSL2
2.12664352116956e-10	-0.362224109575356	0.552	0.685	6.07879784091108e-06	SGK3
2.17295522767701e-10	-0.526717996906855	0.597	0.708	6.21117522279197e-06	SNX9
2.43515290419672e-10	0.249947173617572	0.952	0.936	6.9606410613559e-06	TSPO
2.60832265068853e-10	-0.215033469659046	0.997	0.997	7.4556294647281e-06	NEAT1
2.62231081739441e-10	-0.529149416000889	0.286	0.413	7.49561324044019e-06	TIPARP
2.66580090072728e-10	0.34183517996966	0.813	0.757	7.61992529463887e-06	SERPINA1
2.85969475410322e-10	-0.572531115600449	0.222	0.345	8.17415148512864e-06	PDE4A
2.90445126871453e-10	-1.07337379093935	0.07	0.148	8.30208350649361e-06	TULP2
2.95347626517968e-10	1.06931131255638	0.265	0.161	8.44221655638959e-06	TAP1
3.07819821545351e-10	-0.772316640974363	0.142	0.242	8.79872177905231e-06	ZNF708
3.17266756717258e-10	-0.61636934745401	0.432	0.536	9.06875297400611e-06	TMEM176B
3.20814805143247e-10	-0.468700571742194	0.54	0.649	9.17017039021458e-06	CSF2RA
3.37802121667438e-10	-0.538639034832473	0.314	0.443	9.65573584574205e-06	RFX2
3.40593816334807e-10	-0.771855391021293	0.109	0.203	9.73553364611412e-06	AC008771.1
3.63193484017788e-10	-0.447936933331329	0.601	0.708	1.03815225471645e-05	ADK
3.66404072835729e-10	-0.295792488277918	0.921	0.964	1.04732940179365e-05	SIPA1L1
3.70776295162441e-10	-0.375213682312087	0.695	0.799	1.05982696209232e-05	SMAD3
4.5942589876266e-10	0.236365682888911	0.938	0.917	1.31322298902319e-05	BRI3
4.7105220429224e-10	-0.403075906023467	0.53	0.664	1.34645562074894e-05	ANTXR2
4.71620321868966e-10	0.290888253402646	0.885	0.853	1.34807952803025e-05	RAC1
5.35089075283195e-10	0.75601609373071	0.403	0.301	1.52949861278948e-05	SHISA5
5.38024554665262e-10	0.253330116399111	0.986	0.994	1.53788938705518e-05	RPS19
5.88652190464477e-10	-0.860147073454079	0.114	0.206	1.68260342122366e-05	AC068587.4
6.18484662946058e-10	-0.494656481360479	0.335	0.472	1.76787656056501e-05	MINK1
6.75901621980367e-10	-0.298791945776451	0.827	0.896	1.93199719626868e-05	PTPRE
7.08568242276315e-10	-0.502162635353239	0.329	0.46	2.02537146372262e-05	CD93
7.15966636315974e-10	-0.458473006699298	0.328	0.464	2.04651903324558e-05	SGK1
7.68699746059435e-10	-1.04748846164257	0.074	0.152	2.19725135413629e-05	DGKE
7.98914736653066e-10	-1.17042598167407	0.058	0.128	2.28361788324912e-05	EPHA1-AS1
8.83596654404564e-10	-0.520074821245589	0.399	0.517	2.52567267695001e-05	PER1
8.83802911976762e-10	0.394580860201338	0.682	0.615	2.52626224359438e-05	ITGA4
9.18104545510841e-10	-0.658682426501124	0.155	0.262	2.62431003288819e-05	AUTS2
9.2664175728878e-10	-0.368828182026223	0.697	0.801	2.64871279903425e-05	GAS7
9.7658960083739e-10	0.841279281100961	0.328	0.223	2.7914837150336e-05	RTCB
1.09966514038895e-09	-0.456578076671905	0.769	0.852	3.14328283728778e-05	KYNU
1.15554810038664e-09	0.261813265168215	0.936	0.923	3.30301869014518e-05	LGALS1
1.23535262836423e-09	-0.310747359749995	0.715	0.829	3.53113195291632e-05	IFNGR1
1.2500360157525e-09	-0.498833757696542	0.319	0.442	3.57310294742694e-05	MBNL2
1.33473518807407e-09	-0.794794225668596	0.122	0.217	3.81520706159091e-05	AC104365.1
1.38445587424492e-09	0.171701048187979	0.981	0.981	3.95732867094167e-05	FAU
1.43136533015094e-09	-0.40927654648891	0.393	0.536	4.09141465970345e-05	AL691403.1
1.55980388341397e-09	-0.414881014171384	0.613	0.729	4.45854342035049e-05	ENSA
1.87768582416674e-09	-0.419844286658416	0.544	0.662	5.3671771597982e-05	FOXO1
2.00029431203617e-09	0.538016515087028	0.568	0.502	5.7176412615242e-05	ADAR
2.04581140783306e-09	-0.375159835586755	0.712	0.795	5.84774732815002e-05	SPAG9
2.08705864219437e-09	0.330040638832329	0.853	0.827	5.96564842284839e-05	CFD
2.16538089396232e-09	-0.205134502725121	0.951	0.967	6.18952474730189e-05	RPL38
2.18726866210676e-09	-0.364330974101104	0.598	0.743	6.25208874376596e-05	LCOR
2.18940431518113e-09	0.807168660325031	0.287	0.187	6.25819329451374e-05	TRIM14
2.29009256937825e-09	0.647688888718862	0.545	0.469	6.5460006003108e-05	VAMP5
2.36921766406238e-09	-0.594593851112418	0.185	0.294	6.77217177095591e-05	AGAP3
2.51533157039183e-09	-0.630796435215521	0.117	0.21	7.189823760808e-05	CACNA2D3
2.58463732379576e-09	-0.305910380352265	0.695	0.779	7.3879273263378e-05	INPP5D
2.64771691459523e-09	0.308326095522112	0.884	0.861	7.56823402867899e-05	CLIC1
2.65498839015218e-09	-0.553870667710091	0.466	0.58	7.58901881441099e-05	PDE4D
2.77566202992221e-09	-0.408578886686194	0.496	0.62	7.93395234632964e-05	RREB1
2.8799138904459e-09	-0.409573154332971	0.416	0.541	8.23194586445057e-05	EIF3L
2.9989505382597e-09	-0.547700271553265	0.307	0.425	8.57220021856154e-05	FRMD4B
3.08697093628738e-09	0.785038879279597	0.351	0.25	8.82379772428385e-05	MYOF
3.20663123130176e-09	-0.833475441585787	0.091	0.172	9.16583471155296e-05	AP000331.1
3.25716501699317e-09	-0.949795768831674	0.064	0.136	9.31028048457328e-05	AL161785.1
3.37230809037304e-09	0.149589024737255	0.996	0.996	9.6394054455223e-05	RPL11
3.39439483279691e-09	-0.58718801242073	0.323	0.44	9.7025381900667e-05	SH3BP5
3.42044848393131e-09	-0.367323453264649	0.684	0.778	9.77700994646925e-05	AC022217.3
3.54755120244192e-09	-0.370775402090843	0.759	0.824	0.0001014032035706	RABGEF1
3.63648958654382e-09	-1.25369199521578	0.042	0.102	0.000103945418341769	RPH3A
3.81946028178413e-09	-0.410758995462126	0.381	0.522	0.000109175452694518	ERCC1
3.87717718477186e-09	-0.658719802607476	0.132	0.23	0.000110825232649519	AMZ1
3.96606646128022e-09	-0.295022754948506	0.891	0.925	0.000113366043729234	PNRC1
4.02997997936052e-09	0.312205850138129	0.867	0.848	0.000115192947730041	CALM1
4.06126790523479e-09	-0.364159450941825	0.505	0.64	0.000116087281803231	PHF20L1
4.06754569633292e-09	0.598226470536377	0.496	0.419	0.00011626672618398	LMO2
4.0690962688592e-09	-0.542976484058802	0.224	0.34	0.000116311047749071	TOB1
4.07369121994812e-09	-0.946377811190369	0.074	0.148	0.000116442389830997	WDR91
4.11536860617719e-09	0.281102080125327	0.823	0.827	0.000117633696238969	YWHAB
4.16969705041146e-09	-0.522211840519262	0.257	0.375	0.000119186620488961	CCDC200
4.21618512292611e-09	-0.553679893900816	0.282	0.4	0.00012051543555372	PHACTR1
4.25561096101277e-09	-0.294015730548252	0.743	0.857	0.000121642383709589	RIN3
4.25667317423241e-09	0.246180241788095	0.929	0.921	0.000121672746012259	ARPC1B
4.2613659265586e-09	1.6606971588555	0.122	0.049	0.000121806883644751	NEXN
4.29043281614304e-09	0.320237780623313	0.803	0.767	0.000122637731616633	GNG5
4.34238542174248e-09	-0.710805759463452	0.094	0.177	0.000124122744895087	AC104695.2
4.59028445241605e-09	0.259440335439128	0.891	0.887	0.00013120869078786	RPS5
4.69378444934474e-09	-0.484961829821996	0.365	0.491	0.00013416713470007	AP3S2
4.88115579683773e-09	-0.811798741145209	0.105	0.191	0.00013952295729681	SLC27A1
5.1426855462643e-09	0.696911428980791	0.445	0.356	0.000146998523654419	ODF3B
5.28727185860419e-09	-0.336231968338122	0.665	0.792	0.000151131378806342	PHF20
5.36565570467933e-09	-0.290467157291945	0.741	0.842	0.000153371902662554	NAP1L1
5.47618703286249e-09	-0.570799571619617	0.245	0.356	0.000156531330147342	TMEM104
6.36381025393296e-09	0.990211175630701	0.24	0.148	0.00018190315229842	FCGR1A
6.78558219321408e-09	-0.294553232657824	0.827	0.871	0.000193959081410831	ARIH1
6.78850216184869e-09	0.173084441440735	0.996	0.994	0.000194042545794283	CTSS
6.88516737823362e-09	-0.557324448986066	0.181	0.289	0.00019680562433943	ASPH
7.15977488429787e-09	-0.300592288125263	0.751	0.821	0.00020465500529277	FNIP1
7.97147987269493e-09	0.394494114635479	0.743	0.716	0.000227856780681112	RIPOR2
8.09384078857042e-09	-0.792600281711632	0.101	0.183	0.000231354345100497	SLC7A5
8.21768757283925e-09	0.95002251311789	0.255	0.158	0.000234894381582037	GIMAP7
8.55498641970885e-09	-0.283956919584004	0.882	0.932	0.000244535731820958	BTG1
8.58014907734206e-09	-0.612231861505009	0.31	0.422	0.000245254981226746	AC103591.3
9.09749861400638e-09	-0.603564180210172	0.323	0.434	0.000260042900382758	ABCA1
9.35443588865586e-09	-0.554314588767981	0.113	0.201	0.000267387195441339	AL390957.1
9.46281266750159e-09	-0.545803022956747	0.532	0.659	0.000270485037287866	GNG2
9.60629921439979e-09	-0.534692814928841	0.277	0.399	0.000274586456744403	AGPAT4
9.90634603705523e-09	-0.383120678141857	0.794	0.856	0.000283162995123187	OSBPL8
1.0595220171435e-08	0.718221091607144	0.361	0.265	0.000302853773380299	CHMP5
1.07224762759555e-08	-0.185494949554331	0.974	0.97	0.000306491261871912	RPL37A
1.08276440044669e-08	-1.03482897874073	0.091	0.168	0.000309497376223683	PAPSS2
1.08632769694484e-08	0.906707283399539	0.285	0.189	0.000310515908894712	HSH2D
1.17879979113387e-08	-0.536928500537325	0.356	0.476	0.000336948132297705	MIR181A1HG
1.20543037069863e-08	-0.552088558293272	0.436	0.545	0.000344560217160496	XYLT1
1.26574716718367e-08	-0.151864176553732	0.932	0.955	0.000361801170267781	MT-ND5
1.27759901606746e-08	0.350717309100481	0.798	0.775	0.000365188902752723	CORO1A
1.28252089891318e-08	0.622749314462522	0.434	0.336	0.000366595773745344	MGST3
1.30749584389428e-08	-0.922976151352526	0.074	0.146	0.00037373461201874	MAFF
1.34874667172527e-08	0.662245225215032	0.496	0.414	0.000385525748645951	CALHM6
1.37929134608436e-08	-0.314082875575413	0.797	0.862	0.000394256638364752	PPP1CB
1.38663412630963e-08	0.270194959905087	0.941	0.961	0.000396355498664345	EMP3
1.42310489406845e-08	-0.182429105504967	0.958	0.972	0.000406780302920526	RPL7
1.43000700491248e-08	-0.522222799676946	0.224	0.34	0.000408753202284184	SLC9A3R1
1.48963032574011e-08	-0.260062034981922	0.701	0.792	0.000425795932309554	SULF2
1.50606212895194e-08	-0.938225883157929	0.128	0.215	0.000430492798939621	AC025164.1
1.50925924462323e-08	-0.169326978515926	0.996	0.997	0.000431406662483103	RPLP1
1.69778306319206e-08	-0.500640416992822	0.458	0.577	0.000485294310782818	RANBP2
1.70046394332374e-08	-0.346194340421568	0.611	0.734	0.000486060613559657	KLF4
1.71528817475395e-08	-0.502072097433857	0.382	0.498	0.000490297971871669	AC007952.4
1.88857823043945e-08	-0.937475275031922	0.11	0.191	0.000539831201388811	NOTCH2NLC
1.98312468281301e-08	-0.631657693167565	0.13	0.22	0.00056685635933527	AC026202.2
2.10464593779877e-08	0.345576691532608	0.761	0.699	0.0006015919948604	MARCH1
2.16534488817954e-08	-1.27936048384154	0.093	0.167	0.000618942182837239	TNFAIP6
2.17982885065307e-08	-0.630576611518833	0.104	0.188	0.000623082278670673	TMOD2
2.27862128986257e-08	-0.180460628149201	0.984	0.994	0.000651321109494317	EIF1
2.29049817895575e-08	-0.232502143656223	0.838	0.893	0.000654715999472712	RPL4
2.33254092045239e-08	-0.247611123949807	0.787	0.871	0.000666733496702111	AHNAK
2.58024338906744e-08	0.627570270587868	0.397	0.305	0.000737536770331036	CCND3
2.71948133721537e-08	-0.413027821066725	0.303	0.428	0.000777336545429641	WDR45B
2.97978399656292e-08	-0.662261554317393	0.136	0.223	0.000851741457577545	ARRDC4
3.27985736952287e-08	-0.211276811576644	0.961	0.984	0.000937514430504418	MBNL1
3.3251771588215e-08	-0.664382560915048	0.128	0.215	0.000950468639077537	SLC8B1
3.45045867381615e-08	-0.463995780216984	0.474	0.583	0.000986279107323608	ANPEP
3.46341776449555e-08	-0.572487591026754	0.137	0.232	0.000989983333803409	ITGAE
3.70055992948521e-08	-0.49569345971237	0.251	0.356	0.00105776805024405	STK39
3.70583639265863e-08	-0.368501663731235	0.254	0.376	0.00105927627447754	LINC00486
4.01628892833611e-08	0.188692526649705	0.953	0.961	0.00114801602727559	ARPC3
4.12884918860292e-08	-0.863052405317996	0.083	0.154	0.00118019025207026	PTCH2
4.18494711953265e-08	-0.861958781096875	0.078	0.148	0.00119622528464721	ZNF429
4.53798916504024e-08	-0.295661468151622	0.869	0.897	0.0012971388229351	CD55
4.80759252921759e-08	-0.556228479255599	0.152	0.243	0.00137420224855156	PRMT9
4.85264047485491e-08	-0.471353862187986	0.255	0.363	0.00138707875333253	TMEM176A
4.9208872691354e-08	0.279112534164467	0.879	0.875	0.00140658641700966	RPSA
5.00074793696532e-08	-0.342110791361102	0.405	0.542	0.00142941379030217	CSNK1D
5.00659733986399e-08	-0.646168418804936	0.161	0.253	0.00143108578362672	SPIRE1
6.16730188791059e-08	-0.359489720231046	0.529	0.636	0.00176286157164036	CD58
6.32930120556818e-08	-0.373483638844763	0.47	0.591	0.00180916745659961	PLCG2
6.41423522328382e-08	-0.756522742831742	0.196	0.291	0.00183344499622345	ACVR2A
6.70629232463762e-08	-0.401591544556604	0.324	0.443	0.00191692659807442	TUBGCP2
7.14196880667988e-08	-0.37439043580042	0.742	0.824	0.00204146036370138	MCTP1
7.33448991351862e-08	-0.888551769969384	0.091	0.164	0.00209649059688016	AL163541.1
7.62850173275863e-08	-0.266684242689657	0.782	0.859	0.00218053093529173	KDM6A
7.85302295433644e-08	-0.383133227448073	0.728	0.794	0.00224470808126753	RAPGEF1
8.32620347632554e-08	-0.415320193031354	0.298	0.418	0.00237996200167289	SLC44A1
8.45313380635868e-08	-0.294665354257468	0.837	0.891	0.00241624376720956	CEBPD
8.52782972971316e-08	1.58799619200162	0.146	0.073	0.00243759484994121	BANK1
8.88631716431203e-08	-0.398461331417653	0.738	0.812	0.00254006489824695	DENND5A
8.97302029520302e-08	-0.287168518949221	0.604	0.72	0.00256484812118083	SEC62
9.05006817744163e-08	-0.339492715930401	0.449	0.572	0.00258687148783991	RASSF2
9.17545504951452e-08	-0.305498351642051	0.82	0.888	0.00262271207135323	FAM49A
9.28057982279478e-08	0.450897031629745	0.604	0.545	0.00265276093654766	PSMB10
9.64076504493565e-08	-0.459666369932168	0.307	0.419	0.00275571628044441	DPYD-AS1
9.65484214732708e-08	-0.579877498960038	0.165	0.256	0.00275974007939197	LIN7A
9.92732812672529e-08	-0.34205717779371	0.348	0.472	0.00283762747174316	IL6R
1.00854774014588e-07	-0.280771181924023	0.72	0.803	0.00288283286043298	NFE2L2
1.00962616571576e-07	-0.395795023056816	0.489	0.6	0.00288591543208194	ABHD2
1.03605281263255e-07	0.325119001740791	0.834	0.816	0.00296145335962887	RABGAP1L
1.0476085996286e-07	-0.358064959036164	0.488	0.607	0.00299448442117838	DENND3
1.09151424433966e-07	-0.483113186049893	0.156	0.25	0.00311998431602049	AC018682.1
1.10670862520266e-07	-0.207590587563032	0.701	0.797	0.00316341593427929	MT-ND4L
1.10695119922193e-07	0.216186279672256	0.951	0.952	0.00316410930785596	LCP1
1.11989380547839e-07	-0.552948719745488	0.176	0.27	0.00320110445357942	ENG
1.14769503739068e-07	-0.416779586707027	0.164	0.262	0.00328057149487752	MT-ND6
1.15150661050279e-07	-0.340051449372468	0.547	0.657	0.00329146649546119	AP003086.1
1.1791960433121e-07	0.159859568587468	0.984	0.984	0.00337061397020331	NACA
1.22229996071979e-07	-0.544916972729418	0.221	0.321	0.00349382220772145	GRK5
1.23965283866364e-07	-0.244702955571874	0.879	0.913	0.00354342367403615	ETV6
1.27448896406846e-07	-0.328937925181351	0.621	0.73	0.00364299925489329	SLC49A4
1.29071530758861e-07	-0.860242050861266	0.053	0.11	0.00368938063521129	AC020913.1
1.29974993732406e-07	-0.244038016555788	0.816	0.88	0.0037152052208471	GRK3
1.34916410823238e-07	-0.671631565728189	0.074	0.142	0.00385645068697142	ARL17A
1.35430677410729e-07	-0.719297538220426	0.113	0.191	0.00387115048310828	DACH1
1.35638159391375e-07	0.754314664692797	0.305	0.217	0.00387708114804307	IGFLR1
1.35801358635811e-07	-0.310550457602386	0.755	0.817	0.00388174603524603	RGS2
1.40742366988324e-07	-0.313552288154108	0.51	0.621	0.00402297981799426	RSRP1
1.45667236001495e-07	-0.480571627871464	0.292	0.403	0.00416375227386674	DAP
1.4981499575955e-07	-0.518135951207411	0.128	0.211	0.00428231183879098	AC016831.7
1.544609437686e-07	-0.366287326923359	0.391	0.514	0.00441511161668167	KPNA1
1.54579091720209e-07	-0.344910864852341	0.474	0.597	0.00441848875773044	UIMC1
1.55607340644419e-07	0.714711837746921	0.4	0.314	0.00444788022498007	DUSP6
1.59561405937208e-07	1.22022619203356	0.145	0.074	0.00456090322730914	TRIM69
1.62154306249282e-07	-0.399543839110637	0.34	0.454	0.00463501868982948	APP
1.65870624307126e-07	-0.606187297769706	0.124	0.207	0.00474124592519489	PKNOX1
1.67591897445472e-07	-0.405137960909162	0.466	0.577	0.00479044679658137	GABARAPL1
1.71900135850968e-07	-0.456113856449028	0.298	0.408	0.00491359348316407	PARVB
1.86430443312133e-07	0.167239281765712	0.993	0.995	0.005328927791634	RPS18
1.9654200773655e-07	0.353693692948971	0.518	0.428	0.00561795674914155	MAFB
2.10638455234452e-07	-0.718256632459088	0.087	0.157	0.00602088960442158	LIPE-AS1
2.25013503053262e-07	0.290019452745422	0.811	0.793	0.00643178597127443	PYCARD
2.43195167527127e-07	-0.387259545913773	0.411	0.533	0.00695149066859539	MAP3K20
2.48605203736168e-07	1.18071675302198	0.154	0.083	0.00710613114359463	PPM1K
2.63400835398209e-07	-0.297672360836213	0.367	0.497	0.0075290494790224	MICAL2
2.75619027035083e-07	-0.456107427061558	0.21	0.309	0.00787829426877082	NDUFAF2
2.82230359683653e-07	-0.343791914934381	0.697	0.787	0.00806727260119752	RIPK2
2.84861358436117e-07	0.372146836986904	0.723	0.728	0.00814247706953797	SSR4
2.89593133165019e-07	-0.706009039380561	0.123	0.202	0.00827773011838891	TSHZ3
2.91275919140583e-07	-0.279815379931233	0.834	0.872	0.00832583087271441	CTNNB1
2.95653034141655e-07	-0.447740796259055	0.27	0.374	0.00845094632790506	SAMD4B
2.98481795826513e-07	-1.40587448709353	0.081	0.146	0.00853180365190504	AZIN1-AS1
2.99884887525848e-07	-0.401274318005511	0.232	0.34	0.00857190962503884	HSPBAP1
3.24763325085862e-07	-0.278493932557356	0.741	0.843	0.00928303488425428	CSGALNACT2
3.40975463495862e-07	-0.320812562680684	0.236	0.341	0.00974644264856571	LRRK1
3.47968622182956e-07	-0.391238336723443	0.524	0.624	0.00994633509647761	SPATA13
3.52146687488081e-07	-0.469809601236895	0.231	0.332	0.0100657609151593	WDR74
3.65237387709139e-07	-0.219991710136361	0.948	0.97	0.010439945490278	ZFAND3
3.67147795656366e-07	0.200918519693071	0.945	0.923	0.0104945525910416	HLA-DRB1
3.68986594396517e-07	-0.274348054055759	0.828	0.885	0.01054711281423	KLF6
3.69549198739465e-07	-0.70999873721977	0.066	0.127	0.0105631942967689	PRKAG2-AS1
3.74811647528157e-07	-0.344200201154976	0.573	0.651	0.0107136161329448	NR4A2
3.80828590210243e-07	-0.82434080002743	0.164	0.253	0.0108856044225696	EIF4A3
4.21920158057377e-07	-0.246486039103786	0.809	0.885	0.0120601657979121	CYTH1
4.27700819544226e-07	-0.353030494441531	0.391	0.511	0.0122254002258521	RELT
4.40113975873771e-07	-0.316537885933787	0.435	0.558	0.0125802178863759	CD4
4.43981338262322e-07	-0.356933104360463	0.485	0.607	0.0126907625728902	PDE8A
4.54899486955959e-07	0.541887025745272	0.472	0.405	0.0130028469351491	UCP2
4.92923826120099e-07	-0.375075714345795	0.391	0.499	0.0140897346458169	MAPK6
4.93070269664335e-07	-0.305430366028742	0.448	0.566	0.0140939205880854	ATF3
5.10211275373287e-07	-0.423234867380033	0.315	0.424	0.01458387909527	TMEM71
5.22976332036001e-07	-1.23840920877745	0.069	0.128	0.014948755474917	CCL4
5.23351989591539e-07	0.350212821773796	0.736	0.696	0.0149594932704845	XRN1
5.32478182158217e-07	-0.283684710456987	0.591	0.724	0.0152203563588105	LUC7L3
5.34806556172502e-07	-0.617621316406618	0.215	0.304	0.0152869106016348	CROCC
5.42934193080411e-07	-0.353688199979364	0.363	0.476	0.0155192309750105	TIAM1
5.4942253788428e-07	1.32652308033274	0.129	0.065	0.0157046938228842	EPHB2
5.54070647262288e-07	-0.334209730272906	0.611	0.718	0.0158375553813452	TBL1X
5.61802770223497e-07	-0.353227874255731	0.279	0.384	0.0160585703840685	PPTC7
6.18763472538905e-07	-0.430413531661595	0.23	0.325	0.0176867350990521	POLR2J3
6.52334654935636e-07	-0.358628749374341	0.346	0.462	0.0186463337766802	KDM4B
6.53848696615016e-07	0.706977368418773	0.279	0.193	0.0186896111440436	NAPRT
6.57707838305468e-07	-0.629042064601871	0.074	0.138	0.0187999208501235	LINC01678
7.03614165672541e-07	-0.461861093056458	0.556	0.645	0.0201121073115839	RAPGEF2
7.14069846843731e-07	1.00576155876925	0.222	0.146	0.0204109725021812	GPBAR1
7.19279437460345e-07	-0.261371055684094	0.801	0.886	0.0205598834403665	LINC01578
7.30140668015113e-07	-0.135768263643078	0.994	0.994	0.020870340854544	RPS24
7.58045125468722e-07	0.334258723656816	0.729	0.705	0.021667961866398	STXBP2
7.82557993261691e-07	0.998204440847189	0.228	0.152	0.0223686376793922	SP140
7.98499059352216e-07	0.166503906715226	0.953	0.959	0.0228242971125237	MYL6
8.00565908198389e-07	0.525610431693559	0.57	0.513	0.0228833759199427	SELL
8.18690938537e-07	0.285505962472955	0.86	0.861	0.0234014617871416	CD37
8.20919457835146e-07	-0.207694164651061	0.858	0.896	0.0234651617827598	TNFRSF1B
8.5178188927889e-07	-0.475676275618834	0.317	0.428	0.0243473335231478	INPP5A
8.54569436520683e-07	-0.895820778328813	0.062	0.119	0.0244270127735072	MB21D2
8.84906400863193e-07	-0.740571423495953	0.164	0.247	0.0252941645622735	CRISPLD2
8.96337860294534e-07	0.633571858576374	0.428	0.371	0.025620921398659	RAB8A
9.05420589119616e-07	-0.55635245112302	0.215	0.305	0.0258805421193951	PI4K2A
9.15376307909106e-07	-0.41684989703427	0.295	0.402	0.0261651163852739	LATS2
9.19075853899664e-07	-0.193114283748782	0.722	0.813	0.026270864207868	LSP1
9.20457359545602e-07	-0.476493538479816	0.203	0.295	0.0263103531652515	SSH1
9.64940336560085e-07	0.620601922261138	0.371	0.287	0.0275818545802335	CD2AP
1.02240125182055e-06	-0.33882325673118	0.216	0.316	0.0292243173820386	GGA1
1.02325942533535e-06	0.386718479024355	0.61	0.567	0.0292488474137857	PSMA6
1.05207891735395e-06	-0.918920236023468	0.055	0.108	0.0300726237736452	OPHN1
1.06987189777509e-06	0.415920970401419	0.526	0.459	0.0305812183260032	SRGAP2
1.08499270903324e-06	-0.300480153457629	0.493	0.6	0.031013431595006	HTT
1.10413820878771e-06	0.388891477115941	0.682	0.644	0.031560686559988	MEGF9
1.12426357157158e-06	-0.384826786440463	0.487	0.602	0.032135949929802	PIK3R1
1.14118280293712e-06	0.403419083893429	0.552	0.481	0.0326195692391545	VPS28
1.14312772280111e-06	-0.657066947910485	0.059	0.115	0.0326751628285468	DANCR
1.29391398985461e-06	-0.487919405549739	0.207	0.3	0.0369852374860042	ZSWIM7
1.33263347131485e-06	-0.378559877139573	0.267	0.368	0.0380919951440638	LINC00877
1.34166318418711e-06	-0.35084097677128	0.73	0.793	0.0383501004568044	RAB31
1.34401598464065e-06	1.10280083568035	0.184	0.114	0.0384173529049685	RNF213-AS1
1.35005853972076e-06	0.952383026394775	0.206	0.133	0.0385900732993781	PML
1.35146165209223e-06	-0.482395137661993	0.182	0.272	0.0386301798634044	MAP3K14
1.36657295148676e-06	-0.802992128808973	0.054	0.107	0.0390621212452976	NPRL3
1.37468657486455e-06	-0.731546055367347	0.052	0.104	0.0392940410559284	AC087239.1
1.38616381379293e-06	-0.557279536549428	0.089	0.156	0.0396221064534571	AC044849.1
1.40040646139877e-06	-0.266395215203098	0.607	0.71	0.0400292182926223	RYBP
1.40513858626879e-06	-0.144469759646021	0.999	0.999	0.0401644813499071	SRGN
1.41622777628055e-06	1.11420491799604	0.123	0.061	0.0404814547572033	FCGR1B
1.45909185607912e-06	-0.312986989323922	0.587	0.711	0.0417066816141654	ZFC3H1
1.56531874209674e-06	-0.257333096962479	0.78	0.846	0.0447430709240934	MBP
1.56648121609877e-06	-0.270445516930014	0.752	0.838	0.0447762990809673	PLCB1
1.57198202119682e-06	0.380853004526023	0.588	0.545	0.0449335340938898	CASP1
1.57406053044242e-06	-0.208597173512315	0.554	0.691	0.0449929462021662	DNAJB6
1.61564517097931e-06	-0.266755669250237	0.633	0.729	0.0461816015672727	FNDC3A
1.75504529106711e-06	0.146488480490936	0.995	0.999	0.0501662145998623	RPS12
1.78076213536446e-06	-0.855462192932297	0.052	0.103	0.0509013048772576	SLC26A11
1.78331620740651e-06	-0.192140640056596	0.837	0.893	0.0509743104725077	RPS17
1.78409572655854e-06	-0.499489373555258	0.164	0.248	0.0509965922479492	KANSL3
1.79735978656186e-06	0.245182122442049	0.852	0.817	0.0513757321390842	SRP14
1.89815407633845e-06	-0.513447546656969	0.181	0.27	0.0542568361180582	MIR29B2CHG
1.90866475516002e-06	-0.269583109912929	0.536	0.655	0.0545572733614941	PREX1
1.95370031969384e-06	-0.470107515520233	0.245	0.34	0.0558445699381287	PPP1R15B
1.99782788186339e-06	-0.624075938941801	0.081	0.143	0.057105912175183	COQ8A
2.06447708163002e-06	-0.356382636418264	0.368	0.483	0.0590110129013125	CLMN
2.06931058856177e-06	-0.388331091778902	0.539	0.631	0.0591491738634496	MALT1
2.11491065150347e-06	0.207966389507972	0.929	0.925	0.0604526060625752	TPM3
2.12918052179779e-06	-0.365863976605199	0.297	0.405	0.0608604960350679	PYGL
2.17671615120557e-06	0.121262786007427	0.994	0.995	0.0622192544660599	RPL30
2.29448613677578e-06	-0.329462943210333	0.429	0.535	0.0655855917335988	SLC36A4
2.34074355040689e-06	-0.251484107324277	0.595	0.714	0.0669078136448307	TRA2B
2.37979554420038e-06	-0.328354733288252	0.561	0.652	0.0680240758354237	ITGAX
2.42910367366921e-06	-0.316841574199839	0.357	0.473	0.0694334994081606	PABPN1
2.49105972637557e-06	1.05947228683048	0.11	0.051	0.0712044512187192	ABTB2
2.52064129420665e-06	-0.692679957972268	0.086	0.148	0.0720500107536028	NSUN4
2.5543732905936e-06	-0.442254798098649	0.228	0.319	0.0730142061383276	KRT10
2.58623892409595e-06	0.289546757420767	0.777	0.768	0.0739250534063587	NCF1
2.6106829072579e-06	1.09729570133182	0.165	0.099	0.0746237602210598	HELZ2
2.66004487429216e-06	-0.576698459383082	0.106	0.174	0.0760347226867671	TMEM242
2.68732883244946e-06	0.359897610450444	0.654	0.62	0.0768146073467354	PSMB3
2.69107467067916e-06	0.526421431516284	0.488	0.428	0.0769216783866932	ITGAL
2.70884682838012e-06	0.13928269236584	0.991	0.986	0.0774296777424174	RPL12
2.72917189083941e-06	-0.192523019303169	0.986	0.992	0.0780106493277536	FOS
2.73367533739695e-06	0.169892466582899	0.95	0.955	0.0781393758441544	RPL10A
2.73998922922e-06	-0.531260153664386	0.148	0.226	0.0783198521280246	VCAN-AS1
2.74900269039969e-06	-0.284623348633744	0.538	0.646	0.0785774929023849	CHST15
2.76781847597413e-06	-0.171598347089664	0.829	0.903	0.0791153233172445	RBM39
2.77731822327784e-06	-0.827129220863805	0.053	0.104	0.0793868640941737	RGS1
2.88863900435021e-06	-0.794534924623341	0.052	0.102	0.0825688573003464	PPM1H
2.89207339897281e-06	-0.477031972221003	0.263	0.361	0.0826670260362388	ABHD5
2.99302739034019e-06	0.149780440045132	0.986	0.982	0.085552694925484	SH3BGRL3
3.10394761113712e-06	-0.802768565753488	0.075	0.133	0.0887232385167435	AC073332.1
3.12767568769115e-06	-0.641062803336097	0.116	0.186	0.089401481856964	ZNF254
3.15640343550826e-06	0.219853755639488	0.92	0.903	0.0902226358005681	EEF1D
3.16179863158614e-06	-0.420285389132508	0.336	0.437	0.0903768520852582	ARL4C
3.1944043248819e-06	0.288848693704357	0.796	0.768	0.0913088532224242	SERPINB1
3.21350999074614e-06	0.720389115300871	0.334	0.265	0.0918549695754877	MSRB1
3.21487260708188e-06	-0.150183365286565	0.967	0.975	0.0918939186008285	ATP5F1E
3.24770973187426e-06	-0.316191776507451	0.382	0.494	0.092832534975894	CLIP4
3.30818418433766e-06	-0.235716843697997	0.677	0.779	0.0945611367251075	DDX3X
3.35322387493767e-06	0.342270889565037	0.642	0.593	0.0958485512412183	PGLS
3.43555805983784e-06	-0.242500001195485	0.78	0.863	0.0982019915824048	SDCBP
3.48265952572963e-06	0.500446164055918	0.477	0.407	0.0995483398834558	ARHGEF3
3.65036825511111e-06	0.23379828352852	0.845	0.831	0.104342126204096	EFHD2
3.67917972022782e-06	-0.228513637910441	0.486	0.606	0.105165673122992	PET100
3.69986558955545e-06	-0.386874705484263	0.247	0.348	0.105756958011853	DPEP2
3.71091287882828e-06	-0.341752062175759	0.368	0.478	0.106072733728427	MORF4L2
3.7158910816617e-06	-0.531024793222781	0.22	0.307	0.106215030678218	F13A1
3.72818299430832e-06	0.12543314970689	0.989	0.984	0.106566382709309	S100A6
3.85375057060356e-06	-0.269335965808284	0.826	0.878	0.110155606310132	SPIDR
3.85437981224215e-06	-0.228547744181821	0.735	0.813	0.11017359255313	DOCK5
3.95766761792315e-06	-0.411406620292435	0.141	0.22	0.113125971190715	ST3GAL6
4.08147845553418e-06	0.472420216128552	0.574	0.524	0.116664980172989	RNH1
4.12803221622556e-06	-0.376639863766891	0.577	0.665	0.117995672868591	PFKFB3
4.15262478450376e-06	0.249027390916468	0.856	0.836	0.118698626840255	PTP4A2
4.17347488805837e-06	-0.605523887597383	0.08	0.139	0.11929460620026	AMPD3
4.23205346731156e-06	1.3228759205101	0.114	0.058	0.120969016309634	ZNF496
4.2551356308787e-06	0.378133270474046	0.677	0.657	0.121628796873037	PLEKHO1
4.30489009637631e-06	-0.457194101915813	0.329	0.428	0.123050978514821	FAM102B
4.30837996557898e-06	0.879766112913282	0.169	0.1	0.12315073293611	H1F0
4.38814161007272e-06	0.461056558047628	0.463	0.391	0.125430639782319	PAG1
4.44065292779143e-06	0.293622522504457	0.769	0.78	0.12693162328799	USP25
4.49929933758116e-06	-0.303110002941465	0.435	0.548	0.12860797226542	NFKBID
4.51886545483119e-06	0.274560554161839	0.816	0.806	0.129167250160895	TRAPPC5
4.76236435965162e-06	-0.367489060659127	0.353	0.452	0.136127422856282	FOXK2
4.86071284724146e-06	-0.402692389577421	0.354	0.45	0.13893861602555	ATP6V0A1
4.86361410661047e-06	-0.298791222177343	0.517	0.607	0.139021545623354	NLRP1
5.07357666863941e-06	-0.330807161946521	0.512	0.621	0.145023115496389	USP4
5.07762546361535e-06	-0.518131667426682	0.153	0.228	0.145138846251981	LONRF3
5.31701047862497e-06	-0.501402095996752	0.121	0.193	0.151981427521016	FURIN
5.39805679043118e-06	-0.477831059042708	0.193	0.276	0.154298055297685	BANP
5.73563233026886e-06	0.532630835370093	0.439	0.375	0.163947314528405	NT5C3A
5.79856071008886e-06	-0.320568216502527	0.472	0.575	0.16574605933718	BCL6
5.86344499236129e-06	-0.226877550053193	0.519	0.634	0.167600711661655	PITPNA
5.89838666075868e-06	-0.314041485683304	0.469	0.575	0.168599484311126	KCNAB2
6.01238375424251e-06	-0.511337677247889	0.187	0.266	0.171857977231268	JOSD1
6.04402785982528e-06	0.889512439288424	0.146	0.083	0.172762492345246	FANCL
6.07936700731039e-06	-0.365715576095476	0.141	0.218	0.17377262653696	AC009226.1
6.07962643151002e-06	0.670350672941124	0.317	0.245	0.173780041918282	IRF9
6.12900915279006e-06	-0.316467786550948	0.243	0.34	0.175191597623351	ANKUB1
6.14298368834047e-06	0.360685835756421	0.586	0.528	0.175591045747524	IL15
6.21162417374e-06	-0.140360892089702	0.97	0.985	0.177553065382184	ARHGAP26
6.23762900629273e-06	0.115395352437466	0.991	0.991	0.178296387515871	RPL19
6.26137641502e-06	-1.06475292187756	0.053	0.1	0.178975183446932	ZNF738
6.26567870997282e-06	-0.263226624955136	0.822	0.882	0.179098160245863	LINC01619
6.53082064399349e-06	-0.379703344059969	0.289	0.389	0.18667697728791	PPARD
6.55038013244957e-06	0.482340376178484	0.409	0.34	0.187236065705939	PHF11
6.55406798920162e-06	-0.660387651579288	0.084	0.142	0.187341479403339	AC127502.2
6.63034409708634e-06	-0.326337321142762	0.236	0.331	0.189521755671116	GAA
6.78403035795942e-06	-0.427442274687579	0.339	0.433	0.193914723751912	IMMP2L
6.98347891605137e-06	-0.777485268457763	0.086	0.144	0.199615761336412	DENND6A-AS1
7.11004227636545e-06	-0.371560032108742	0.348	0.444	0.20323344842763	SPECC1
7.24415478213348e-06	-0.318445165894871	0.304	0.408	0.207066920292503	SLC6A6
7.51367042973917e-06	-0.254066478394659	0.709	0.794	0.214770755563665	DENND4A
7.52535253963901e-06	-0.288198853873063	0.647	0.725	0.215104676993041	ERC1
7.54280193588934e-06	-0.65723876411065	0.134	0.202	0.215603450535461	SLX4IP
7.63018436445321e-06	-0.375824741197242	0.476	0.566	0.218101189873531	GADD45B
7.70479158559746e-06	-0.399960986857683	0.57	0.681	0.220233762682718	NLRP3
8.13683222398629e-06	-0.375360709089153	0.299	0.39	0.232583212290424	EIF2AK3
8.16962759784354e-06	-0.325634304697682	0.657	0.749	0.23352063525676	WTAP
8.23780383757446e-06	0.184319616141212	0.952	0.961	0.235469384893228	DOCK8
8.6012920168536e-06	-0.350484690767401	0.218	0.307	0.245859331009743	DNMBP
8.70364517868845e-06	-0.344221737115797	0.261	0.358	0.248784993787631	P4HA1
8.94273367866992e-06	-0.494544757990738	0.126	0.194	0.255619099471101	TXNDC16
9.00926398840264e-06	-0.156673001369288	0.959	0.97	0.257520801844501	MED13L
9.16472678124654e-06	-0.418802364916138	0.312	0.41	0.261964550315151	GGA2
9.17014066039976e-06	0.420496815202534	0.52	0.457	0.262119300636867	ZC3HAV1
9.17826441428186e-06	-0.529836742659607	0.193	0.274	0.262351510017833	PPIF
9.40563702683878e-06	-0.425057279123845	0.103	0.168	0.26885072877516	KMT2E-AS1
9.44215053842447e-06	-0.354448397486426	0.285	0.379	0.269894430990325	HGSNAT
9.5325672431081e-06	-0.633448384550806	0.107	0.171	0.272478902077002	UBTD1
9.55214419335866e-06	-0.72090889194314	0.1	0.162	0.273038489622964	KIF22
9.61062644929184e-06	-0.84904563718378	0.058	0.107	0.274710146426558	DSC2
9.61599669330071e-06	-0.566438349130919	0.095	0.156	0.274863649481308	CD82
9.83026185072674e-06	0.175845055165441	0.951	0.951	0.280988204741173	CFL1
1.02031283147045e-05	0.115228233896018	0.985	0.986	0.291646219747515	RPS15A
1.0326755446642e-05	-0.575637320468757	0.093	0.153	0.295179977686816	TRIT1
1.03758165668813e-05	-0.40457626815798	0.241	0.334	0.296582340747736	LINC00937
1.05037146980656e-05	-0.266996751921934	0.446	0.56	0.300238180929507	MFSD1
1.05180386555054e-05	-0.38910004438786	0.399	0.502	0.300647616928967	USP3-AS1
1.05831639389285e-05	-0.213143989743185	0.612	0.711	0.302509158030331	RTN3
1.11617829458804e-05	-0.288831317570445	0.485	0.588	0.319048403725045	PITPNC1
1.11703323461034e-05	-0.323184076578446	0.42	0.527	0.31929277978102	RAB20
1.12226904108893e-05	-0.423012997317241	0.237	0.326	0.32078938270486	DSTYK
1.12316982643653e-05	-0.318089428396227	0.286	0.384	0.321046863188618	ACBD6
1.13721993272586e-05	0.174109167103804	0.938	0.934	0.325062945570361	COX4I1
1.15049908254496e-05	-0.363008564199705	0.107	0.173	0.328858657754652	THAP9-AS1
1.16546487099371e-05	-0.207029188153041	0.537	0.642	0.333136478724842	HIPK2
1.16600331479546e-05	-0.354238688534724	0.359	0.46	0.333290387501135	DHX34
1.16684047946318e-05	-0.399111737493343	0.373	0.468	0.333529682649754	ZFYVE16
1.18134643258755e-05	0.222823647988153	0.919	0.906	0.337676064290825	SLC8A1
1.19719097812347e-05	-0.315277908297807	0.6	0.696	0.342205069186813	UBE2H
1.24823549029771e-05	0.218088269742973	0.82	0.829	0.356795632546698	ACTR3
1.28363006064745e-05	-0.403106115687544	0.394	0.491	0.366912816535466	AZIN1
1.29197681746058e-05	0.451885781060419	0.39	0.319	0.369298653502933	MYD88
1.30406440722803e-05	-0.225315626705382	0.761	0.853	0.372753770162059	ELMO1
1.31215762039098e-05	-0.540846491968236	0.091	0.151	0.375067134212557	TADA2A
1.35233484801122e-05	-0.445058000439413	0.182	0.26	0.386551392955527	RUNX2
1.38040002668323e-05	0.560257713078896	0.385	0.316	0.394573543627135	COA1
1.39472596813232e-05	-0.352756905043302	0.279	0.374	0.398668470730943	MAGT1
1.42219579597507e-05	0.170768449336169	0.894	0.896	0.406520446321514	SMAP2
1.45368310926436e-05	-0.386538525559837	0.156	0.231	0.415520779952124	SDE2
1.47704085288259e-05	-0.289418415409473	0.52	0.619	0.42219735738796	BRWD1
1.48042242424043e-05	-0.337673746568617	0.38	0.478	0.423163945744886	SLC22A15
1.48573350152636e-05	0.164266970738774	0.932	0.951	0.424682064076294	LAPTM5
1.48988011934716e-05	-0.41268818701879	0.442	0.542	0.425867333314191	ETS2
1.49923769771343e-05	-0.359544163467481	0.216	0.302	0.428542103514408	DEF6
1.53422217604064e-05	-0.353137507243597	0.294	0.389	0.438542066799457	AAGAB
1.53935275925399e-05	-0.237897781413831	0.677	0.768	0.44000859270516	RBPJ
1.54818722460914e-05	0.958572728497296	0.164	0.103	0.442533836282276	FBXO6
1.55536141731698e-05	-0.16425655930607	0.853	0.887	0.444584507525887	RPL31
1.55539165679368e-05	-0.453961909758633	0.373	0.459	0.444593151177906	SMURF2
1.5952704114835e-05	0.130445359406999	0.98	0.985	0.455992094418443	RPL8
1.61248540475104e-05	-0.287165832090215	0.64	0.744	0.460912828094038	HOOK3
1.61709046215414e-05	-0.425546789575432	0.189	0.269	0.462229137702139	ITPKB
1.65166375046009e-05	0.320060149460717	0.649	0.606	0.472111566431511	DISC1
1.6588330738444e-05	0.881776894621153	0.165	0.104	0.474160845827684	CMTR1
1.66744522925095e-05	1.00895678144148	0.16	0.099	0.476622544329091	MAP3K7CL
1.67290528245179e-05	0.248971894211785	0.794	0.755	0.478183245936021	LRRK2
1.67331921824062e-05	0.336702714558032	0.539	0.468	0.478301565341899	TENT5A
1.67588508712253e-05	0.151486175963017	0.964	0.964	0.479034993303105	ITM2B
1.68199230302147e-05	-0.404177492924801	0.195	0.276	0.480780679895656	EFCAB2
1.71041655635865e-05	-0.247448019648053	0.511	0.611	0.488905468469557	CD99
1.71411418101013e-05	-0.135511538373663	0.995	0.999	0.489962397499936	EEF1A1
1.76919134307738e-05	-0.532699236842176	0.072	0.125	0.505705653505237	FAM157C
1.80210618499112e-05	-0.397961029632634	0.282	0.371	0.515114031917863	SIAH1
1.81387665318859e-05	-0.431797337096204	0.16	0.235	0.518478502547427	VEGFA
1.8389085330302e-05	-0.347014129370236	0.234	0.324	0.525633615081353	WIPI1
1.86086319317287e-05	-0.266572674288618	0.31	0.407	0.531909135136532	TRERF1
1.88334950230466e-05	1.01861168567236	0.186	0.127	0.538336621738765	APOBEC3G
1.89801265477387e-05	-0.243093068872171	0.664	0.753	0.542527937240563	SQSTM1
1.91392704106404e-05	0.428789058346442	0.516	0.469	0.547076905417744	PSMA2
1.92146235448491e-05	-0.255208769792877	0.611	0.71	0.549230799405966	CTSB
1.93286638179165e-05	-0.321949023064943	0.393	0.498	0.552490526571324	KCTD20
1.94771493029285e-05	-0.673871582183796	0.073	0.125	0.556734835674908	ZNF445
1.9565614932673e-05	0.779431397232197	0.253	0.189	0.559263537235526	RNASE2
1.96288028972526e-05	-0.343624216461218	0.432	0.522	0.561069702015069	DAPK1
2.00570974097028e-05	0.363717521167984	0.592	0.562	0.573312072358944	SELENOH
2.03329407061798e-05	-0.325160353510684	0.509	0.6	0.581196777145444	PIK3CB
2.03936129317564e-05	-0.43505966724832	0.175	0.248	0.582931032041325	GABPB1-AS1
2.04252060402526e-05	-0.25274274000229	0.336	0.438	0.58383408945458	STK38L
2.05222530578523e-05	-0.367857164952601	0.377	0.476	0.58660808140565	SLC23A2
2.06137296403958e-05	-0.53978684847959	0.097	0.157	0.589222848041072	NAPB
2.11981583567869e-05	-0.206961064517462	0.817	0.885	0.605928158470395	SH3KBP1
2.12860224528943e-05	-0.807088967161468	0.067	0.117	0.608439665793532	NBPF9
2.14212597333551e-05	-0.456487366958141	0.147	0.218	0.612305288218223	ZNF487
2.16424821720143e-05	-0.251979733316519	0.284	0.379	0.618628710404858	ACTN1
2.24580383844512e-05	-0.354684184043697	0.225	0.314	0.641940569181154	MARCH2
2.27941288794006e-05	-0.204690302079428	0.838	0.895	0.651547379888788	NUMB
2.29351540547611e-05	-0.281647641259208	0.562	0.656	0.655578443501291	SLMAP
2.30446925611753e-05	1.0872340238188	0.285	0.221	0.658709492168634	NKG7
2.31988483490992e-05	-0.201740422517044	0.841	0.891	0.66311588121065	CUX1
2.33468156510666e-05	0.367697569452675	0.601	0.553	0.667345378570087	COX6C
2.33915276804522e-05	-0.306764033184309	0.207	0.295	0.668623427218045	SETD7
2.38489226482152e-05	0.765604852291429	0.231	0.167	0.681697604976582	LILRB4
2.39548895521983e-05	-0.317163694187099	0.169	0.247	0.684726562960035	HPS3
2.4846089409402e-05	-0.469944207036883	0.13	0.198	0.710200619678346	MINDY2
2.49845991871647e-05	-0.792547343997932	0.063	0.112	0.714159783165917	UTP11
2.50643461014407e-05	1.44464671675697	0.233	0.176	0.716439268963582	FOLR3
2.51871622922977e-05	-0.702869645829706	0.061	0.109	0.719949846963038	SGSH
2.60667665282441e-05	0.176571540436241	0.856	0.873	0.745092454443328	ARPC5
2.67788848900122e-05	0.839921206299449	0.197	0.13	0.765447645696109	FCGR3A
2.68368610191243e-05	0.96694001344936	0.14	0.084	0.767104835370648	TOR1B
2.77532286916353e-05	-0.484840748519926	0.138	0.207	0.793298288921703	ATG10
2.78702176935294e-05	-0.366007299746349	0.16	0.233	0.796642302551845	EYA3
2.78773407787347e-05	-0.570780769132136	0.107	0.167	0.796845908819353	TEX41
2.83506188427839e-05	-0.314110847066774	0.423	0.522	0.810374089002135	ARFGEF2
2.85774356084233e-05	0.242940226443458	0.772	0.768	0.816857419431173	PSMA7
2.86102620876376e-05	0.127204300008981	1	0.997	0.817795731513033	FTH1
2.95251126373252e-05	0.216342108329398	0.827	0.826	0.843945819625303	RPL36AL
2.96288456604142e-05	-0.382971713723677	0.411	0.493	0.84691092435728	C20orf194
2.9716024215296e-05	-0.483719017449786	0.127	0.193	0.849402836170022	KHSRP
2.97375415848429e-05	-0.391748306252455	0.229	0.316	0.85001788866115	CSRNP1
3.01995432797506e-05	-0.538744886989703	0.109	0.169	0.863223745108391	BRF1
3.13830895369327e-05	-0.228634260193292	0.688	0.758	0.897054231323684	EPB41L3
3.14539187947981e-05	0.503610227521062	0.468	0.41	0.899078814830508	WDFY1
3.20879746778603e-05	0.326814315949197	0.529	0.476	0.917202668191958	SMDT1
3.20967617488612e-05	-0.477469468553217	0.071	0.123	0.917453837829448	MAP3K12
3.21192047222633e-05	-0.476358977085489	0.195	0.272	0.918095347781173	MAEA
3.25480524755006e-05	-0.348212592537656	0.151	0.223	0.930353531959708	ITGA5
3.25974072774143e-05	-0.2385890829333	0.538	0.645	0.931764289617611	RC3H1
3.26379890117951e-05	-0.363377616583326	0.559	0.645	0.932924277913152	ARHGAP24
3.28229406801061e-05	-0.598090699918532	0.074	0.127	0.938210936400153	AC138150.1
3.30661286183949e-05	0.398316731954002	0.579	0.548	0.945162220428201	RBX1
3.31659028851239e-05	0.676911897716354	0.265	0.203	0.948014168068381	ICAM2
3.32727709188693e-05	-0.438581313542387	0.084	0.139	0.95106888394496	LINC02062
3.3426205558278e-05	-0.321012633102625	0.262	0.35	0.95545465967782	SLC15A3
3.37834194082536e-05	0.232274624203274	0.763	0.75	0.96566526036552	MTDH
3.39367729965162e-05	-0.247603211446479	0.557	0.656	0.97004871933242	PNN
3.40758767152446e-05	0.161622346058161	0.963	0.96	0.974024860028553	AIF1
3.45334164089445e-05	-0.376828678898172	0.164	0.236	0.98710317463327	LINC02649
3.45389200228802e-05	-0.567212376631365	0.31	0.395	0.987260489934007	NDRG1
3.46285805182215e-05	1.05603187117766	0.139	0.085	0.989823345532843	ARL2
3.48892658024902e-05	-0.255674651128627	0.449	0.547	0.997274773698379	KCNQ1
3.60131448652183e-05	1.0485453214081	0.138	0.084	1	CTSL
3.63798944380813e-05	-0.337579869721118	0.523	0.607	1	PNPLA8
3.65368724954957e-05	-0.509666249095764	0.148	0.217	1	AC007384.1
3.67947451709626e-05	-0.346106941091037	0.558	0.641	1	CREB1
3.69648457367069e-05	-0.592128732194346	0.137	0.202	1	DST
3.71406132681282e-05	-0.191587414569677	0.254	0.341	1	PTAFR
3.73704554385337e-05	-0.650554006119003	0.096	0.152	1	ADGRE3
3.77266956582659e-05	-0.26895295700937	0.666	0.743	1	MAML3
3.82181229494972e-05	-0.266857036801299	0.48	0.586	1	JDP2
3.88282458239859e-05	-0.521898545493752	0.139	0.203	1	KMT5A
3.98813609120042e-05	-0.21996800468011	0.565	0.668	1	HNRNPH1
4.14881151299423e-05	-0.619224222982665	0.078	0.129	1	MSH6
4.15093224456106e-05	-0.158686452882291	0.934	0.949	1	MYO1F
4.17465437160086e-05	-0.445289970611199	0.177	0.248	1	MYLIP
4.1856030098037e-05	-0.359656414288543	0.905	0.916	1	ANXA1
4.24496608285235e-05	-0.522070399655278	0.134	0.197	1	ACSL5
4.26427212071106e-05	-0.635890637969925	0.061	0.108	1	THAP9
4.43506500728318e-05	-0.258089482230948	0.304	0.404	1	COPS9
4.45647387131713e-05	0.286427835164577	0.672	0.637	1	ARL6IP5
4.4945865408112e-05	-0.219687410422928	0.681	0.775	1	ARRB2
4.50371241999838e-05	-0.443615990920429	0.173	0.246	1	SIN3B
4.57847158278559e-05	-0.344916013315986	0.411	0.507	1	DGKD
4.65696061482739e-05	-0.273107867360046	0.458	0.551	1	TMED10
4.68588717350084e-05	-0.242384486104457	0.644	0.744	1	UBAP1
4.72669176663098e-05	0.312213663874025	0.697	0.698	1	MBD2
4.86985982999541e-05	-0.30691099157834	0.427	0.524	1	SLC38A2
4.94239676655317e-05	-0.502824631786063	0.118	0.179	1	AL021155.5
4.99490456628316e-05	-0.331401653776891	0.277	0.361	1	USPL1
5.09406141515023e-05	-0.270064211164928	0.574	0.674	1	ARID2
5.09466510529055e-05	0.234196273840592	0.802	0.782	1	TALDO1
5.17079588163027e-05	-0.478182811797611	0.081	0.134	1	ARPIN
5.21370396490653e-05	-0.36083886666525	0.193	0.271	1	SSBP3
5.30542681357206e-05	-0.317979578863212	0.306	0.396	1	SIRPB2
5.36227087132102e-05	-0.36842590064953	0.384	0.472	1	CHSY1
5.41348810245738e-05	-0.47110742633596	0.143	0.21	1	TMEM189
5.42666802471158e-05	-0.450409361378819	0.189	0.261	1	EHD1
5.46911089147324e-05	-0.360174609918892	0.388	0.481	1	TBC1D8
5.52368647997768e-05	0.14854415833369	0.987	0.989	1	SAT1
5.57266826399072e-05	-0.32026330479361	0.395	0.489	1	IRS2
5.74305135425676e-05	-0.275178235338335	0.512	0.597	1	PPP4R3A
5.77271513328355e-05	-0.20483076359609	0.635	0.723	1	TGFBR2
5.86340816962471e-05	-0.232873181702063	0.381	0.492	1	ARAP1
5.87591460162325e-05	-0.133533405632207	0.986	0.994	1	RPS6
5.8770363599932e-05	-0.635416378568546	0.161	0.23	1	PRDM1
5.89068186680961e-05	-0.349767249584868	0.295	0.378	1	RDX
5.98741711499152e-05	-0.18212611401159	0.78	0.866	1	CYTIP
6.16052944130345e-05	-0.264681644302968	0.902	0.913	1	CEBPB
6.17227513640353e-05	-0.492340938236357	0.145	0.212	1	RBKS
6.19538806501255e-05	-0.192872111331031	0.483	0.583	1	ATP1A1
6.2565074157904e-05	-0.501382748544948	0.28	0.365	1	CYP1B1
6.33539039463402e-05	-0.240365009396698	0.653	0.729	1	RCOR1
6.49155207793531e-05	0.271719683821	0.717	0.704	1	MTPN
6.50328168542003e-05	-0.204426066328138	0.386	0.489	1	MOB3A
6.6541041835942e-05	0.36962630018983	0.623	0.606	1	HLA-F
6.68426034315631e-05	-0.384524359323566	0.138	0.205	1	ZNF431
6.69068637111283e-05	0.921127845123622	0.159	0.103	1	SYNE2
6.74133309410106e-05	-0.347631705398495	0.231	0.309	1	PDXDC1
6.7955277938969e-05	-0.508691778436673	0.102	0.159	1	ZNRF1
6.9046422585466e-05	0.266271302458196	0.71	0.708	1	AP2S1
6.91821177531783e-05	-0.260554764439582	0.768	0.828	1	REL
6.97212265648384e-05	-0.289362848940298	0.494	0.573	1	TREM1
6.9834293975663e-05	-0.482862588957557	0.097	0.153	1	ERCC6
6.99141173429502e-05	-0.502745435319322	0.137	0.201	1	LEMD2
7.02813406850621e-05	-0.260110125049932	0.778	0.819	1	ZFAND6
7.069567800789e-05	-0.259771535151246	0.349	0.447	1	TP53BP2
7.1622133428131e-05	-0.461777115400596	0.199	0.271	1	DGKG
7.22240201800158e-05	0.649910181961906	0.269	0.208	1	GM2A
7.27869821367527e-05	-0.806513263826595	0.19	0.256	1	CRADD
7.35669978150059e-05	-0.369281944588637	0.335	0.42	1	S100Z
7.35883910067519e-05	-0.309148664929569	0.799	0.819	1	SLC2A3
7.38917513375286e-05	0.594328995537943	0.313	0.255	1	SECTM1
7.41073119482876e-05	0.826347712505688	0.171	0.114	1	SASH1
7.56027047864349e-05	-0.271414202342568	0.465	0.561	1	SLC25A37
7.56420356260578e-05	0.300381620290348	0.652	0.62	1	CARD16
7.58372377540973e-05	-0.649910113582848	0.059	0.103	1	LINC01637
7.64129808018814e-05	0.41568710700703	0.544	0.511	1	GBP2
7.77799747660884e-05	-0.230415703201957	0.399	0.496	1	MXI1
7.83969599483643e-05	-0.779940267423413	0.059	0.102	1	GP6
7.89214532017951e-05	-0.280543099100178	0.541	0.626	1	SUSD6
7.91890153352446e-05	-0.566749282315834	0.086	0.138	1	CYSLTR2
8.09098006425373e-05	-0.392714743627917	0.136	0.201	1	BEST1
8.1168751917133e-05	-0.238575521640731	0.739	0.802	1	EXOC4
8.15614802516487e-05	-0.383292136256761	0.331	0.422	1	SMS
8.24005255731734e-05	-0.283775661294246	0.628	0.716	1	GNA13
8.32782430377969e-05	-0.391579413078215	0.174	0.242	1	ABHD15-AS1
8.3519338907441e-05	-0.226042538679763	0.836	0.903	1	HNRNPC
8.4318617035929e-05	0.566821615013828	0.347	0.29	1	C1GALT1
8.70012888769078e-05	-0.262604446987092	0.289	0.378	1	AMFR
8.72287474527874e-05	0.699762759602472	0.275	0.213	1	BCL11A
8.79015784664036e-05	0.325883616481594	0.624	0.597	1	ADA2
8.83453639936326e-05	-0.639333801223535	0.072	0.119	1	C16orf74
8.89563608975331e-05	-0.169494956037587	0.473	0.581	1	P2RY8
8.9060142702505e-05	-0.281489883975103	0.611	0.694	1	ATP13A3
9.07164326072708e-05	0.371696570152977	0.586	0.551	1	FCGR2A
9.08835167960838e-05	-0.524667826127719	0.107	0.164	1	C5AR2
9.09101239362852e-05	-0.269570451007796	0.433	0.533	1	TAF15
9.09335989893225e-05	-0.198827885081256	0.666	0.76	1	PILRA
9.15971073846647e-05	-0.285294832638145	0.293	0.378	1	TAF1
9.18441439072244e-05	0.457602561759251	0.455	0.402	1	VRK2
9.36593232952579e-05	-0.419691638443669	0.285	0.366	1	CR1
9.38299441687365e-05	-0.251105988166354	0.18	0.255	1	TTC21B
9.51705684314511e-05	-0.332435446193446	0.295	0.381	1	GPR132
9.62699447145082e-05	-0.213879748514099	0.993	0.996	1	NAMPT
9.66687912931785e-05	-0.2184016003554	0.614	0.703	1	GOLGA4
9.80226026152682e-05	-0.19903696595217	0.175	0.247	1	PTGS2
0.000100999938327063	-0.52474372399776	0.195	0.262	1	PLD1
0.000101147447014922	-0.699245075472105	0.087	0.138	1	AC005480.1
0.000102405142832901	-0.276504454839008	0.372	0.462	1	USP10
0.000102652344402807	-0.182340343986585	0.809	0.866	1	SLCO3A1
0.000102853963842043	-0.236439280257668	0.793	0.851	1	HNRNPU
0.000103224846236706	-0.578292372488707	0.122	0.181	1	AL450992.3
0.000103534956872526	-0.463736103619777	0.186	0.252	1	LUCAT1
0.000103997244655835	-0.224384042320686	0.218	0.301	1	CCDC88B
0.000104997020711586	-0.282847339087387	0.549	0.639	1	CEP170
0.000105845215403754	-0.246402900365509	0.315	0.405	1	FAM168B
0.000109228778149238	0.270079148348676	0.584	0.531	1	UQCR10
0.000109648512652194	-0.641641551128444	0.07	0.117	1	AKR1B1
0.000113090200747591	0.317557864503403	0.586	0.563	1	WDR83OS
0.000113859981480639	-0.520557578468847	0.096	0.149	1	AP002381.2
0.000114052096833383	-0.437203367427871	0.093	0.146	1	AC100810.1
0.000115776692049951	-0.310592883054037	0.148	0.215	1	ARL3
0.000116155182567191	-0.384637994108691	0.114	0.174	1	MTHFD2L
0.000116263276560976	0.235489137236346	0.742	0.711	1	COX5B
0.00011653159562712	-0.38870039076318	0.187	0.26	1	HK2
0.000117219833003967	1.12674969045913	0.114	0.068	1	IFIT5
0.000117505543591134	-0.396304611959827	0.277	0.355	1	HIP1
0.000117554419511547	-0.350937708196921	0.123	0.184	1	MAPKAPK5
0.000117570354488879	-0.285703272835754	0.561	0.65	1	PLXNC1
0.000117804249924541	-0.221839011568947	0.807	0.87	1	CHST11
0.00011905701774961	-0.397363570639998	0.139	0.203	1	GRAMD4
0.000121507217497503	-0.113518529093271	0.896	0.939	1	RPS26
0.00012227985752963	-0.363082548803207	0.138	0.201	1	ZNF83
0.000125132171062792	0.169179888769768	0.919	0.93	1	CYBB
0.000128347674961706	0.570204272623109	0.426	0.383	1	NAPA
0.00012875864417766	-0.251770213311248	0.598	0.686	1	GATAD2B
0.000128760048606737	-0.254428447909612	0.23	0.31	1	ARID5A
0.00012889589282234	-0.360836486201735	0.396	0.492	1	CHKA
0.000129498502784781	-0.349012496509339	0.197	0.269	1	PTGER4
0.000130816906372772	1.12305366475696	0.101	0.056	1	TCN2
0.000131088510122902	-0.33433037979279	0.228	0.3	1	CYP27A1
0.000135027491655263	-0.31788156552173	0.628	0.704	1	PTK2B
0.000140205027117278	-0.363766676969872	0.094	0.148	1	PLPPR2
0.000140516501613983	-0.308324333474163	0.173	0.245	1	DEF8
0.000141344790686427	-0.497503846482386	0.123	0.181	1	TUBB6
0.000141756834343916	-0.269898519198366	0.352	0.447	1	ZDHHC7
0.000143246031832284	-0.309767804158419	0.309	0.393	1	LPCAT1
0.000143392838603437	0.641338524274502	0.211	0.151	1	MRPS18C
0.000145923458424765	-0.268188179556513	0.421	0.503	1	ERGIC1
0.000147167264315331	-0.13376733487469	0.852	0.903	1	ASAH1
0.000147475393393534	-0.227270416503899	0.622	0.706	1	CPQ
0.000150097860920365	-0.413870012399688	0.191	0.258	1	SGMS2
0.000150111509932162	0.875470980936592	0.122	0.074	1	FMNL2
0.00015125545426809	-0.449031616556758	0.143	0.202	1	CCNG2
0.000151884213426344	0.67141599619358	0.152	0.1	1	RHOH
0.000152730356884561	0.235761854353975	0.684	0.642	1	NDUFA4
0.000153039503540493	-0.571778352128682	0.079	0.127	1	KBTBD11
0.000155003675202753	-0.312926672920138	0.189	0.261	1	LDLR
0.000158414142154133	-0.450541729675111	0.184	0.253	1	DOT1L
0.000158871123578132	0.836881128842434	0.221	0.166	1	LAIR1
0.000159055344388933	-0.162364991414516	0.627	0.719	1	SNX29
0.000161667892524986	0.461826075656609	0.386	0.322	1	DYSF
0.00016345151291936	0.321499630609174	0.531	0.492	1	TRAPPC1
0.00016347943281185	0.476179274614887	0.412	0.364	1	DDX24
0.000163976110018159	-0.27856259790696	0.5	0.591	1	TRIO
0.000164867584263231	-0.336393552491017	0.219	0.294	1	MYO15B
0.000165910594909754	-0.455881932518301	0.124	0.182	1	DCAF16
0.00016595728076667	-0.283224387001759	0.438	0.529	1	ZNF609
0.000167234287992228	-0.76276723585466	0.066	0.11	1	ACSM3
0.000168263373393904	-0.240982255213107	0.229	0.306	1	REV1
0.000168379183168501	-0.206532489413583	0.393	0.492	1	DNM2
0.000169575935206209	-0.291705219480119	0.171	0.238	1	TMEM91
0.000169950199148933	0.304893766354169	0.507	0.453	1	TCF7L2
0.000171830523108397	-0.343104729596117	0.239	0.317	1	WBP1L
0.000171930119206272	1.03294987327027	0.112	0.066	1	AC009950.1
0.000172118199923024	0.409949327015215	0.502	0.473	1	C4orf3
0.00017227534078766	-0.404014785164713	0.215	0.287	1	ARHGAP12
0.00017270270216152	-0.159633174604122	0.92	0.95	1	FOXP1
0.000173164943230861	-0.357890949212068	0.171	0.236	1	PLXND1
0.000173234662276311	0.584063330312793	0.219	0.159	1	MVB12B
0.000173957251623873	0.321126915662206	0.61	0.586	1	GSTK1
0.00017435746669868	-0.219628745997894	0.556	0.655	1	THEMIS2
0.000174794293937074	-0.31401780231004	0.385	0.478	1	RAB12
0.000175013456404936	0.706247084229296	0.171	0.115	1	TRIM5
0.000177319847827242	-0.209607264055192	0.359	0.455	1	SEMA4D
0.000177933148495404	-0.502355609504777	0.113	0.169	1	DRAIC
0.000178133261127623	0.322028724303221	0.447	0.395	1	LDHA
0.000182775867265027	-0.526224122575775	0.085	0.136	1	SLC19A1
0.000183878606590705	0.339682133820423	0.645	0.63	1	SNX2
0.000185519485939365	-0.57970806599365	0.069	0.113	1	INPP1
0.00018777084248695	-0.577778362373109	0.069	0.114	1	AC012368.1
0.000188544431718846	-0.27098570430632	0.344	0.435	1	SNHG25
0.000188946728434878	-0.341284913908928	0.074	0.122	1	SNRNP48
0.000191343350426179	-0.324215665512158	0.508	0.587	1	USP12
0.000192017682954327	-0.280873156796179	0.671	0.748	1	VAPA
0.000192818596034229	-0.482982917769242	0.118	0.173	1	FOCAD
0.000193821652758999	-0.281752353638456	0.348	0.435	1	MAP2K3
0.000194748663597238	-0.204925669752941	0.694	0.752	1	NCOR1
0.000195126138056151	-0.233665352175115	0.24	0.324	1	PLK3
0.000196108337758144	-0.381780826356625	0.112	0.168	1	SLC25A29
0.000197107398569605	-0.339841720324215	0.204	0.279	1	ABCD3
0.0001978227062656	-0.29891914208434	0.474	0.552	1	FBXL20
0.000199535823781741	-0.158421142547702	0.538	0.627	1	IVNS1ABP
0.000199775886154782	-0.173590200706663	0.885	0.908	1	CLEC7A
0.000200073020333483	-0.206237807445856	0.476	0.565	1	REV3L
0.00020112977611982	-0.176052246860384	0.891	0.937	1	AGTPBP1
0.00020296789664671	-0.457274858579579	0.091	0.142	1	PLB1
0.000203354527420795	0.395942519570442	0.469	0.422	1	ATP5F1B
0.000205282723727493	-0.287871904646248	0.419	0.512	1	TPP2
0.000209383897369573	-0.34153635183193	0.11	0.166	1	ZCWPW1
0.000209593782535893	0.373657040654427	0.463	0.418	1	LEPROTL1
0.000209622242258664	-0.314960664600907	0.214	0.285	1	IKBKB
0.000210299706936095	-0.340581709949984	0.226	0.297	1	AC011933.4
0.000211142857442629	-0.378079775449177	0.415	0.509	1	ZFX
0.000213117287372174	-0.577123893948658	0.114	0.167	1	CPM
0.000216449604646971	0.200382548647416	0.872	0.868	1	SAMHD1
0.000217064281596894	-0.372881241254577	0.246	0.322	1	GABPB1-IT1
0.000217751116800826	-0.19272041423155	0.695	0.764	1	B4GALT1
0.000222289765940742	-0.240738674509673	0.493	0.576	1	SNRK
0.000223287167481785	-0.246380888150864	0.166	0.233	1	IER5L
0.000223559220808404	-0.252450537906493	0.278	0.36	1	CARD8
0.000227498539898702	-0.257687608469329	0.605	0.685	1	YPEL5
0.000227772125940873	-0.368658919323959	0.139	0.201	1	CASP9
0.000231905834796439	0.505676151625871	0.406	0.364	1	PSMD7
0.000232086865473114	-0.305700646531848	0.361	0.445	1	HOOK2
0.000232242999817167	-0.261577292406218	0.607	0.674	1	ARL8B
0.000233576519650577	-0.219101738748307	0.368	0.468	1	SIRPA
0.000233986751743574	-0.365634820230366	0.186	0.256	1	MGAT4A
0.000237365041399043	0.190044220035771	0.824	0.817	1	CCNI
0.000238141620311087	-0.257817367345628	0.326	0.413	1	GARS-DT
0.000238664462076048	-0.222639788952087	0.386	0.479	1	ST13
0.000241552633291195	-0.338406207870077	0.411	0.503	1	MAP4K3
0.000246289620215646	0.718130287483751	0.24	0.186	1	LMNB1
0.00024682610695819	-0.252434030532245	0.412	0.507	1	SLC25A13
0.000247710337887289	-0.183084401477773	0.7	0.794	1	PPP3R1
0.000248024437829929	-0.462845792341322	0.091	0.141	1	CCDC134
0.000249031610168163	-0.381672494252959	0.094	0.146	1	ARHGAP26-AS1
0.000254688411196659	0.498626843915691	0.396	0.354	1	UNC93B1
0.000255226122205237	0.284442187377844	0.673	0.657	1	PGK1
0.000255234514856361	0.267673519281877	0.705	0.689	1	CAP1
0.000257369929873839	-0.231388662887211	0.549	0.656	1	MRTFA
0.000258951605893103	-0.236815635276253	0.423	0.509	1	ZMIZ1
0.00026147462208003	-0.40761933335029	0.284	0.356	1	ICAM1
0.000261946332262862	-0.430058903111228	0.153	0.215	1	KCNK6
0.000264309339430533	-0.264409844791758	0.233	0.312	1	POM121
0.000265815866369215	-0.43098070388355	0.141	0.201	1	AF117829.1
0.000266210962860411	1.26602368031334	0.142	0.093	1	PROK2
0.000266623746292297	0.36553542413612	0.446	0.396	1	LAMTOR5
0.000270258045531338	-0.366896561103275	0.229	0.297	1	TFDP1
0.000273928436369087	-0.208432107340124	0.787	0.844	1	TANK
0.000274456265250689	-0.563933769428142	0.09	0.138	1	COQ7
0.000277087078897771	-0.339827463099621	0.067	0.112	1	U2AF1
0.000277151619850405	-0.219382841374654	0.345	0.43	1	DDIT4
0.000278951639152298	-0.180150960672839	0.396	0.488	1	CHP1
0.000281015524654415	-0.4144671493806	0.123	0.179	1	CRY2
0.000284817470648177	-0.372951904720869	0.3	0.366	1	ZNF331
0.000285675410722394	-0.305022580670126	0.534	0.606	1	HERPUD1
0.000286474877770839	-0.454368454970173	0.09	0.139	1	ZNF141
0.000289849235189626	-0.295496755780513	0.181	0.248	1	RASSF1
0.000295674659308355	-0.353112924401057	0.267	0.339	1	SNHG15
0.000298470365931753	-0.388638160874322	0.13	0.187	1	AC008937.2
0.000299000905936339	-0.236360955298571	0.274	0.355	1	MRPL33
0.000299574036136758	0.818087806800431	0.182	0.129	1	ASTL
0.00030245432438175	-0.572303349348478	0.08	0.125	1	GALNT6
0.000306980768991945	-0.378834623887144	0.178	0.243	1	ZBTB21
0.000307299865838588	-0.359149416900024	0.144	0.205	1	TMEM50B
0.00030776873356894	0.817616348282473	0.163	0.112	1	HEG1
0.000310004076332441	-0.200190197167485	0.566	0.661	1	TBL1XR1
0.000310315098543305	0.457442358778045	0.36	0.302	1	PDCD10
0.000310436938938063	-0.241307460614001	0.312	0.404	1	ZNF394
0.000311200235491316	-0.260540138896611	0.607	0.675	1	TRAF3
0.000311421644114255	-0.569959290489856	0.104	0.154	1	MCF2L2
0.000311628434931212	-0.124771230296963	0.981	0.991	1	VIM
0.000312374422232245	-0.322185846348147	0.261	0.332	1	CLEC16A
0.000313837277277917	0.810692802984223	0.148	0.099	1	FAM8A1
0.000320026920674376	0.297996459002451	0.648	0.63	1	PRR13
0.000328406495668279	-0.316841005645127	0.511	0.598	1	IRF2BP2
0.000329690004011124	-0.447455745436904	0.158	0.217	1	ZNF433-AS1
0.000335523049544333	-0.373384181708405	0.109	0.163	1	ZNF333
0.000339827611189167	-0.306329461312195	0.32	0.398	1	IGF2BP2
0.000341065439863219	-0.214557743220116	0.386	0.474	1	IDS
0.000343565477587434	-0.192686098671345	0.441	0.535	1	SEC63
0.000343964188814181	-0.348244506342822	0.119	0.174	1	STRN4
0.000344629594623389	-0.307172018436357	0.23	0.305	1	EAF1
0.000344955330716214	-0.300026266121911	0.236	0.309	1	AL512603.2
0.000346813031766309	-0.288965030514787	0.305	0.389	1	PSMA3-AS1
0.000349142244834078	-0.376513787240847	0.377	0.453	1	WWOX
0.000350941289184163	-0.472832471428515	0.145	0.203	1	TANC2
0.000351041495024434	-0.247416157751703	0.52	0.593	1	SMURF1
0.000353511955256979	-0.385953972640316	0.099	0.151	1	SOCS6
0.000353641989647999	0.4982909823991	0.422	0.38	1	TUBA1B
0.000356112102662219	-0.306542810374824	0.747	0.816	1	PLAUR
0.000364248166170815	-0.406449683281929	0.158	0.217	1	TBC1D7
0.000371080841603416	0.475205208730251	0.374	0.322	1	ETFB
0.000372576414555018	0.545977622001561	0.365	0.32	1	LILRB1
0.000372835846462645	-0.233632585018096	0.24	0.314	1	PPCDC
0.000373322824667193	0.426259459086057	0.409	0.363	1	GNG10
0.000373778883116735	0.720073882175297	0.204	0.151	1	SELENOI
0.000374768181871379	-0.284634828219465	0.161	0.226	1	R3HDM4
0.000376039774668648	-0.218710303948397	0.649	0.73	1	UBE2E1
0.0003768767609149	1.01410741455396	0.226	0.169	1	BACH2
0.000379435535658036	-0.34433736554853	0.164	0.228	1	CCDC84
0.000380089698193699	0.110480910608499	0.987	0.99	1	S100A4
0.000380248085674568	-0.26057566881313	0.323	0.408	1	SNHG8
0.00038064685308069	-0.351705116785185	0.343	0.414	1	CDK14
0.00038137808080982	-0.579893660535717	0.071	0.114	1	OTUD6B-AS1
0.000381454362089671	-0.27458378478509	0.306	0.384	1	MAP2K5
0.000384379980802857	-0.325525783374355	0.185	0.253	1	VIM-AS1
0.000387818301659195	-0.380655607819056	0.201	0.269	1	GPAT4
0.000388335460226653	-0.428874004568113	0.097	0.147	1	Z93930.2
0.00039583490256479	-0.407736345798213	0.132	0.191	1	TBC1D9B
0.00039928026792551	-1.18984739942403	0.328	0.388	1	IL1B
0.000400411694938256	-0.372300246625141	0.138	0.197	1	CNOT9
0.000401714698914168	-0.185270992066012	0.765	0.836	1	FNBP1
0.000409840352536465	-0.180070144057448	0.373	0.467	1	PLEKHM2
0.000411081437680084	-0.621394524037988	0.083	0.128	1	ODF2
0.000414908315034061	-0.174440212718095	0.495	0.591	1	ANXA11
0.000416255671435043	0.266828808200933	0.675	0.671	1	IGSF6
0.000419642125036234	0.12953049514751	0.952	0.949	1	GABARAP
0.00042248911725162	0.447668042346254	0.378	0.325	1	NLRC5
0.000429206700405321	-0.308376770833601	0.28	0.359	1	MBTPS1
0.000429677900820629	-0.228600269076031	0.359	0.443	1	CDKN1B
0.000435544602254255	-0.25477458595745	0.34	0.42	1	XPO4
0.000440952149212459	-0.414633179656295	0.102	0.152	1	INSYN2B
0.000441892688025854	-0.17020283040095	0.452	0.548	1	SENP5
0.00044795492513452	-0.290150620679408	0.17	0.235	1	ARRDC2
0.000448691000713337	-0.389825600306417	0.284	0.355	1	DLEU1
0.000451580077421353	-0.196989888531637	0.543	0.626	1	NUP98
0.000452740588746214	-0.389918243411577	0.324	0.4	1	MAPRE2
0.000457096888775838	0.342712149470628	0.601	0.588	1	GLUL
0.00045814649115033	-0.212225956491413	0.164	0.232	1	SNHG9
0.000460388887761438	0.636599603291406	0.154	0.104	1	JUP
0.000464301895230615	-0.319343250302401	0.131	0.188	1	LINC01220
0.000473582744068256	-0.383988186908538	0.063	0.103	1	TMEM44-AS1
0.000475111405847099	-0.590128104281662	0.073	0.115	1	UVSSA
0.000475711337714414	0.95476069376521	0.111	0.068	1	CD79B
0.000476552731364928	0.533704667536756	0.305	0.248	1	ANKFY1
0.000480518605651072	0.369024575773564	0.518	0.477	1	CAPG
0.000480684364044147	0.209537053692241	0.797	0.769	1	HLA-DPA1
0.000483833802347792	-0.373944750853388	0.098	0.148	1	TBC1D10B
0.000483986351330398	-0.382416735354216	0.166	0.226	1	TMEM107
0.000484269610949478	-0.192371396102707	0.589	0.683	1	ESYT2
0.000484299024665942	-0.292061840996842	0.264	0.335	1	IL1RAP
0.000488977458873538	-0.517437109214893	0.068	0.109	1	YOD1
0.000494694343578362	-0.218092147478735	0.649	0.718	1	EPC1
0.00049886482647465	-0.410817824482154	0.23	0.297	1	DDX42
0.000499949466839051	-0.367450168813838	0.17	0.23	1	AC006001.2
0.000515210042089716	-0.38879516249673	0.079	0.124	1	ERF
0.000533058724994432	-0.281070138786884	0.335	0.413	1	NONO
0.000534727363343344	-0.243476854008146	0.206	0.279	1	MAZ
0.00054864368171887	-0.708358855929558	0.091	0.136	1	SNED1
0.000549252062108078	-0.312796782457526	0.113	0.166	1	UBE2O
0.00055311388405109	0.527908832066095	0.253	0.199	1	FIBP
0.000559306340143871	-0.103004311007147	0.988	0.985	1	RPL37
0.000561888996928535	-0.342352687177656	0.128	0.183	1	SCAMP4
0.000564130697044776	-0.255277998679508	0.296	0.375	1	CTNND1
0.00056429536787815	-0.316109139286032	0.148	0.208	1	ACSS2
0.000564484321430133	-0.379593593828522	0.09	0.137	1	HDDC2
0.000568938319376893	-0.24355994031757	0.291	0.371	1	RNF11
0.000569100487007028	-0.280033436715716	0.159	0.22	1	TGIF2
0.000571114611507581	-0.358203560922	0.097	0.146	1	CENPB
0.000573134023590796	0.257914110608074	0.848	0.856	1	AC020656.1
0.000574602071635469	-0.592635280784928	0.392	0.462	1	AQP9
0.000578193468143294	-0.361389677292714	0.096	0.144	1	AC009313.1
0.000579239354490983	-0.322121744639064	0.203	0.271	1	B3GNTL1
0.000582937518026877	-0.369024179223433	0.156	0.215	1	TTLL3
0.000591507236106858	-0.312917004623118	0.12	0.173	1	AL158152.1
0.000595584678919961	-0.439071384720596	0.085	0.129	1	TSNARE1
0.000597273433818252	-0.243521162385378	0.227	0.297	1	TMEM127
0.000597901966355218	-0.402782035682758	0.064	0.103	1	VNN1
0.000600364178297994	-0.297811356364106	0.441	0.517	1	SYAP1
0.00060235337223804	-0.280567076232481	0.175	0.238	1	NOTCH1
0.000602907151489025	-0.210297409003179	0.241	0.314	1	NLRP12
0.000605373858523965	-0.190076692819835	0.551	0.637	1	LMBRD1
0.000607652582133081	-0.170720621437352	0.689	0.762	1	TRPS1
0.00060883115346435	-0.339599240529934	0.215	0.285	1	BCAS2
0.000611523584082701	0.143610628586118	0.879	0.896	1	RHOA
0.000611703054407006	-0.38101189702202	0.185	0.248	1	AUH
0.000612824133449812	-0.121396534583151	0.402	0.488	1	PDE3B
0.000613072181421211	-0.456229840651565	0.098	0.146	1	PTGIR
0.000614639903226551	-0.309412229664755	0.116	0.168	1	ERCC8
0.000619872628059926	0.574369171087134	0.219	0.167	1	NDUFA9
0.00062126702778424	-0.371126070383124	0.185	0.246	1	RPGR
0.000626645011954202	-0.372076679420982	0.157	0.215	1	AP002336.2
0.000631986110710479	-0.359186833182965	0.107	0.157	1	LYRM1
0.000633157229888005	-0.203648024841772	0.312	0.391	1	SNX30
0.000635667038453352	0.831370221229252	0.193	0.143	1	PPP1R16B
0.000636825650374351	-0.137245072706049	0.671	0.748	1	PECAM1
0.000638444733299205	-0.714435480319898	0.078	0.119	1	MAP2K6
0.000643602565517112	-0.463553975461723	0.099	0.147	1	NEPRO
0.000648916578994201	-0.392974410823293	0.152	0.208	1	SEH1L
0.000651531556616799	-0.129672338598344	0.207	0.281	1	PRKCSH
0.000658638847231318	-0.118203601877859	0.738	0.809	1	RAB11FIP1
0.000658976642646784	0.703154222027284	0.211	0.158	1	SKAP1
0.000670765056545041	-0.378490206227934	0.11	0.159	1	DUSP10
0.000672082009612343	-0.685951942832489	0.673	0.713	1	NFKB1
0.000672194799330437	-0.403439627989834	0.137	0.192	1	CLN8
0.000685115151153914	-0.252313916589454	0.351	0.424	1	E2F3
0.000685342831430907	-0.314869994735352	0.275	0.35	1	TTC19
0.000687144524802404	-0.402535461146615	0.151	0.21	1	CASP3
0.000694848616527221	-0.349897204510534	0.278	0.343	1	SETD3
0.000701306893973861	-0.229740705504807	0.409	0.494	1	RCOR3
0.000701723528973933	-0.320963343015761	0.2	0.267	1	HEATR3
0.000702978638676496	-0.187881939274867	0.709	0.789	1	RUNX1
0.000704794035179924	-0.475286613096813	0.075	0.117	1	UBR5-AS1
0.000709903066006491	-0.226768583170543	0.641	0.726	1	TNFAIP2
0.000710346278531977	-0.353898271409196	0.227	0.292	1	ATRN
0.000713531884335245	-0.312909390201441	0.211	0.28	1	PHF12
0.000722199176477433	-0.286697879475142	0.437	0.511	1	BASP1
0.000724361522015781	-0.197541665028901	0.199	0.27	1	TBC1D2B
0.000724761193236821	-0.151807086122933	0.718	0.779	1	S100A12
0.000731203204671827	-0.251430126622438	0.331	0.413	1	RYK
0.000738339053634008	-0.446596956579145	0.106	0.154	1	AC005920.2
0.000750018163498374	0.814513555486938	0.189	0.141	1	HPSE
0.000755060576796075	-0.193606008703606	0.194	0.262	1	SUMF2
0.000759704629280264	0.516294846541778	0.361	0.324	1	SNF8
0.000770609806800958	-0.190080216300191	0.59	0.684	1	SENP6
0.000771697286648284	-0.461327434371203	0.834	0.883	1	NFKBIA
0.000771896785294223	-0.20987884652572	0.228	0.299	1	SLC2A9
0.000775697840122196	-0.286715046090488	0.21	0.276	1	ANKRD28
0.000776597225186344	0.379889039794371	0.46	0.423	1	NDUFB7
0.000794846768768746	-0.165090968039045	0.17	0.236	1	TMEM256
0.00079568089314102	-0.117594305234701	0.374	0.463	1	SREBF2
0.000800234601435345	-0.205005728729192	0.801	0.847	1	RBM47
0.000800719394167543	-0.350794637449205	0.11	0.161	1	GCHFR
0.000803607407700867	-0.289652920308698	0.131	0.186	1	ARMH1
0.000806635503324902	-0.208300208375885	0.341	0.415	1	CREM
0.000812835197330565	-0.181171810886061	0.366	0.453	1	TRIM8
0.0008210611785075	-0.33500613918876	0.383	0.453	1	CHMP1B
0.00082162729648271	-0.127795528206189	0.52	0.616	1	YBX3
0.000827981306364365	-0.226257498853528	0.391	0.472	1	TNRC18
0.000834549017997558	-0.453887251468748	0.097	0.143	1	ABHD6
0.000834903672746566	-0.14895199165315	0.529	0.61	1	ST3GAL1
0.000835025982382854	0.449163131319182	0.303	0.252	1	GSPT1
0.000837986952269741	-0.318008610876267	0.576	0.642	1	MAP3K8
0.000838870758906562	-0.370072704875761	0.101	0.149	1	TMEM184B
0.000841660585587457	-0.35327938357779	0.105	0.153	1	ZFAT
0.000843147396979552	-0.307977356797714	0.175	0.236	1	LINC-PINT
0.000846488226802053	-0.245278495392182	0.216	0.286	1	TCF20
0.000850209023718549	-0.344894204204399	0.316	0.383	1	ZNF33A
0.000850462563849328	1.07787463381422	0.106	0.068	1	CHST12
0.000851795426780147	-0.548229974412666	0.068	0.107	1	ICOSLG
0.000871674991134671	-0.20974570601278	0.469	0.562	1	DCTN4
0.0008761147254736	0.491742950683841	0.143	0.095	1	PCED1B
0.00087869367673789	-0.204451798380279	0.154	0.216	1	ALDH3B1
0.00088721516000576	-0.268299533352302	0.223	0.291	1	ZNF217
0.000887307502304342	-0.328154860434968	0.171	0.227	1	SMARCD3
0.000896374423390632	-0.401009301374841	0.121	0.172	1	IQCN
0.000896915644008017	-0.188582682792292	0.307	0.384	1	RIPK1
0.000903128907962033	-0.162120671361045	0.791	0.861	1	ATG7
0.000905138728784519	-0.24681154797424	0.295	0.368	1	GON4L
0.000908461632479256	-0.390963627760509	0.143	0.196	1	VPS45
0.000909063697941047	0.776226910511576	0.229	0.183	1	C3AR1
0.000915705582811887	-0.300684435337198	0.33	0.4	1	THADA
0.000928805678905486	-0.249146092278925	0.247	0.319	1	ABHD12
0.000930677827408574	-0.87703379103889	0.073	0.112	1	SERPINB2
0.000934139439459234	-0.206133576320538	0.534	0.614	1	PSME4
0.000939901574967388	-0.217429762073331	0.353	0.438	1	ACTN4
0.000946316756002672	0.266084553405924	0.652	0.662	1	GSTO1
0.000949505743132111	0.29713400311751	0.562	0.548	1	TMEM59
0.000952875833560345	-0.238302641587194	0.19	0.251	1	SUGP2
0.00095390364333688	-0.342669293121109	0.116	0.167	1	TSPAN4
0.000959284046351556	-0.607223322855112	0.085	0.127	1	ALOX12-AS1
0.000963952635006416	-0.273520621216928	0.183	0.246	1	MAML1
0.000964912444933859	-0.420452359571674	0.079	0.12	1	TRAF7
0.000982720211784684	0.616810212657356	0.293	0.248	1	GIMAP1
0.000984651505302642	0.262051998415185	0.587	0.561	1	NDUFA11
0.000988436994116582	-0.469301036214989	0.077	0.118	1	TVP23C
0.0009915377434786	0.485960009282544	0.419	0.384	1	ICAM3
0.000994953962127404	0.287887790046559	0.741	0.724	1	CTSD
0.00100514737253983	-0.310880900568008	0.17	0.228	1	UXS1
0.00100683875400041	-0.413700205157297	0.142	0.196	1	TSHZ1
0.00100723849847148	-0.278099526478389	0.752	0.802	1	NFKBIZ
0.00100893826095182	-0.51261918950977	0.156	0.208	1	AC011472.2
0.00100964588571016	-0.175604300642119	0.12	0.173	1	ZCWPW2
0.0010158877181774	-0.234464242424434	0.427	0.518	1	RASSF5
0.00101768978653958	-0.422697717942944	0.214	0.272	1	ZNF804A
0.0010261767501301	-0.210197429977853	0.74	0.785	1	ARL15
0.0010283598994246	-0.316648193802438	0.137	0.192	1	MAN2C1
0.00102901544735786	0.76903123112701	0.127	0.084	1	BISPR
0.00103111444062391	-0.25487353400665	0.348	0.417	1	KAT6B
0.001033192590018	-0.245814231712148	0.174	0.236	1	TDG
0.0010360804325239	0.406087184690993	0.419	0.383	1	NDUFS7
0.00105128917276381	0.356930803184971	0.547	0.519	1	UBXN1
0.0010550455725096	-0.301006628890641	0.18	0.24	1	AC084871.1
0.00105662882582119	-0.490435450877063	0.086	0.128	1	SRSF8
0.00107053408611142	-0.223123262645376	0.603	0.676	1	RASGEF1B
0.00107071044584599	-0.398263642631909	0.095	0.139	1	ALDH3A2
0.00107381330991329	-0.39176994322594	0.195	0.253	1	PIAS2
0.00108423197260329	0.558856358792398	0.187	0.137	1	PARP11
0.0010870894351623	-0.39869595494901	0.077	0.119	1	IQCG
0.00110031220364754	-0.258939676689617	0.269	0.341	1	SULT1A1
0.00110201078401419	0.104743247852992	0.986	0.986	1	RPL18
0.00111043920400762	-0.448011782335417	0.089	0.133	1	AC087286.2
0.00111233732633835	-0.396208019669531	0.111	0.158	1	ALMS1
0.00111599000524348	0.446044781911367	0.313	0.26	1	EVL
0.00111809560616272	0.292518780185547	0.598	0.583	1	PSMB1
0.0011210989615222	-0.291609204510571	0.247	0.317	1	EDEM3
0.00112357678559742	-0.471716766846761	0.093	0.137	1	ZBTB40
0.00112466365970209	-0.20279071532941	0.498	0.575	1	KLHL2
0.00112485206235682	-0.156026421025445	0.671	0.75	1	BRAF
0.00113572420791424	-0.535733848649335	0.107	0.152	1	WDR59
0.00114507424186595	0.26921709834961	0.637	0.614	1	COX6A1
0.0011573524451448	-0.466217026604464	0.078	0.119	1	SLC19A2
0.00115899003345295	-0.141360613230229	0.13	0.187	1	VSTM1
0.00116326504208516	-0.48387755261493	0.085	0.127	1	TBC1D4
0.00116489423269555	-0.291874151814705	0.233	0.305	1	SNHG7
0.00116635710920265	-0.20894630285007	0.845	0.876	1	SSH2
0.00116821989483028	-0.259897672458806	0.209	0.276	1	CPSF7
0.0011800299799355	-0.186572652085377	0.561	0.659	1	BRD4
0.00118083086070437	-0.236134837438299	0.232	0.304	1	VPS51
0.00121236657126909	-0.360478996392728	0.154	0.208	1	GPATCH2
0.0012204839426681	-0.487434895945363	0.095	0.138	1	BRI3BP
0.00122774753456775	0.293934607796377	0.409	0.353	1	XPO1
0.00124613373179839	0.370907981047715	0.494	0.455	1	ARAP2
0.00124785271524547	-0.230945102057002	0.261	0.334	1	IL4R
0.00124793936083992	-0.238590703587976	0.324	0.395	1	ARHGAP21
0.00124806178851604	0.599643759508267	0.277	0.23	1	RRAS
0.00125270609540002	-0.212574868641349	0.346	0.422	1	SMAD4
0.00125670755917651	-0.206965789640046	0.305	0.381	1	ENTPD1-AS1
0.00126202482246396	-0.406934866901261	0.126	0.176	1	MPPE1
0.00126575120722998	-0.30459654639277	0.121	0.172	1	AC131568.1
0.00126703075585371	-0.202195233171785	0.267	0.341	1	TAPT1
0.00128049466274801	-0.209211930714496	0.327	0.41	1	ATL2
0.00128222696831119	0.186181577870776	0.86	0.867	1	AP1S2
0.00129982163614815	0.420335543477559	0.384	0.348	1	RGS19
0.00130554451638972	-0.485932193757488	0.081	0.122	1	SLC4A8
0.00131668995060901	-0.45950709230247	0.097	0.142	1	POLG2
0.0013204375602	0.560830516060203	0.123	0.08	1	GIMAP8
0.00132580502309874	0.278092074695051	0.586	0.56	1	H2AFZ
0.00132585922580281	-0.158651402829301	0.506	0.597	1	HBP1
0.00132800360955325	-0.138597735756396	0.74	0.812	1	SRPK2
0.00132939107894205	0.411786751660067	0.365	0.316	1	ALPK1
0.00132995296810861	-0.140599437266357	0.784	0.849	1	CAPZA1
0.00133095194750725	-0.294780304025476	0.222	0.287	1	ARL5B
0.00133337473595781	-0.153447578416978	0.366	0.457	1	HNRNPL
0.00134322442588935	-0.30501887616868	0.22	0.287	1	GAB3
0.00134873343299884	-0.401252692400473	0.097	0.141	1	WDR25
0.00134899272379293	-0.229059790753964	0.336	0.412	1	RELL1
0.00135008713325356	-0.455679635613786	0.122	0.171	1	PARP6
0.00135409785527023	-0.163314532170158	0.587	0.67	1	AGO4
0.00135693577548702	-0.174803980650531	0.633	0.735	1	LUC7L2
0.00136544019251012	-0.197517990345589	0.322	0.407	1	BIRC2
0.00136640439890693	-0.37992079098478	0.149	0.201	1	ITGB2-AS1
0.00137222691916805	-0.341481387898806	0.069	0.108	1	CTC1
0.00137355194498606	-0.235952010894989	0.192	0.252	1	NQO2
0.00138220938484948	-0.215449895503968	0.302	0.378	1	P2RX4
0.00139504164341082	-0.695148233780096	0.439	0.496	1	TNFAIP3
0.00139589531255137	0.805919572656225	0.154	0.11	1	CD3D
0.00140337470960165	-0.125614224975733	0.966	0.981	1	RPL3
0.00140554578671376	-0.203060540544713	0.256	0.326	1	BHLHE40
0.0014083392689918	-0.131127068894925	0.628	0.718	1	ATP11A
0.00140884887033645	-0.270136677989292	0.206	0.271	1	CHD3
0.00141446436594378	-0.256889618064713	0.231	0.3	1	NAA25
0.00141490120841046	0.264479121551834	0.623	0.616	1	COPE
0.00141758939652281	-0.387600164573964	0.61	0.666	1	PELI1
0.00142095171123948	-0.35587506780808	0.16	0.213	1	KATNBL1
0.00142163841348055	0.494925116128796	0.281	0.231	1	LYSMD2
0.00142332299083713	-0.205294464390352	0.864	0.91	1	FNDC3B
0.00142673199029032	0.511719797964918	0.254	0.206	1	NOSIP
0.0014448248097428	-0.191126837438941	0.521	0.606	1	NUFIP2
0.00144838545981311	-0.415442169873136	0.071	0.109	1	RBM19
0.0014489663991502	-0.178039169985478	0.271	0.34	1	DIDO1
0.00145065392458947	-0.517240041816807	0.086	0.128	1	AC053513.1
0.00145795834067068	0.275400025693575	0.679	0.685	1	GPSM3
0.00146402991997253	0.526271830676256	0.214	0.163	1	LPAR1
0.00146700160614136	-0.328560999624608	0.613	0.669	1	HLA-DQB1
0.00147516607833322	-0.267519664678024	0.085	0.128	1	ZNF43
0.00147851366513324	-0.311281409280035	0.307	0.374	1	ZMYM6
0.00148824038480662	-0.210292128164689	0.241	0.314	1	APH1B
0.00149355154185731	-0.390145899911197	0.097	0.141	1	CCDC170
0.0014993324564637	-0.22986207233651	0.322	0.394	1	ANKS1A
0.00150456736704347	-0.179730813174209	0.421	0.507	1	PPP4R2
0.00150542391953682	-0.31333687726809	0.091	0.134	1	NEU3
0.00151255907010381	0.263904378531949	0.516	0.489	1	UBE2L3
0.00152381064823656	0.192937007680329	0.814	0.842	1	ANXA2
0.0015302980989967	0.200302573645914	0.77	0.801	1	PCBP1
0.00153903366669134	0.329300651022289	0.43	0.385	1	SRP9
0.00153972994711503	-0.235851244649708	0.303	0.374	1	ECE1
0.00154711433117173	-0.244733936946251	0.499	0.573	1	HPCAL1
0.00155737480087342	-0.353223140168248	0.133	0.186	1	DPM3
0.00155869961443814	-0.270444430424154	0.186	0.245	1	EMSY
0.00155903238194262	-0.575705870966706	0.087	0.128	1	AC018362.1
0.00155966096837481	0.956183002627228	0.166	0.124	1	CX3CR1
0.00156009561535648	-0.36336613422513	0.155	0.208	1	PHF8
0.00156177053833017	-0.22142131303212	0.306	0.376	1	SERTAD2
0.00157165236469636	-0.327437785074705	0.171	0.228	1	NBPF19
0.00157209366171182	-0.486153660062982	0.074	0.113	1	IRGQ
0.00158646216593968	-0.339497678219689	0.139	0.189	1	LIPN
0.00160664712730427	0.684356631940966	0.211	0.167	1	TAP2
0.00162441226749571	-0.270708800143653	0.373	0.447	1	MTCH1
0.00163824706250486	-0.202836462385639	0.579	0.659	1	TACC1
0.00165157280426952	-0.216651091439843	0.196	0.258	1	CXCL16
0.00165569485653279	-0.286886185606955	0.165	0.223	1	MROH1
0.00166424450930089	-0.236736849587268	0.113	0.162	1	CDK9
0.00166670026762765	-0.511978098647214	0.082	0.122	1	GDI1
0.00167050856904473	-0.314765076352621	0.125	0.174	1	MFN2
0.00167339094104656	-0.205559046778565	0.294	0.366	1	ZXDC
0.00167816210705329	-0.250745607407657	0.194	0.256	1	FBXW2
0.00168047731616674	0.606068618803889	0.182	0.136	1	BTN3A1
0.00168264672989705	0.594961050374057	0.182	0.136	1	SLC25A11
0.00169466412349583	-0.235064655659988	0.546	0.622	1	ACSL4
0.00170372814635081	-0.281659528117591	0.223	0.287	1	DSTN
0.00170526720563812	-0.178678249204434	0.163	0.222	1	IKZF5
0.00172632247471253	-0.241208540600517	0.573	0.657	1	NEK7
0.00172673188203719	-0.239756532919036	0.216	0.28	1	CERK
0.00172864851445484	-0.264968615189394	0.197	0.257	1	TYK2
0.00172877750778017	-0.122771242005858	0.281	0.361	1	ALG13
0.00174551548038415	-0.191092025845916	0.195	0.26	1	GRASP
0.00176734529084541	-0.380003869566834	0.151	0.202	1	ZNF281
0.00176862425001079	-0.163226916677049	0.477	0.576	1	RSRC2
0.00177574754539851	-0.253475266751339	0.23	0.294	1	TMEM259
0.00177852469694938	-0.156413661682059	0.628	0.719	1	LRRFIP2
0.00178004780523114	-0.45946238947634	0.078	0.117	1	AC007032.1
0.00178198726717923	-0.14931797386279	0.963	0.981	1	PICALM
0.00178314153024085	-0.795023449739575	0.084	0.123	1	SDC2
0.00179266175417531	0.104565163026312	0.948	0.952	1	USP15
0.00179637826904886	-0.253660351505461	0.241	0.306	1	DUSP22
0.00180334508119837	-0.307406674577953	0.191	0.248	1	PPP2CB
0.00180795071306172	-0.512710068095861	0.089	0.13	1	EPDR1
0.00181467490064596	-0.193346989912786	0.28	0.36	1	GSE1
0.00181492798005911	-0.199819622574867	0.243	0.307	1	NDE1
0.00181783451816148	-0.429852120982654	0.069	0.105	1	DAPK3
0.00182044679092975	-0.209484764222429	0.611	0.694	1	KANSL1
0.00182223554541077	0.339483560253503	0.562	0.557	1	SCAND1
0.00184025107371217	-0.257936601583522	0.08	0.12	1	TRMO
0.00184112465319599	-0.14327308622152	0.572	0.651	1	MAP3K3
0.00185659197414327	0.195480171735259	0.697	0.709	1	EDF1
0.00185731536572711	-0.232847255012796	0.306	0.378	1	LONRF1
0.0018611674932944	-0.174324032165574	0.621	0.7	1	MAP4K4
0.0018670786400181	-0.435180226258713	0.089	0.13	1	AC018797.3
0.00187022352648694	0.576804453146073	0.232	0.189	1	MDH1
0.00188485657342256	0.458535716955905	0.32	0.271	1	TCF4
0.0018949879326161	0.266851511168551	0.648	0.646	1	DYNLT1
0.00189823077454924	0.444206719139215	0.153	0.107	1	TNIK
0.00190272007644691	-0.574008947026478	0.065	0.1	1	TNFAIP8L1
0.00190328520138638	-0.346878900314346	0.137	0.188	1	TMEM168
0.00190465909061653	-0.260875238137976	0.182	0.24	1	LRRC58
0.00191260265672664	-0.198946991141701	0.398	0.474	1	CAPN7
0.00191989270292703	-0.240788506777242	0.495	0.573	1	EPB41
0.00192273337975383	-0.204352426617961	0.362	0.437	1	WDR37
0.00192608210153056	0.262802972714673	0.597	0.57	1	COX7B
0.00193060057506774	-0.221344955532535	0.288	0.359	1	PCCA
0.00193811764839341	-0.129920537405998	0.339	0.422	1	ADIPOR2
0.00195602082947464	-0.174842662909768	0.727	0.806	1	UBE2E2
0.00195697969862551	-0.202829092866444	0.497	0.576	1	PRAM1
0.00196539276000382	-0.421446594732701	0.104	0.148	1	EXTL3
0.00197548374615853	-0.240254086489289	0.147	0.198	1	DCAF15
0.00198298206773151	-0.43425160816328	0.101	0.144	1	PRR12
0.00199019187471741	-0.163394987693436	0.777	0.828	1	TBXAS1
0.00199059665826826	-0.156794824735946	0.463	0.548	1	TRAK1
0.00199898135039673	0.216326066286771	0.684	0.67	1	IFNAR2
0.00200675956249361	0.454379381784389	0.21	0.162	1	SHFL
0.0020230660470374	-0.232179610191645	0.323	0.396	1	P2RX1
0.00203126445628339	-0.26589924095595	0.219	0.284	1	CDK11B
0.00204722655551891	-0.153290768704827	0.404	0.498	1	MAPK1IP1L
0.00205282151447817	-0.334437438244562	0.353	0.423	1	USP36
0.00205336095460519	-0.204342669699967	0.622	0.7	1	CELF1
0.00205971169171823	-0.672661505602042	0.089	0.128	1	SLC35E3
0.00206345856893582	-0.178509060914667	0.344	0.425	1	IFRD1
0.00206737035606106	-0.136768950935207	0.84	0.895	1	STK10
0.0020733981283365	-0.25707038996623	0.206	0.267	1	MIR4435-2HG
0.00208259342018997	-0.320701164510088	0.135	0.186	1	PTPN22
0.00209463804398749	-0.258669239181937	0.219	0.281	1	ARHGEF40
0.00210198113491964	-0.708908743910734	0.07	0.105	1	AC025580.2
0.00210918432871007	-0.16350685734917	0.374	0.453	1	AGO2
0.00212039665707176	0.399081786485035	0.487	0.472	1	BAX
0.00212704686475594	-0.571946644654524	0.072	0.108	1	SNCA
0.00214173742686869	-0.367116778796564	0.168	0.221	1	ADCY9
0.00214432291121258	0.708710334149738	0.199	0.157	1	BTN3A2
0.00215662665618555	-0.584303287770973	0.072	0.108	1	SNX16
0.00215966744758465	0.654843669322834	0.177	0.133	1	PSMC2
0.0021603771675393	-0.271837199485696	0.354	0.424	1	RNF166
0.00216051450534247	-0.419356908394953	0.128	0.174	1	NUBPL
0.0021628766811114	-0.181008693921264	0.463	0.541	1	MAPK8
0.00216727902374193	0.525578506607468	0.235	0.189	1	POLR2K
0.00216972534320825	-0.186206346481961	0.82	0.864	1	LPP
0.00220195601834379	-0.352503229835088	0.27	0.331	1	PEAK1
0.00220559861896526	0.122594334772662	0.975	0.975	1	JUNB
0.00220619719423217	-0.219997729525488	0.535	0.609	1	FBXO34
0.00220851031946731	-0.221401185958484	0.306	0.379	1	ERN1
0.00221859821879601	0.209743237610733	0.745	0.753	1	RNASET2
0.00222012740362911	-0.185943900673713	0.191	0.252	1	MED14
0.00225443903899222	-0.229481781155916	0.233	0.299	1	LPIN2
0.00226598090756924	-0.21350984279529	0.135	0.184	1	NUP107
0.00227490453171816	-0.198313090795919	0.174	0.233	1	HIST2H2AC
0.0022786851878797	0.359014478373753	0.499	0.465	1	MFSD14B
0.00228493794920633	-0.219435700473851	0.475	0.543	1	RAF1
0.00229353390820868	-0.325977067940214	0.118	0.164	1	TSPAN3
0.00229775427806911	-0.187762079787784	0.727	0.785	1	ADAM10
0.0023023586793921	-0.363333911116128	0.089	0.13	1	SP4
0.00231467787664704	-0.26363495060728	0.312	0.383	1	AGPS
0.00232871699442308	-0.31299702580266	0.194	0.252	1	WASHC5
0.00234365683448662	0.192343015668301	0.746	0.765	1	CNBP
0.00235833968933151	-0.276539894088433	0.308	0.371	1	ADAM9
0.00236062037881988	-0.172918085121447	0.359	0.433	1	SLC25A36
0.00236308765670884	-0.192265570130689	0.264	0.338	1	COX19
0.00236427250839982	0.118322505274783	0.825	0.812	1	EIF3K
0.00238194300517959	-0.237108213340105	0.429	0.502	1	ARRB1
0.00239689987222615	-0.140042461923286	0.509	0.591	1	NR4A1
0.00239930380691684	0.295603777360832	0.551	0.516	1	NDUFB8
0.00240681792724169	-0.358548157049186	0.066	0.102	1	CSNK1E
0.00241378873339429	-0.592165641406377	0.087	0.125	1	ZNF316
0.00242292072996747	0.307733160725809	0.563	0.567	1	CDKN2D
0.00243512406218363	-0.266917441911463	0.168	0.223	1	TK2
0.00244407647337326	-0.146623138571831	0.872	0.917	1	LRMDA
0.00245123766603973	0.699307828685774	0.137	0.095	1	CBWD1
0.0024628430051057	-0.342398304103945	0.21	0.265	1	TMCC3
0.00246646158735942	0.277332100534782	0.611	0.614	1	TPI1
0.00247477213417209	-0.441014192218192	0.077	0.115	1	SGSM3
0.00247844587598794	0.575385479266945	0.188	0.143	1	TDRD7
0.00249904185387642	-0.254065588842638	0.186	0.243	1	EZH1
0.00250234815996139	-0.311889861839314	0.171	0.225	1	SPATA6
0.00250423276949286	-0.336762055048736	0.089	0.13	1	AC005632.3
0.00252255888849128	0.558834946312189	0.234	0.189	1	ILK
0.00253022722494808	0.587701627041045	0.235	0.193	1	NDUFAF3
0.0025426529248207	-0.264176938159305	0.179	0.236	1	TRIM13
0.00255639849855462	-0.321301258597934	0.087	0.128	1	NELFA
0.00255791112819347	-0.180729668879663	0.435	0.512	1	PRRC2B
0.00256909963167098	-0.181299165658633	0.43	0.513	1	SLC16A3
0.00256999234273963	-0.176000444872759	0.313	0.39	1	RLIM
0.00257743671145547	0.170394466083807	0.897	0.881	1	ITGB2
0.00257845667141191	-0.125177318762463	0.981	0.989	1	LYN
0.00260060050567614	-0.235655660717955	0.51	0.581	1	KLHL24
0.002605869982717	-0.343040063604233	0.118	0.164	1	GTF3C1
0.00260743083139864	-0.276496531145546	0.293	0.356	1	TCOF1
0.00263540949665046	-0.244106040231359	0.138	0.188	1	CLIP2
0.00265702434077077	-0.209001271498559	0.105	0.151	1	TRPM2
0.00268201726820225	-0.142003091788324	0.417	0.497	1	CHD6
0.00268828717403677	-0.422463194428107	0.107	0.149	1	MPRIP
0.00269256522948214	-0.349460620626135	0.147	0.196	1	LINC00513
0.00270163628041524	-0.22309972348672	0.241	0.309	1	GPR107
0.00270303261368957	-0.328899856787818	0.187	0.241	1	SLC11A2
0.00272296689311205	0.26035281162609	0.585	0.59	1	SF3B5
0.00274080982022887	0.607122129230696	0.264	0.223	1	LIPA
0.00274318111783452	0.808421736412626	0.106	0.07	1	CNP
0.00274435381743598	-0.245216986469649	0.416	0.486	1	STXBP3
0.00277523417478039	-0.406611755242236	0.134	0.179	1	TWISTNB
0.00278366533361241	-0.246733580689523	0.087	0.127	1	AL390728.6
0.0027839078308694	-0.294877479382223	0.227	0.286	1	AC079793.1
0.00278598471023672	-0.371595086330283	0.089	0.129	1	ZNF586
0.00280209250023482	-0.186861973196193	0.195	0.253	1	USO1
0.00280456469578315	-0.131709982903026	0.504	0.588	1	RALGAPA2
0.00281969169398945	0.605775916766978	0.189	0.148	1	MRPL23
0.00282949229750886	-0.201490724455553	0.229	0.292	1	AP1B1
0.00284490614961333	-0.267323685667993	0.198	0.256	1	TCHP
0.00285821567281509	-0.398141395343905	0.087	0.125	1	AC007780.1
0.00286655728229495	-0.257367604058366	0.128	0.176	1	FPGS
0.00288330849422419	0.546658423199507	0.273	0.232	1	CD300A
0.00288886130974786	-0.430555624918441	0.095	0.136	1	ZEB2-AS1
0.00289106260473567	-0.449579929001525	0.125	0.169	1	PDK1
0.00290031966257624	-0.349445774401077	0.115	0.159	1	WWC3
0.00293900000686053	-0.414810201668031	0.067	0.102	1	CAMKK1
0.00294477770559161	0.361698892013915	0.502	0.486	1	NDUFB10
0.00294496504077906	-0.153008141285812	0.757	0.818	1	CMIP
0.00294658270933054	-0.149458807205408	0.665	0.737	1	FTX
0.00295822835584627	-0.272871473836338	0.082	0.122	1	ARL16
0.00297006234706762	-0.154971826160362	0.353	0.433	1	GLYR1
0.00297214229490773	-0.26371010844313	0.216	0.277	1	SLC16A7
0.00298995802280439	-0.132904072543886	0.541	0.636	1	ETF1
0.00300136561418173	-0.289440923355236	0.116	0.161	1	ING5
0.0030013696395217	-0.311603567629707	0.205	0.261	1	LINC00623
0.00301227133326804	-0.1609950855076	0.173	0.23	1	TMEM39A
0.00301825885555485	0.534316401953594	0.193	0.149	1	TRADD
0.00304886707140222	-0.22954787497265	0.178	0.235	1	DDX27
0.0030576503632567	-0.198803624809927	0.419	0.487	1	TRIM44
0.00306686328374727	-0.409417985694147	0.141	0.188	1	TOM1L2
0.00310596874644766	0.479470866910923	0.343	0.301	1	ADAP2
0.00312542143008752	-0.184243053725989	0.812	0.854	1	ASAP1
0.0031327936125915	-0.323310516648674	0.107	0.149	1	SCRN1
0.00313841733089391	-0.209161231913181	0.115	0.161	1	NBPF12
0.00314668724102186	-0.313085772468944	0.221	0.282	1	EGLN1
0.00315705940740164	0.214453526525552	0.661	0.666	1	SKP1
0.00316403366615508	0.302986810646924	0.612	0.61	1	EIF3G
0.00316700720514989	-0.133034993252152	0.891	0.915	1	TKT
0.00317542649125813	-0.589544503216224	0.103	0.142	1	ZC3H12C
0.00318342212645598	-0.177014675089019	0.806	0.848	1	NCOA1
0.00318454789749502	-0.233716819940125	0.129	0.177	1	TDP2
0.00318525721839919	0.431435773212238	0.344	0.305	1	NDUFB5
0.00319087655368846	-0.159697329385234	0.501	0.587	1	MDM4
0.00319688280318281	-0.118984998105794	0.453	0.541	1	STMP1
0.00322717513762727	-0.233432059845574	0.258	0.32	1	ABCB7
0.00323965060808574	-0.129829524898021	0.312	0.389	1	PLEC
0.00324076154629324	-0.308183393107487	0.156	0.207	1	ARHGAP10
0.00325040352078383	-0.154623019420927	0.678	0.76	1	ZNF644
0.00325473081664582	0.399742983958199	0.448	0.417	1	CEMIP2
0.0032608840441971	-0.147716592208329	0.798	0.848	1	ANKRD11
0.00328298470389879	-0.128577666964914	0.666	0.748	1	HIPK3
0.00328539837203961	-0.470726345338464	0.124	0.167	1	REPS2
0.00328716834690067	-0.308225407480422	0.094	0.134	1	NEK3
0.00329481987452471	0.88756810499284	0.115	0.08	1	HSPA6
0.00329680935266702	0.436915497105518	0.328	0.286	1	C5orf56
0.00332042654108602	-0.141018627799462	0.327	0.407	1	CRTAP
0.0033432240036473	-0.443310271654691	0.132	0.177	1	WDR49
0.00336588780063415	-0.22322445892954	0.109	0.153	1	ITFG2
0.00336724166005775	-0.215597472524947	0.89	0.925	1	CD44
0.00338302508298672	-0.237686152260047	0.264	0.327	1	NUP50-DT
0.00340369748167887	-0.204279409141202	0.21	0.27	1	MAP3K4
0.00340378607128419	0.328994705982179	0.396	0.361	1	CNN2
0.00341032598191012	-0.156647965136053	0.362	0.44	1	ZNF385A
0.00342685282523942	-0.140998674497725	0.394	0.463	1	AKNA
0.00343078974757284	-0.172412732149896	0.528	0.616	1	INPP4A
0.00343253522003744	0.234560208159286	0.605	0.583	1	CD164
0.00345058161622714	-0.215048469902912	0.226	0.287	1	TRIOBP
0.00345864319535742	-0.336797851332879	0.137	0.186	1	VPS37C
0.00347174681773486	-0.217412765815624	0.202	0.261	1	UBE2G2
0.00347401146874899	-0.266833948603545	0.186	0.24	1	POLB
0.00347852471686641	-0.177593881991247	0.421	0.497	1	OGT
0.00350585028796199	-0.294595322222661	0.098	0.139	1	VPS9D1
0.00352858994999594	-0.153743835415972	0.218	0.281	1	ZNF467
0.00354516106179959	0.327917232336424	0.415	0.368	1	LPCAT2
0.00355168699211445	-0.151316165732117	0.231	0.296	1	SH3GL1
0.0035533253606832	-0.173789499055861	0.683	0.743	1	CD86
0.00356489420111059	-0.191023546562106	0.339	0.417	1	HNRNPA0
0.003574042031502	-0.413024673712911	0.114	0.157	1	PDE7B
0.00358155124230149	-0.237403069494401	0.544	0.614	1	ALOX5
0.00358268153507432	-0.437368930250515	0.093	0.132	1	TMA16
0.00362068062415113	-0.344303904627186	0.154	0.205	1	RNF146
0.0036208218961227	-0.349599563721128	0.105	0.147	1	SLC25A40
0.00365750851576464	0.70276080272196	0.132	0.095	1	DCTN5
0.00366366432479668	-0.247588822990542	0.221	0.281	1	KIAA0513
0.00366487295426358	0.209061977926499	0.764	0.754	1	COX6B1
0.00367610701494262	-0.154232642789085	0.207	0.27	1	AC245297.3
0.00368233298024225	0.351557839318657	0.296	0.251	1	GTF3C6
0.00368420268309231	-0.233438529782291	0.211	0.267	1	PTGER2
0.00368881553782134	0.710426947801685	0.144	0.105	1	DNASE2
0.0037004958635157	0.178565989758968	0.712	0.708	1	DEK
0.0037201623263141	-0.385983187161215	0.068	0.102	1	AC139887.2
0.00373960119579206	-0.292776314779445	0.296	0.351	1	RNF168
0.00374299354701087	0.255594967289485	0.577	0.56	1	RAB5IF
0.00375161437355843	-0.190762156192097	0.371	0.449	1	ARID3A
0.00375922503610504	-0.269393671772276	0.13	0.177	1	PNKP
0.0037595328868413	-0.141434220385017	0.63	0.737	1	GPBP1
0.00377101650463758	-0.214582979771263	0.138	0.187	1	LINC02785
0.00377915864925318	-0.244470553733151	0.309	0.381	1	LIMD1
0.00378264620930544	-0.184041526678077	0.182	0.238	1	HOMER3
0.00380235305897634	-0.317453391700653	0.071	0.105	1	HIST1H4C
0.00382606414345887	-0.111537410975417	0.253	0.324	1	ACO2
0.00382919219156253	-0.176891863339925	0.581	0.651	1	RASSF3
0.00384235469841422	-0.137427675684678	0.633	0.699	1	SF1
0.00384902570995096	-0.267892650959966	0.201	0.255	1	NAA16
0.00386076789730887	-0.163894871588951	0.211	0.272	1	APOBR
0.00388273846131761	-0.322475426396986	0.139	0.186	1	A1BG
0.00388943933574783	-0.126655896859705	0.22	0.281	1	SLC17A5
0.00390234811833507	-0.155706179339511	0.361	0.432	1	IST1
0.00393445170374239	0.214250207943247	0.703	0.705	1	ATP5F1D
0.00394039710412706	-0.142234685468808	0.914	0.936	1	KMT2C
0.00394936110576919	-0.424403632006975	0.116	0.158	1	PYM1
0.0039512480477785	0.908655229815186	0.122	0.087	1	FPR2
0.00399933350801739	-0.163497018519179	0.805	0.826	1	UBAC2
0.00404575237100968	-0.205935116576768	0.331	0.4	1	ARFGAP3
0.00405129586607101	-0.285132321367908	0.08	0.118	1	ZC3H12A
0.00406553148525875	-0.238191867576111	0.117	0.162	1	C5orf24
0.00410303091551175	-0.168146248647904	0.555	0.629	1	PCMTD1
0.0041116855299707	-0.141681838802999	0.769	0.823	1	FOXO3
0.00411326213521698	0.222295292447563	0.78	0.788	1	CD36
0.00412010056268703	-0.273430516352365	0.201	0.258	1	SLC22A4
0.00412584149365935	0.489474842049066	0.154	0.113	1	LRP10
0.00413720077289633	-0.406188042273777	0.114	0.158	1	PER2
0.00416624211402321	-0.148831819358273	0.396	0.487	1	AC090559.1
0.00417249630482432	-0.149473807938767	0.479	0.553	1	VPS13D
0.00417342878242331	-0.210285043894996	0.182	0.237	1	CCZ1
0.00420313128430931	-0.15730320177421	0.575	0.654	1	UBE3A
0.00420979393638003	0.46276653805186	0.255	0.212	1	GIMAP2
0.00422752084636518	-0.143916067143341	0.27	0.339	1	ITPK1
0.00425224196889268	-0.193760151729981	0.078	0.115	1	TRDMT1
0.00425412121566822	-0.174356125136487	0.403	0.487	1	ANKRD10
0.0042551176681199	-0.111486432480861	0.516	0.6	1	NFIL3
0.00429068888880803	-0.325819243569101	0.193	0.246	1	CDK8
0.00432411984648857	-0.240683777909064	0.312	0.379	1	ADIPOR1
0.00434037170519268	-0.163058829419871	0.298	0.366	1	CSNK2A1
0.00434860596132874	0.403993583359023	0.361	0.324	1	RSBN1L
0.00435960318387666	0.339839396103772	0.536	0.519	1	ATP5F1C
0.00436960326416369	-0.120203863075928	0.87	0.915	1	CHD1
0.00440460082773375	-0.197522835740601	0.549	0.626	1	SEC14L1
0.00441313510015821	-0.20256468539558	0.415	0.487	1	NRDC
0.00444101261809286	-0.245064829048825	0.112	0.154	1	YTHDF1
0.0044585240859632	-0.30181396586902	0.069	0.103	1	ZNF852
0.0044889970441324	-0.182535938217069	0.33	0.396	1	RFFL
0.0044899853140699	-0.192469194732265	0.286	0.359	1	PCBP1-AS1
0.00449844978766478	0.331553573895937	0.446	0.425	1	UQCRFS1
0.00452474471427529	-0.288151753641217	0.155	0.203	1	SFXN5
0.00452652511981643	-0.402737648823637	0.122	0.164	1	CBR4
0.00453931126194195	-0.124491404814786	0.588	0.679	1	SNHG29
0.00453934310454884	0.258909887295245	0.543	0.533	1	DECR1
0.00458101281957857	0.619046600480071	0.141	0.103	1	NFE2
0.00460325574574761	-0.356531370154654	0.1	0.139	1	CATSPER1
0.00461060858573976	-0.255360358846608	0.087	0.124	1	RHBDD2
0.00462092450322563	-0.20615464778509	0.28	0.348	1	BIN3
0.00463556017039183	-0.112531899036001	0.467	0.55	1	ATG16L2
0.00463912025470765	-0.120617927102168	0.373	0.462	1	REX1BD
0.00464751001552173	0.46298718139364	0.223	0.181	1	VTA1
0.00467145325911699	0.232233510700727	0.615	0.604	1	LAMTOR1
0.00467305161164475	-0.281726487101955	0.289	0.348	1	SHLD2
0.00467333174742624	-0.270693527561881	0.521	0.585	1	B4GALT5
0.00467521201329373	-0.16457076616449	0.306	0.373	1	WWP1
0.00467566933557788	-0.283787815461114	0.182	0.232	1	NIBAN2
0.00467772003147284	-0.175788537408328	0.211	0.265	1	CIITA
0.00469175868636137	-0.166904098585528	0.579	0.645	1	CCNH
0.00472155803423391	-0.291357723689228	0.157	0.207	1	MFSD4B
0.0047255003442394	-0.191014517797494	0.49	0.58	1	PTBP2
0.00476701386567218	0.330244686706044	0.42	0.394	1	POLD4
0.00476726409886396	-0.110625318992965	0.584	0.67	1	TRA2A
0.00478109845833983	0.288442076385814	0.486	0.458	1	NDUFC2
0.00480338895820804	-0.14524634984866	0.281	0.351	1	CHFR
0.00480480122608691	-0.219796169207818	0.167	0.217	1	PCGF3
0.00480671623801767	-0.407325336791103	0.069	0.102	1	PIK3R6
0.0048523091915322	-0.207982704500451	0.382	0.449	1	ATP6V1A
0.00486733918994996	-0.276832365633278	0.177	0.228	1	CLDND1
0.00487804334200593	-0.186789273287149	0.559	0.636	1	MAPK14
0.00489727266521892	-0.156240352364153	0.622	0.696	1	PSEN1
0.00490038319335963	-0.369656961955138	0.114	0.156	1	AATK
0.00490337284276179	-0.215854125884991	0.32	0.385	1	SMIM7
0.00492123956611449	-0.132612767182825	0.109	0.152	1	TXNRD2
0.00492587271339823	-0.362603801113321	0.081	0.118	1	TMEM63B
0.0049550566901986	0.761827496243116	0.11	0.075	1	CD3G
0.00497001087135843	0.317066645234172	0.487	0.478	1	SUPT4H1
0.00497881699351541	-0.464050003002259	0.084	0.119	1	ZNF789
0.00500436639100222	0.286278127267013	0.51	0.493	1	CHMP2A
0.00500671989716878	-0.220154470760318	0.37	0.439	1	CDC14A
0.0050078811548694	-0.141162116400283	0.196	0.253	1	AC104695.4
0.00501354166610337	-0.461630995352917	0.091	0.128	1	ERLIN2
0.00501497948641711	0.663323022351866	0.139	0.102	1	TMEM126A
0.00501625717163705	-0.163165872559577	0.359	0.433	1	PSMD12
0.00501755515793827	0.637436517147416	0.163	0.125	1	MRPL27
0.00505450592595081	-0.191884550041468	0.183	0.238	1	SMARCA4
0.00513319228570247	-0.163782033329952	0.312	0.384	1	DNM1L
0.00516392998873429	-0.270501486970584	0.081	0.117	1	MIR3945HG
0.00516568814079326	-0.218912965929482	0.475	0.552	1	ZNF652
0.0051774852084266	0.338297324293848	0.395	0.349	1	BMPR2
0.00518055830776821	-0.48917451952238	0.088	0.124	1	FXN
0.00518171470537288	-0.179767179517423	0.307	0.374	1	WDR43
0.00518545528463499	-0.24117837166169	0.309	0.371	1	IL13RA1
0.00521697341005027	-0.114377775162884	0.32	0.389	1	NRF1
0.00522234491636386	-0.166020273916734	0.334	0.402	1	RCBTB2
0.00523256118768805	0.40284878056053	0.311	0.277	1	SRGAP2B
0.00524555087497362	-0.197841701206062	0.395	0.459	1	NUP58
0.00526234931439696	-0.26043927860477	0.127	0.169	1	TOGARAM1
0.00527106643197982	-0.156426457423391	0.361	0.439	1	SAFB
0.00529425722034076	0.16417109487248	0.783	0.785	1	SUMO2
0.00529816714260404	-0.300417512142485	0.105	0.146	1	SUPV3L1
0.00530019115557779	-0.187495253328897	0.235	0.294	1	RMND5A
0.00530238579946463	0.37172202089353	0.356	0.317	1	PSMA3
0.00530748541928914	0.240115796168485	0.671	0.652	1	SPTLC2
0.00532663560402674	0.212763050321688	0.679	0.669	1	MOB1A
0.00533017713092324	-0.208447472907723	0.448	0.507	1	RAB21
0.00536354245441887	-0.153521378470217	0.337	0.413	1	NRGN
0.00536709414361638	0.379318714261035	0.366	0.327	1	BAG1
0.00539941844035542	-0.141014371139506	0.63	0.694	1	ADAM17
0.00542948337223293	0.298132658202871	0.494	0.463	1	VPS29
0.00547190000317442	-0.204705079874791	0.29	0.359	1	MGRN1
0.00551037504769594	-0.264217634770342	0.22	0.272	1	C16orf72
0.00551756264458	-0.168454370289351	0.202	0.258	1	PSMD5
0.00551921186537556	-0.270170915902935	0.182	0.236	1	POR
0.00552467190005176	-0.360809236695969	0.109	0.148	1	NRDE2
0.00557716540728328	-0.215716309688933	0.189	0.243	1	GZF1
0.0055927234452369	-0.362985558082151	0.123	0.164	1	CCDC9
0.00559361223674841	-0.315953317404514	0.102	0.141	1	MRRF
0.00559407197292177	-0.198098991903705	0.27	0.332	1	SKI
0.00560360910317301	0.304881492123178	0.497	0.478	1	EIF5A
0.00562691464346211	-0.12020280217084	0.671	0.765	1	RBM3
0.00564813182993049	-0.267094326533873	0.07	0.103	1	TEX2
0.0056546403923152	-0.340970433189314	0.428	0.481	1	RIN2
0.00566936568630464	0.532417861262628	0.287	0.251	1	PLIN3
0.00570565943232798	-0.143332286462509	0.254	0.314	1	PAXBP1
0.00573078375110552	-0.181540258237924	0.73	0.754	1	ADAMTSL4-AS1
0.00575059393156569	-0.17601007729759	0.545	0.625	1	RLF
0.0057641813270308	0.152803652370429	0.509	0.488	1	PIK3AP1
0.00578925967352709	-0.114596400016961	0.324	0.396	1	CCAR1
0.00579933919551837	-0.33134656906394	0.17	0.218	1	ZC3H3
0.0058135214167865	-0.286938091470631	0.252	0.305	1	BIRC3
0.00583579568505735	-0.280723079597331	0.224	0.276	1	HBS1L
0.00584600303109145	-0.227612762059476	0.122	0.164	1	CCDC18
0.00585577050797495	-0.252928722547972	0.098	0.137	1	LARP1B
0.00585832144657906	-0.474763548459581	0.091	0.127	1	KIF9-AS1
0.00586042496409915	-0.216091924567192	0.089	0.127	1	AL157402.2
0.00586502735162365	0.396379226632723	0.343	0.311	1	EIF6
0.00589603636747559	-0.152619876114141	0.452	0.541	1	HECTD1
0.00590669893084033	0.523696017590912	0.186	0.146	1	TMEM140
0.00593803320037797	-0.315275692372695	0.295	0.349	1	ELL
0.00600711549854509	0.179241027496679	0.611	0.583	1	PRPF40A
0.0060163282150208	-0.373205256175193	0.163	0.21	1	LDLRAD3
0.00603252084909462	-0.167808073312466	0.425	0.502	1	CARD19
0.00604084131676374	-0.149334423279921	0.368	0.437	1	LIMK2
0.0060550794534457	-0.131387774437705	0.523	0.622	1	MECP2
0.00610474196599701	-0.102440858053422	0.724	0.833	1	DDX17
0.00612139157645181	-0.32684791873523	0.093	0.13	1	LINC01410
0.00616108870495413	-0.265541067595058	0.22	0.274	1	COPB2
0.00619960978407591	-0.160632717134004	0.295	0.363	1	PPP4R1
0.0062080405164065	-0.291169511609992	0.254	0.312	1	TNFSF8
0.00621067520221695	0.274039334091545	0.537	0.536	1	KCTD12
0.0062166143980569	-0.239232096880513	0.224	0.279	1	EIF4E
0.00622108764590612	-0.217004892378438	0.501	0.576	1	ELOVL5
0.00623167196633283	-0.168628713087747	0.797	0.836	1	RILPL2
0.0062464151264931	-0.289938471208156	0.215	0.267	1	ZBTB18
0.00625628570027379	-0.282125013430086	0.141	0.187	1	ZC2HC1A
0.00628963840263887	-0.215384281163214	0.232	0.292	1	ARHGEF10L
0.00630353267431754	-0.14801156262055	0.605	0.678	1	YTHDC1
0.00631448608599355	-0.172115173880112	0.246	0.302	1	NOCT
0.00631898297346807	-0.15629637882189	0.363	0.434	1	TTYH3
0.0063217933199689	0.360269804612094	0.374	0.343	1	ARL6IP1
0.00632541707612177	-0.250424027909288	0.256	0.31	1	MSH3
0.00641190063081854	-0.134948094410279	0.431	0.509	1	CLK1
0.00641432653982957	-0.178893914181211	0.268	0.331	1	CPB2-AS1
0.00641721196216148	-0.196155298307938	0.329	0.394	1	KSR1
0.00641984053415819	-0.143698995451663	0.628	0.719	1	BCLAF1
0.00645526173294575	-0.349438321537984	0.146	0.189	1	PEA15
0.00647487495417721	-0.262917724465011	0.197	0.247	1	ZHX2
0.00650058352972166	-0.302427235604558	0.244	0.301	1	FAM53B
0.00652267749718119	-0.209521005959524	0.075	0.109	1	PLD2
0.00657098410315233	-0.156135173234558	0.336	0.408	1	AC023424.3
0.00660967820475602	0.2526906069145	0.643	0.63	1	GUK1
0.00662649075184843	-0.265298167736846	0.109	0.149	1	ZBED5
0.00662819221275301	-0.268053526915866	0.268	0.315	1	HLA-DQA1
0.00664039098067215	-0.419229210549622	0.102	0.139	1	GLMN
0.00665274016623488	-0.468698438180482	0.159	0.201	1	LINC02432
0.00665916191457485	-0.19723479143255	0.25	0.31	1	ZNF592
0.00684501516711468	-0.204054128524742	0.279	0.345	1	PLEKHG2
0.00684675845183625	-0.184293004343582	0.428	0.511	1	ARHGDIA
0.00687066387552054	-0.223509983675542	0.384	0.458	1	SLC66A2
0.00690971557832877	-0.214440982046509	0.153	0.201	1	NDUFAF8
0.00694705094477343	0.352914856821514	0.429	0.403	1	C18orf32
0.00698018506727355	0.206222682367344	0.551	0.535	1	BIN2
0.00698311802220281	0.737976118604005	0.111	0.078	1	OPTN
0.0069843692905384	-0.170951109249915	0.76	0.821	1	IQGAP2
0.00700132457979786	-0.276521715404985	0.095	0.132	1	AC009120.2
0.00701356315516133	0.508136346798921	0.196	0.156	1	AKAP7
0.00707318973413483	-0.410389878028072	0.076	0.108	1	HMGCL
0.00707518267887898	0.549022983902971	0.253	0.218	1	RNF135
0.00711261664227802	-0.193176434064356	0.299	0.361	1	LUC7L
0.00715730260524055	-0.176940001535816	0.311	0.374	1	RHBDF2
0.00718891682562563	-0.139150764706199	0.544	0.632	1	TM9SF2
0.00719858270278442	-0.164776850740858	0.689	0.747	1	TENT2
0.00721869290294064	0.235114666153598	0.548	0.523	1	RAC2
0.00722145786008472	-0.489171218779434	0.091	0.125	1	BMF
0.00727766240152077	-0.280584600593751	0.126	0.168	1	CNEP1R1
0.00727960906121277	-0.387112331459556	0.13	0.171	1	SMAD5
0.00728054190609899	-0.354040936152271	0.089	0.124	1	TM6SF1
0.00728534848813791	-0.575774762857346	0.08	0.113	1	FGGY
0.00731039589856303	-0.267958325952602	0.08	0.114	1	SMPDL3A
0.00738709339925817	-0.117600526572426	0.226	0.285	1	FAM126A
0.00745253876097183	-0.220457646311646	0.159	0.206	1	CCDC57
0.00746952297466143	-0.127437338234231	0.761	0.833	1	RAB1A
0.00749693724865773	-0.182780849435358	0.261	0.326	1	UFL1
0.00750476501938107	-0.294609250517172	0.116	0.157	1	ZDHHC1
0.00752768340989089	-0.148008227924799	0.645	0.715	1	WIPF1
0.00757005487123977	-0.227528127151416	0.328	0.389	1	QRICH1
0.0075856651171464	-0.202455487937444	0.244	0.305	1	RPRD1B
0.00758897597307634	-0.15402425572138	0.144	0.189	1	CLPTM1
0.00760201439607767	0.768898585891238	0.105	0.074	1	BLOC1S4
0.00763001840872732	-0.139436757082671	0.269	0.335	1	NME3
0.00765456967591942	-0.123701928382278	0.429	0.516	1	POLR2L
0.00769674044163532	-0.118033754435638	0.856	0.88	1	GNAQ
0.00774361221866218	-0.139192761476591	0.341	0.409	1	SS18
0.00776042671006469	-0.413002818708984	0.121	0.158	1	TEC
0.00777718609570149	-0.229653424271006	0.706	0.742	1	NFAT5
0.00780230198279232	0.341094902818381	0.389	0.356	1	SOD1
0.00781489047284126	-0.196879928674089	0.088	0.124	1	RGS14
0.00782136043053844	0.412654681601029	0.232	0.193	1	PATL1
0.00784470033085845	-0.163525737676175	0.43	0.496	1	CHD4
0.00785234042610141	0.409919291220657	0.259	0.218	1	SLU7
0.00785585101057668	-0.231842330223147	0.705	0.73	1	LIMS1
0.00786384731364894	-0.106690844148387	0.885	0.91	1	COP1
0.00789495737065176	-0.252121926791072	0.201	0.256	1	SPINT2
0.00793520012418535	-0.18585061207321	0.186	0.237	1	AFG3L2
0.00797916959487099	-0.385518531556412	0.202	0.245	1	SESN1
0.00798161233904813	-0.357520618755466	0.147	0.188	1	GK5
0.00801500422272192	-0.141836775073329	0.604	0.695	1	OGFRL1
0.00806732602105293	-0.195781994173305	0.261	0.32	1	SCYL2
0.00807122103545546	-0.155518747489919	0.304	0.369	1	RNF115
0.0080820936440277	-0.309674341309916	0.181	0.228	1	IGF1R
0.00808987883145876	-0.179218348155588	0.346	0.415	1	NSRP1
0.00814711653556667	-0.24916921473954	0.102	0.139	1	USP49
0.00817085871823291	0.296003349365935	0.529	0.521	1	CALM3
0.00820131575478912	0.31792200904517	0.518	0.504	1	LILRA5
0.00822063295713754	-0.19686826230358	0.344	0.415	1	EIF4H
0.00823548826750439	-0.314297161104372	0.08	0.114	1	SLC16A5
0.00824107755397673	0.241390540689876	0.593	0.575	1	POMP
0.00824518344810255	-0.209218094719422	0.071	0.103	1	FSD1L
0.00832457840850389	-0.183822541641976	0.151	0.197	1	GGA3
0.00838831589122346	-0.304494378157279	0.123	0.164	1	MDN1
0.00852736473113379	-0.375833331232448	0.096	0.132	1	AC005562.1
0.00853219911945731	-0.370899644492266	0.484	0.537	1	DOCK4
0.00854234142096522	0.290290180297671	0.491	0.476	1	PRDX6
0.00857752222891275	0.202100061454121	0.631	0.622	1	HIGD2A
0.00858553429417342	-0.607665194845867	0.109	0.146	1	SEMA3C
0.00858561087092303	0.701664749825408	0.146	0.112	1	CCDC90B
0.00861350488624739	0.170301561425341	0.739	0.724	1	APBB1IP
0.00861920029279172	0.210209635012992	0.638	0.624	1	ADD3
0.00865148532103321	-0.250027369160949	0.345	0.404	1	PGS1
0.00865447539604594	0.278028027624082	0.485	0.468	1	PCMT1
0.00868103447917305	-0.230734825541198	0.2	0.251	1	BLCAP
0.00871998507461218	0.446203878995557	0.301	0.267	1	SLC31A2
0.00877783268902264	0.35185438325612	0.408	0.378	1	RNF181
0.0088267003288055	0.186528881697696	0.731	0.738	1	UBB
0.00883052693718335	0.308595390589508	0.469	0.449	1	PPP1CA
0.00888793261333934	0.405698054713788	0.284	0.241	1	PLAA
0.00888861540300991	0.479053413723087	0.218	0.181	1	TMEM208
0.00891536119028052	0.176586478193284	0.716	0.714	1	SETX
0.00893896194075156	-0.117856992132479	0.37	0.442	1	CNOT1
0.00898307168312111	-0.1410838115115	0.568	0.651	1	EIF3F
0.00900108379185915	-0.439201586033568	0.106	0.143	1	RPF2
0.00900880352653768	0.852985603947081	0.1	0.07	1	UBA7
0.00902379375797487	0.560478207583364	0.177	0.141	1	GET3
0.00903886473462777	-0.339454746547372	0.147	0.191	1	KIAA1328
0.00910206751458462	-0.202591742860297	0.175	0.225	1	TGIF1
0.00915377051021268	-0.197081902531889	0.123	0.164	1	RNF220
0.00916423097875206	-0.278690088370197	0.104	0.141	1	SCML1
0.00916929789801855	-0.166989875948086	0.357	0.427	1	STX5
0.0091820281275406	-0.223773614283254	0.313	0.371	1	SLC4A7
0.00918283093806373	-0.188471672310911	0.689	0.745	1	EIF4G3
0.00928503742879659	0.167243718341558	0.49	0.447	1	GCH1
0.00929923567780251	-0.229843103066289	0.146	0.191	1	SIMC1
0.00932234569733846	-0.344800916897992	0.116	0.154	1	CALCOCO1
0.00933404806275098	0.417292094649941	0.281	0.242	1	TXNDC12
0.00940801295076163	0.361472190290222	0.298	0.257	1	ATG12
0.00943430064497728	-0.358786454746679	0.115	0.154	1	C22orf39
0.00945439140278388	-0.437625646836145	0.073	0.104	1	CACNA2D4
0.00949684563851312	0.884291418268843	0.104	0.074	1	RUBCNL
0.00953624249636639	-0.118006781066247	0.212	0.27	1	DAGLB
0.00954068151725157	-0.308793307535039	0.137	0.178	1	TERF2
0.0096045362282696	-0.223414100386572	0.172	0.218	1	LNPK
0.00960539338273194	-0.117357403717141	0.209	0.263	1	CCDC18-AS1
0.00966887824502388	-0.181795454643654	0.323	0.386	1	CRTC3
0.00967086652593323	-0.456964313801197	0.105	0.139	1	LYSMD3
0.00969092852085226	-0.461447717531429	0.07	0.1	1	FO393401.1
0.00974746848926137	-0.256743044574774	0.094	0.129	1	TMEM106B
0.00980310376387802	-0.295180839664501	0.106	0.142	1	OPA3
0.00982819218639423	0.34478407465996	0.36	0.33	1	SNRPB2
0.00984949703863145	0.646648148431095	0.164	0.129	1	ATF5
0.00988921206689362	-0.269899506802961	0.293	0.349	1	EXOC6B
0.00989586646259046	-0.169141385328179	0.14	0.184	1	ZSCAN16-AS1
0.00990459712394589	-0.1825852935609	0.323	0.389	1	GLTP
0.00990676829348381	-0.343209128553909	0.098	0.134	1	SLC39A6
0.00991517907943607	-0.157953555545578	0.214	0.271	1	UBAP2L
0.00994329304193715	-0.119838090483723	0.651	0.723	1	RB1CC1
0.00995968370846805	-0.105123787938501	0.537	0.626	1	CCDC69
0.00998942514110419	0.217310960319185	0.703	0.701	1	NDUFA13
0.00999272756909923	-0.113109365846868	0.898	0.923	1	SBF2
0.0100739628386757	-0.165505517187386	0.301	0.361	1	AQR
0.0100810240057129	-0.390952528197301	0.099	0.134	1	PACS2
0.0100941555682547	0.46099935631773	0.31	0.279	1	LARP7
0.0101419739682412	-0.128539857002807	0.918	0.926	1	ZSWIM6
0.0101439939503109	-0.388859243820318	0.095	0.129	1	TMEM184C
0.0101468421869344	-0.267255031192482	0.182	0.23	1	FDPS
0.0101927306094975	-0.241324575766916	0.267	0.324	1	TMEM14C
0.0102229809946899	0.122258560145176	0.823	0.828	1	SUB1
0.0102486856339159	-0.228060361155261	0.094	0.128	1	RFX1
0.010250514633503	-0.282792264858554	0.373	0.447	1	NBN
0.0102862894392693	-0.284763694446143	0.139	0.182	1	MAPK9
0.0103082624685846	-0.325524155789033	0.334	0.385	1	CLIC4
0.0103097037723491	-0.239317223674371	0.227	0.28	1	ASB3
0.0103704663190451	-0.261270936891109	0.106	0.143	1	FNTB
0.0104319382790583	0.216499776875127	0.545	0.531	1	SPOPL
0.0104320995167597	-0.236389015376114	0.122	0.163	1	PILRB
0.0104431884041366	-0.109834067931705	0.721	0.782	1	ATAD2B
0.010510798555509	-0.410450914109711	0.12	0.157	1	CCDC146
0.0106159559896265	-0.37175734000927	0.117	0.154	1	PIP5K1B
0.0106168071026663	-0.219186855683322	0.154	0.199	1	TYW1B
0.0106452640226003	-0.138647471263118	0.602	0.67	1	ZNF207
0.0106776921729539	0.743882347706012	0.245	0.207	1	CCL5
0.010716047536514	-0.166454541913657	0.352	0.423	1	PRKACA
0.0107474364305155	-0.123800025657523	0.593	0.68	1	ATP9B
0.0108049696482465	-0.298962981720053	0.12	0.159	1	ZNF746
0.0108260731392496	-0.254338168748246	0.09	0.124	1	GTPBP2
0.0108273782185806	-0.223129860386041	0.333	0.39	1	PHLPP1
0.010831907425427	-0.323722267964027	0.084	0.117	1	IPO11
0.0108546288146593	-0.145056015147225	0.718	0.765	1	ATP11B
0.0108548965314092	-0.186987542554963	0.133	0.176	1	CAMK2G
0.0108603755643057	-0.258588697324782	0.104	0.142	1	TIMM10
0.010860695776763	-0.191913012282542	0.132	0.174	1	BAG6
0.0108607395670452	-0.344323272596442	0.13	0.171	1	BRAT1
0.0108822513116034	0.304883846458387	0.357	0.32	1	SDHB
0.0109551821908181	-0.333733272877493	0.086	0.119	1	TTYH2
0.0109799823031137	0.322821115749324	0.358	0.324	1	IRF2
0.0109916496231571	-0.305481380326872	0.102	0.138	1	WDR47
0.0111037339851021	-0.16162636277434	0.205	0.257	1	COPS6
0.0111208859294784	-0.118314019479248	0.643	0.73	1	GLIPR1
0.0111540722032505	-0.285955422307797	0.071	0.102	1	SEPTIN10
0.011213700051111	0.3670142166055	0.299	0.262	1	SCARB2
0.0112414417104621	0.177230345401262	0.73	0.744	1	RAB10
0.0113027811868729	-0.284501742157924	0.12	0.158	1	FAM193B
0.0113218585470905	0.318069834918789	0.543	0.54	1	TMEM219
0.0113236604580129	-0.34437200609008	0.253	0.304	1	ZBTB43
0.0113458869551647	-0.188066465931865	0.208	0.263	1	SNHG16
0.0113610145696843	-0.387541999503484	0.074	0.105	1	OLIG1
0.0113617789203236	-0.17083394286924	0.285	0.346	1	DHX57
0.0113641256819876	-0.108557461640409	0.895	0.927	1	ACTG1
0.0114052359366667	-0.120696160889444	0.261	0.32	1	CDS2
0.0114311076091196	-0.181546811742048	0.596	0.669	1	CERS6
0.0114458426804401	0.126662614820012	0.879	0.877	1	MAP3K1
0.0114545444375112	-0.202214482914006	0.323	0.38	1	RALGAPA1
0.0114674439070073	0.596107297752639	0.196	0.162	1	HMGN4
0.0114714488469845	0.313263075110257	0.433	0.408	1	PSMD8
0.0115591971087531	-0.28731491471304	0.176	0.22	1	NAA20
0.0116832976905017	-0.372789420122964	0.118	0.153	1	KCNQ1OT1
0.0117011165536786	-0.238858751812926	0.173	0.217	1	VHL
0.0117169605652543	-0.248716586569483	0.262	0.316	1	CPEB3
0.0117293777442137	-0.157111409015244	0.237	0.294	1	SDF4
0.0117321909514227	0.384077886792955	0.333	0.302	1	SUN2
0.0117833061626615	0.48716487727373	0.153	0.117	1	FRMD3
0.0117921607153116	-0.207147643589935	0.19	0.238	1	ANKDD1A
0.0118347099502819	-0.22534708562004	0.179	0.226	1	SLC20A2
0.0118827771918877	-0.352384543768024	0.151	0.193	1	UGGT2
0.011941559653843	-0.14772258137306	0.125	0.167	1	KCTD7
0.0119505399285848	0.359074995204164	0.326	0.291	1	TTC39C
0.0119675612609856	0.221811023582874	0.551	0.535	1	TMEM167A
0.0119920228297014	-0.222218627160307	0.333	0.389	1	RNF145
0.0120105384249711	-0.198408235252974	0.162	0.208	1	AL731577.2
0.0120143967642996	-0.220589106817301	0.302	0.356	1	DSE
0.0120179588595321	-0.101634401225839	0.114	0.156	1	TMEM8A
0.0120319442010762	0.370454076411586	0.261	0.223	1	CD69
[truncated: 2,702 more rows]
