# Supplementary material for: CCR1-mediated monocyte chemotaxis in the immunopathology of primary Sjögren’s syndrome: multi-omics integration analysis and computational target prioritization implicating Polygonatum odoratum
Source: Front Immunol. 2026 Jul 20;17:1867098. doi: 10.3389/fimmu.2026.1867098 (PMC13429757; doi:10.3389/fimmu.2026.1867098)
Supplement: Supplementary file 13 [file Table5.csv]

target_gene	upstream_TF
CCR1	STAT1
CCR1	EGR1_extended
CCR1	FOS_extended
CCR1	STAT1_extended
