# Supplementary material for: CCR1-mediated monocyte chemotaxis in the immunopathology of primary Sjögren’s syndrome: multi-omics integration analysis and computational target prioritization implicating Polygonatum odoratum
Source: Front Immunol. 2026 Jul 20;17:1867098. doi: 10.3389/fimmu.2026.1867098 (PMC13429757; doi:10.3389/fimmu.2026.1867098)
Supplement: Supplementary file 14 [file Table6.csv]

regulon	correlation	pvalue	padj
EGR1_extended (41g)	0.203737904151162	6.67292507944896e-116	4.4708598032308e-114
STAT2 (36g)	0.198746052613359	2.83083885928051e-110	9.48331017858972e-109
STAT1 (117g)	0.198158435305937	1.27192097693219e-109	2.84062351514856e-108
STAT2_extended (42g)	0.19784679571045	2.81636395177728e-109	4.71740961922695e-108
STAT1_extended (136g)	0.195648233968952	7.3891774767653e-107	9.9014978188655e-106
CEBPD_extended (239g)	0.18639542986871	5.38477542565396e-97	6.01299922531359e-96
CEBPD (195g)	0.179723199339386	3.36429253401982e-90	3.22010856827611e-89
IRF7 (50g)	0.16498199112257	4.09582750863122e-76	3.43025553847865e-75
IRF7_extended (59g)	0.154835034716214	3.74386330825975e-67	2.78709824059337e-66
FOS_extended (901g)	0.149175174098851	2.06114188690636e-62	1.29948847484797e-61
FOSB (53g)	0.149156932965515	2.13348854079518e-62	1.29948847484797e-61
FOSB_extended (120g)	0.147875928584567	2.37953544165432e-61	1.32857395492366e-60
EGR1 (23g)	0.113865022551322	6.185436672793e-37	3.18787890059332e-36
CUX1 (81g)	0.111800349743347	1.16183524191511e-35	5.56021151487943e-35
CUX1_extended (102g)	0.109407168616729	3.25129005967306e-34	1.45224289332063e-33
KLF2_extended (192g)	-0.105757748732864	4.54537692140983e-32	1.90337658584037e-31
NFIL3_extended (25g)	0.0904506861170723	7.23524385650116e-24	2.85153728462104e-23
KLF3_extended (29g)	-0.0903195940740276	8.39772220011666e-24	3.12581881893231e-23
NFKB1_extended (200g)	0.0853054612653833	2.13304805976956e-21	7.52180105287159e-21
NFKB1 (186g)	0.0851090361467056	2.63286009802391e-21	8.8200813283801e-21
KLF12_extended (26g)	-0.0835976595073036	1.3088962406834e-20	4.17600229170417e-20
ETS1_extended (52g)	-0.0815346724269771	1.1158234958667e-19	3.39818973741223e-19
ETS2_extended (19g)	0.0813923623377355	1.29106237513323e-19	3.76092083190985e-19
ETV6_extended (59g)	0.0810046369312313	1.91864080099954e-19	5.35620556945706e-19
RFX2 (12g)	0.0792764375789567	1.09638823454703e-18	2.93832046858603e-18
RFX2_extended (14g)	0.0777259214574614	5.07427633633093e-18	1.30760197897759e-17
KLF6_extended (62g)	0.077604597565303	5.71338154448826e-18	1.41776504992857e-17
IRF1_extended (23g)	0.0759867832077013	2.7308365688144e-17	6.53450178966303e-17
KLF12 (14g)	-0.0744060715655589	1.22037461365486e-16	2.81948617637501e-16
TCF7_extended (28g)	-0.068464592538838	2.5720195826247e-14	5.74417706786184e-14
TRPS1_extended (29g)	0.0681723166138858	3.30901970519843e-14	7.15175226607403e-14
NFE2L2_extended (60g)	0.0650469754056265	4.58370777977045e-13	9.59713816389437e-13
TCF7 (18g)	-0.0644491550378665	7.47515121631087e-13	1.51768221664493e-12
FOXO3_extended (24g)	0.0624964220297812	3.58203368074488e-12	7.05871342970315e-12
TRPS1 (23g)	0.0580441642907423	1.0709796939705e-10	2.05016112845782e-10
RUNX3_extended (20g)	-0.0574107272910157	1.70282334314263e-10	3.16914344418212e-10
PAX5_extended (42g)	-0.0567889769306891	2.67161142249098e-10	4.83778284613231e-10
RUNX3 (18g)	-0.056286839204929	3.8304631294761e-10	6.75371130723418e-10
ELF1_extended (674g)	0.0557865872710594	5.46781323407492e-10	9.39342273546204e-10
JUND_extended (63g)	0.0551002984400134	8.86544432905473e-10	1.48496192511667e-09
JUN (12g)	0.0544251255635636	1.41826216491229e-09	2.3176479280274e-09
FOXJ3 (13g)	-0.0510223626655385	1.39164895483987e-08	2.22001142795884e-08
NR3C1_extended (21g)	-0.0509479040530809	1.46065955650627e-08	2.27591140199815e-08
CEBPB (32g)	0.0502676960076571	2.26577902075441e-08	3.45016350887603e-08
FOXO1_extended (10g)	-0.0445248634580095	7.38221859833111e-07	1.09913032464041e-06
REL (103g)	0.0402455913996461	7.64899031282607e-06	1.11409206730293e-05
REL_extended (114g)	0.0375370146409453	3.0008457516601e-05	4.27780139066439e-05
POU2F1_extended (17g)	-0.0373406529534833	3.30223613328006e-05	4.60937126937008e-05
POU2F1 (16g)	-0.0366849975082197	4.53058640524873e-05	6.1948834520748e-05
PRDM1_extended (13g)	0.0345747767936961	0.000121118000332101	0.000162298120445016
YY1 (11g)	-0.0341195515157523	0.00014871063242304	0.000195364948477327
NFAT5 (27g)	0.0328539366000231	0.000259768797776036	0.000334665992097583
NFAT5_extended (28g)	0.0328101983327699	0.00026473578479361	0.000334665992097583
YY1_extended (14g)	-0.0321089248865586	0.000357575752893048	0.000443658804515449
BCLAF1_extended (19g)	-0.030647091207018	0.000656875902558233	0.000800194281298211
RUNX1_extended (35g)	0.0285765163628425	0.00148964018022368	0.00178224807276762
ELF2_extended (252g)	0.0245662629625097	0.00631902332869947	0.00742762391268183
TCF12_extended (15g)	-0.0191571257351266	0.033225078211079	0.0383806937955567
ELF2 (131g)	0.017822435091938	0.0475940923691864	0.0540475286226354
BACH1_extended (75g)	0.0159446961196228	0.0763555728345871	0.0852637229986223
SP3_extended (19g)	-0.0146744956292061	0.102882366610051	0.113001943653662
FOSL2_extended (19g)	0.0141879244067514	0.114806836996406	0.124065452883213
FOSL2 (10g)	0.0130754652195643	0.146142453816876	0.155421339773503
MEF2C_extended (25g)	-0.01167750200547	0.194320718141881	0.203429501804782
SPI1 (398g)	0.0111178793975946	0.216570346488623	0.223234049457503
SPI1_extended (566g)	0.00863989466603555	0.336918651345299	0.342023479395985
RCOR1_extended (26g)	0.00332263710548641	0.71191538511369	0.71191538511369
