# Supplementary material for: CCR1-mediated monocyte chemotaxis in the immunopathology of primary Sjögren’s syndrome: multi-omics integration analysis and computational target prioritization implicating Polygonatum odoratum
Source: Front Immunol. 2026 Jul 20;17:1867098. doi: 10.3389/fimmu.2026.1867098 (PMC13429757; doi:10.3389/fimmu.2026.1867098)
Supplement: Supplementary file 15 [file Table7.csv]

regulon	mean_Pss	mean_Control	pvalue	logFC	padj
IRF7_extended (59g)	0.0649333872427241	0.0142750046594279	0	2.18546925285943	0
IRF7 (50g)	0.0593316286520585	0.0116826992707308	0	2.34442773996273	0
STAT2_extended (42g)	0.0776516527660931	0.0190701868642182	0	2.02569765144174	0
STAT2 (36g)	0.0878461082998282	0.0213518003894501	0	2.04062065092632	0
STAT1_extended (136g)	0.0456391618129824	0.0167298951523111	0	1.44784389211184	0
STAT1 (117g)	0.048710003895877	0.0174562358048466	0	1.48047560323924	0
SPI1_extended (566g)	0.102344606953927	0.0918398952031316	3.86525355716437e-128	0.156242180697666	3.6995998332859e-127
JUND_extended (63g)	0.0558150912528202	0.0632153827401612	9.52523394241365e-106	-0.179620414587984	7.97738342677143e-105
KLF6_extended (62g)	0.017096666432644	0.0227795803591982	4.37468763851467e-99	-0.414026119409684	3.25671190867203e-98
SPI1 (398g)	0.0956032618910184	0.0873820984515453	5.0174289047548e-97	0.129722090376371	3.36167736618572e-96
FOSB_extended (120g)	0.0844199835569246	0.100138440013696	2.01657151471639e-88	-0.246339432573949	1.22827537714544e-87
IRF1_extended (23g)	0.0252759990809666	0.0176358501245762	1.76916927837666e-85	0.519256996857745	9.87786180426968e-85
ELF1_extended (674g)	0.120441259594415	0.133053670357017	2.5658414998304e-74	-0.143678607232142	1.32239523452797e-73
FOS_extended (901g)	0.0995540698689925	0.108418485685105	1.10228553694836e-70	-0.123058560537838	5.27522364111003e-70
EGR1_extended (41g)	0.0317122995997969	0.0227467149576837	1.53566799223232e-67	0.479384288701393	6.85931703197105e-67
ELF2_extended (252g)	0.0609116232949603	0.0679588240509562	4.37545221281653e-67	-0.157943335803442	1.83222061411692e-66
FOSB (53g)	0.0933167887658736	0.108618694331356	6.88758887279901e-65	-0.219063859321494	2.71452032045608e-64
KLF2_extended (192g)	0.0401400391994212	0.0358789105791128	1.18406243706839e-63	0.161905940403521	4.40734351575456e-63
RUNX1_extended (35g)	0.0213834068540717	0.0285566109257579	1.34083020176062e-58	-0.417333046811285	4.72819071147167e-58
JUN (12g)	0.0368648198349528	0.0502829091969273	1.82824127280869e-57	-0.447823415292395	6.12460826390911e-57
ELF2 (131g)	0.0521686998798184	0.0580976465273962	1.63916407827017e-56	-0.155295243056711	5.22971396400482e-56
NFKB1_extended (200g)	0.0676299407187932	0.0840286338136745	4.84597547893135e-55	-0.313218938987321	1.47581980494728e-54
EGR1 (23g)	0.0167965141268728	0.00964407562804976	3.35163693584219e-50	0.800446984024087	9.76346411745334e-50
NFKB1 (186g)	0.0657738125782303	0.0812380751061967	8.53184706954873e-50	-0.304642757636514	2.38180730691569e-49
NFE2L2_extended (60g)	0.0888928733022018	0.101070878636909	3.94688167515529e-47	-0.185227710683941	1.05776428894162e-46
FOXO3_extended (24g)	0.0484126948341931	0.0602824443603894	5.20674128632584e-46	-0.316352514875356	1.34173717763012e-45
ETV6_extended (59g)	0.0767094293740281	0.0854279574037813	1.22099930486714e-43	-0.15530435830495	3.02988716392956e-43
FOSL2_extended (19g)	0.015397187972631	0.0214041306626549	2.76542369784868e-41	-0.475222349152891	6.61726384842363e-41
NFAT5_extended (28g)	0.0846695256873429	0.0989140998853558	3.2753080464942e-38	-0.22433337994948	7.56709100396935e-38
NFAT5 (27g)	0.0876999499276499	0.102430311108802	3.46085080418101e-38	-0.22399477578903	7.72923346267091e-38
REL (103g)	0.0601201756855645	0.0732251791697549	5.63803505548967e-38	-0.284490592981036	1.21854306038003e-37
REL_extended (114g)	0.0602924873866401	0.0726899442855572	1.32604585967321e-33	-0.269777550265042	2.77640851869077e-33
FOSL2 (10g)	0.0153141905950895	0.0217145639186665	4.26355529200409e-33	-0.503793862437834	8.65630922922043e-33
ETS2_extended (19g)	0.097846494129379	0.124931041216358	7.51255406717903e-33	-0.35253991863587	1.4804150661794e-32
CUX1_extended (102g)	0.0622951637221635	0.0690156883628957	6.15588242515085e-30	-0.147804182549229	1.17841177852888e-29
NFIL3_extended (25g)	0.041057627795188	0.0499619875155659	1.13740674941329e-28	-0.283180594674322	2.11684033918585e-28
CUX1 (81g)	0.0634155497867525	0.0702378838903432	8.37074414426867e-27	-0.147412741113102	1.5157833990973e-26
TRPS1_extended (29g)	0.0663449577994288	0.0760411300031153	3.0167295049779e-23	-0.19679314590837	5.31897044298735e-23
PRDM1_extended (13g)	0.0394616677222281	0.0604970877636879	5.603556511808e-23	-0.616413766668978	9.62662272541373e-23
TRPS1 (23g)	0.0532903672557062	0.0617484382640037	1.10444095204865e-20	-0.212527873040128	1.84993859468149e-20
FOXO1_extended (10g)	0.022354207868367	0.0279731769169069	1.98161252640039e-18	-0.32349768593567	3.23824486021527e-18
RCOR1_extended (26g)	0.0152206939957096	0.018541557413516	8.65142395296151e-17	-0.284728288625711	1.38010810678195e-16
TCF12_extended (15g)	0.0449001251369647	0.0510079075039272	2.25460441055965e-14	-0.18400145253409	3.5129882676162e-14
RFX2_extended (14g)	0.0472655257910231	0.0519249038190686	1.19312396803769e-11	-0.135638334766559	1.81680240587558e-11
BCLAF1_extended (19g)	0.00946844339386915	0.0115206556395166	6.07773580871578e-09	-0.283023650622638	9.04907331519905e-09
NR3C1_extended (21g)	0.021058383591858	0.0237286901619682	2.73868237108128e-08	-0.172237763462835	3.98895041005316e-08
RFX2 (12g)	0.0518895825833469	0.0553347215963894	3.3888844799224e-07	-0.0927401007761329	4.83096298201703e-07
CEBPD_extended (239g)	0.0792590276652611	0.081464409036665	3.03746313417259e-06	-0.0395946296431907	4.23979229144924e-06
RUNX3_extended (20g)	0.0137318551005987	0.010473191084787	5.66930696865794e-06	0.390825453948421	7.75190952857311e-06
RUNX3 (18g)	0.0149475217510544	0.0113218602349319	1.64837743191188e-05	0.400795291021713	2.20882575876192e-05
CEBPD (195g)	0.0768186024434026	0.0786980408312198	3.64707531501274e-05	-0.0348720033976688	4.79125580599713e-05
CEBPB (32g)	0.115821611829615	0.112774396339258	4.1030374518107e-05	0.0384649157276208	5.28660594752532e-05
SP3_extended (19g)	0.0136245926420934	0.0148573705578165	0.000289189612111217	-0.124965715984258	0.000365579320970783
FOXJ3 (13g)	0.00690098104406169	0.00773541128738972	0.00075809154246391	-0.164676530861061	0.000940595061945962
KLF3_extended (29g)	0.0111195534396029	0.010560758920053	0.0132997329784401	0.0743853369500702	0.0162014929010089
TCF7 (18g)	0.00711085471986198	0.00749110111721849	0.0555409246082734	-0.075154814843949	0.0664507490848986
TCF7_extended (28g)	0.00718731131194785	0.00777323158744133	0.123968105643434	-0.113062322554501	0.145716896107195
KLF12 (14g)	0.0192618505896952	0.0188905738379779	0.130216886978001	0.0280797902564078	0.150422955647001
KLF12_extended (26g)	0.0239056009021281	0.0240162933281373	0.220614059374992	-0.00666483245902789	0.250527830137702
MEF2C_extended (25g)	0.0215816892716304	0.0221773896111107	0.272685472311727	-0.0392817692682434	0.304498777414762
POU2F1_extended (17g)	0.00940055314719114	0.0096203256664141	0.34743011118679	-0.0333400824815372	0.376777143638842
BACH1_extended (75g)	0.0618178845271791	0.0613773996065011	0.348659446352362	0.0103167604701398	0.376777143638842
POU2F1 (16g)	0.00983350578211393	0.0100705253152032	0.385163092024698	-0.0343611872134006	0.40961789151833
YY1_extended (14g)	0.00659585713180057	0.0065713483305484	0.441642807542555	0.00537073215129708	0.462344814146113
ETS1_extended (52g)	0.0236894323423087	0.0246753030449622	0.580351192037721	-0.0588241745380203	0.598208151792728
YY1 (11g)	0.00764250474236885	0.00761749557446189	0.676091435899412	0.00472878559239825	0.686335245534252
PAX5_extended (42g)	0.013717659621273	0.0107104592803049	0.859925857433763	0.35701401706917	0.859925857433763
