# Supplementary material for: CCR1-mediated monocyte chemotaxis in the immunopathology of primary Sjögren’s syndrome: multi-omics integration analysis and computational target prioritization implicating Polygonatum odoratum
Source: Front Immunol. 2026 Jul 20;17:1867098. doi: 10.3389/fimmu.2026.1867098 (PMC13429757; doi:10.3389/fimmu.2026.1867098)
Supplement: Supplementary file 16 [file Table8.csv]

regulon	correlation	pvalue.cor	padj.cor	mean_Pss	mean_Control	pvalue.diff	logFC	padj.diff
EGR1_extended (41g)	0.203737904151162	6.67292507944896e-116	4.4708598032308e-114	0.0317122995997969	0.0227467149576837	1.53566799223232e-67	0.479384288701393	6.85931703197105e-67
STAT2 (36g)	0.198746052613359	2.83083885928051e-110	9.48331017858972e-109	0.0878461082998282	0.0213518003894501	0	2.04062065092632	0
STAT1 (117g)	0.198158435305937	1.27192097693219e-109	2.84062351514856e-108	0.048710003895877	0.0174562358048466	0	1.48047560323924	0
STAT2_extended (42g)	0.19784679571045	2.81636395177728e-109	4.71740961922695e-108	0.0776516527660931	0.0190701868642182	0	2.02569765144174	0
STAT1_extended (136g)	0.195648233968952	7.3891774767653e-107	9.9014978188655e-106	0.0456391618129824	0.0167298951523111	0	1.44784389211184	0
IRF7 (50g)	0.16498199112257	4.09582750863122e-76	3.43025553847865e-75	0.0593316286520585	0.0116826992707308	0	2.34442773996273	0
IRF7_extended (59g)	0.154835034716214	3.74386330825975e-67	2.78709824059337e-66	0.0649333872427241	0.0142750046594279	0	2.18546925285943	0
EGR1 (23g)	0.113865022551322	6.185436672793e-37	3.18787890059332e-36	0.0167965141268728	0.00964407562804976	3.35163693584219e-50	0.800446984024087	9.76346411745334e-50
IRF1_extended (23g)	0.0759867832077013	2.7308365688144e-17	6.53450178966303e-17	0.0252759990809666	0.0176358501245762	1.76916927837666e-85	0.519256996857745	9.87786180426968e-85
CEBPB (32g)	0.0502676960076571	2.26577902075441e-08	3.45016350887603e-08	0.115821611829615	0.112774396339258	4.1030374518107e-05	0.0384649157276208	5.28660594752532e-05
