# Supplementary material for: CCR1-mediated monocyte chemotaxis in the immunopathology of primary Sjögren’s syndrome: multi-omics integration analysis and computational target prioritization implicating Polygonatum odoratum
Source: Front Immunol. 2026 Jul 20;17:1867098. doi: 10.3389/fimmu.2026.1867098 (PMC13429757; doi:10.3389/fimmu.2026.1867098)
Supplement: Supplementary file 17 [file Table9.xlsx]

## Sheet: Supplementary Table 9
No.	Compound Name	Ingredient ID	Molecular Formula	MW (Da)	Consensus LogP	HBD	HBA	TPSA (Å²)	Rotatable Bonds	Lipinski Violations	GI Absorption	Predicted Targets (n)	CCL5–CCR1 Axis Relevance
1	25(r)spirost-5-en-3beta-ol-3-o-beta-d-glucopyranosyl-(1-2)-[beta-d-xylylpyranylosyl-(1-3)]-beta-d-glucopyranosyl-(1-4)-beta-d-galactopyranose (aglycone)	HBIN004753	C27H42O4	430.62	4.28	2	4	58.92	0	0	High	81	Direct: targets CCR1; Downstream signaling: MAPK10, MAPK14, MAPK3, MAPK8, MAPK9, PIK3CA, PIK3CB, PIK3CD, PIK3CG, STAT3; Anti-inflammatory: IL2, PTGS1
2	2-heptanone	HBIN005662	C7H14O	114.19	1.97	0	1	17.07	4	0	High	56	Anti-inflammatory: ALOX5
3	2-methylnonan-3-one	HBIN006076	C10H20O	156.27	3.02	0	1	17.07	6	0	High	105	Downstream signaling: MAP2K1, MAPK10, MAPK14, STAT3; Anti-inflammatory: ALOX5, PTGS1, PTGS2
4	4-[(1r,3as,4r,6as)-4-(4-hydroxy-3,5-dimethoxyphenyl)-1,3,3a,4,6,6a-hexahydrofuro[4,3-c]furan-1-yl]-2,6-dimethoxyphenol	HBIN009847	C22H26O8	418.44	2.33	2	8	95.84	6	0	High	12	Downstream signaling: MAPK9; Anti-inflammatory: ALOX5
5	4',5,7-trihydroxy-6,8-dimethyl-homoisoflavanone	HBIN009985	C18H18O5	314.33	2.76	3	5	86.99	2	0	High	85	Downstream signaling: SRC; Anti-inflammatory: ALOX12, ALOX5, PLA2G2A, PPARG, PTGS1, PTGS2, TNF
6	4',5,7-trihydroxy-6-methyl-8-methoxy-homoisoflavanone	HBIN009988	C18H18O6	330.33	2.41	3	6	96.22	3	0	High	65	Downstream signaling: SRC; Anti-inflammatory: ALOX15, ALOX5, PTGS1, TNF
7	4'-methoxy-5,7-dihydroxy-6,8-dimethyl-homoisflavanone	HBIN010606	C19H20O5	328.36	3.06	2	5	75.99	3	0	High	103	Downstream signaling: MAPK1, RAF1, SRC; Anti-inflammatory: ALOX15, ALOX5, PTGS1, PTGS2
8	4-methyl-2-hexanone	HBIN010666	C7H14O	114.19	1.85	0	1	17.07	3	0	High	28	No direct pathway relevance identified
9	(-)-borneol	HBIN018729	C10H18O	154.25	2.38	1	1	20.23	0	0	High	30	Anti-inflammatory: NR3C1
10	Cedrol	HBIN020014	C15H26O	222.37	3.55	1	1	20.23	0	0	High	23	No direct pathway relevance identified
11	Chebi:39932	HBIN020251	C8H16O	128.21	2.21	1	1	20.23	5	0	High	33	Downstream signaling: JAK1, JAK2, JAK3; Anti-inflammatory: PTGS1
12	Coumaroyltyramine	HBIN021616	C17H17NO3	283.32	2.46	3	3	69.56	6	0	High	94	Downstream signaling: JAK2, JAK3, MAPK14, PIK3CA; Anti-inflammatory: ALOX12, ALOX15, PLA2G2A
13	Hexanal	HBIN029313	C6H12O	100.16	1.66	0	1	17.07	4	0	High	28	No direct pathway relevance identified
14	Hexenal	HBIN029338	C6H10O	98.14	1.5	0	1	17.07	3	0	High	10	No direct pathway relevance identified
15	Hexyl formate	HBIN029355	C7H14O2	130.18	1.95	0	2	26.3	6	0	High	28	No direct pathway relevance identified
16	Hmf	HBIN029444	C6H6O3	126.11	0.19	1	3	50.44	2	0	High	1	No direct pathway relevance identified
17	Liriodendrin (aglycone)	HBIN033391	C22H26O8	418.44	2.33	2	8	95.84	6	0	High	12	Downstream signaling: MAPK9; Anti-inflammatory: ALOX5
18	Moupinamide	HBIN035808	C18H19NO4	313.35	2.39	3	4	78.79	7	0	High	104	Downstream signaling: AKT2; Anti-inflammatory: ALOX5, PTGS2, TNF
19	Nonanal	HBIN037250	C9H18O	142.24	2.78	0	1	17.07	7	0	High	29	Anti-inflammatory: ALOX15, ALOX5
20	Pentylfuran	HBIN039185	C9H14O	138.21	2.83	0	1	13.14	4	0	High	7	No direct pathway relevance identified
21	Polygosides a (aglycone)	HBIN040444	C27H42O4	430.62	4.28	2	4	58.92	0	0	High	81	Direct: targets CCR1; Downstream signaling: MAPK10, MAPK14, MAPK3, MAPK8, MAPK9, PIK3CA, PIK3CB, PIK3CD, PIK3CG, STAT3; Anti-inflammatory: IL2, PTGS1
22	Polygosides b (aglycone)	HBIN040446	C27H42O4	430.62	4.28	2	4	58.92	0	0	High	81	Direct: targets CCR1; Downstream signaling: MAPK10, MAPK14, MAPK3, MAPK8, MAPK9, PIK3CA, PIK3CB, PIK3CD, PIK3CG, STAT3; Anti-inflammatory: IL2, PTGS1
23	(s)-camphor	HBIN043288	C10H16O	152.23	2.37	0	1	17.07	0	0	High	25	No direct pathway relevance identified
24	Vinyl amyl ketone	HBIN047969	C8H14O	126.2	2.26	0	1	17.07	5	0	High	36	No direct pathway relevance identified
